# Supplementary material for: Colonic microbiota is associated with inflammation and host epigenomic alterations in inflammatory bowel disease
Source: Nat Commun. 2020 Mar 23;11:1512. doi: 10.1038/s41467-020-15342-5 (PMC7089947; doi:10.1038/s41467-020-15342-5)
Supplement: Supplementary file 3 — Supplementary Data 1 [file 41467_2020_15342_MOESM3_ESM.xlsx]

## Sheet: Suppl. Table 1
Supplementary Table 1: Clinical and disease metadata of subjects and samples
Subject	Sample	Gender	Condition	Montreal.classification	Biopsy_location	Age_when_sampled	Years_since_diagnosis	Histological.status	Medications	Smoking.status	DocumentedFlareWithin24MonthsofSampling	Epi.Sentrix_ID	Epi.Sentrix_Position
sCD01	sCD01a	Male	Crohn's Disease	A2L2B1	Right colon	52	29	Inflamed tissue	No	Non-smoker	No	NA	NA
sCD01	sCD01i	Male	Crohn's Disease	A2L2B1	Sigmoid	52	29	Noninflamed tissue	No	Non-smoker	No	NA	NA
sCD02	sCD02a.T1	Female	Crohn's Disease	A2L2B1	Rectum	31	14	Inflamed tissue	No	Non-smoker	Yes	NA	NA
sCD02	sCD02i.T1	Female	Crohn's Disease	A2L2B1	Right colon	31	14	Noninflamed tissue	No	Non-smoker	Yes	200078650243	R05C01
sCD03	sCD03a	Female	Crohn's Disease	A2L3B1	Sigmoid	34	12	Inflamed tissue	Anti-TNF	Non-smoker	Yes	200078650252	R04C02
sCD03	sCD03i	Female	Crohn's Disease	A2L3B1	Right colon	34	12	Noninflamed tissue	Anti-TNF	Non-smoker	Yes	200078650191	R05C01
sCD04	sCD04a	Male	Crohn's Disease	A2L3B3	Splenic flexture	37	4	Inflamed tissue	No	Non-smoker	Yes	NA	NA
sCD04	sCD04i	Male	Crohn's Disease	A2L3B3	Right colon	37	4	Noninflamed tissue	No	Non-smoker	Yes	NA	NA
sCD05	sCD05a	Female	Crohn's Disease	A2L2B1	Rectum	48	14	Inflamed tissue	Anti-TNF	Non-smoker	Yes	200078650204	R02C02
sCD05	sCD05i	Female	Crohn's Disease	A2L2B1	Sigmoid	48	14	Noninflamed tissue	Anti-TNF	Non-smoker	Yes	200078650228	R02C01
sCD06	sCD06a	Male	Crohn's Disease	A2L3B2	Right colon	31	12	Inflamed tissue	No	Non-smoker	No	NA	NA
sCD06	sCD06i	Male	Crohn's Disease	A2L3B2	Rectum	31	12	Noninflamed tissue	No	Non-smoker	No	NA	NA
sCD07	sCD07a.T2	Male	Crohn's Disease	A2L2B2	Sigmoid	34	15	Inflamed tissue	Mesalamine+mercaptopurine	Non-smoker	Yes	NA	NA
sCD07	sCD07a.T1	Male	Crohn's Disease	A2L2B2	Sigmoid	34	15	Inflamed tissue	Mesalamine+mercaptopurine	Smoker	Yes	200078650195	R01C01
sCD07	sCD07i.T2	Male	Crohn's Disease	A2L2B2	Rectum	34	15	Noninflamed tissue	Mesalamine+mercaptopurine	Non-smoker	Yes	NA	NA
sCD07	sCD07i.T1	Male	Crohn's Disease	A2L2B2	Rectum	34	15	Noninflamed tissue	Mesalamine+mercaptopurine	Smoker	Yes	200078650065	R01C02
sCD08	sCD08a	Female	Crohn's Disease	A2L3B2	Right colon	33	13	Inflamed tissue	No	Non-smoker	No	200078650125	R03C02
sCD08	sCD08i	Female	Crohn's Disease	A2L3B2	Rectum	33	13	Noninflamed tissue	No	Non-smoker	No	200078650228	R03C02
sCD09	sCD09a	Male	Crohn's Disease	A2L2B1	Rectum	44	12	Inflamed tissue	Mercaptopurine	Smoker	No	200078650204	R03C02
sCD09	sCD09i	Male	Crohn's Disease	A2L2B1	Sigmoid	44	12	Noninflamed tissue	Mercaptopurine	Smoker	No	200078650144	R01C01
sCD10	sCD10a	Female	Crohn's Disease	A1L2B2	T colon	31	19	Inflamed tissue	Mercaptopurine+corticosteroids	Smoker	No	NA	NA
sCD10	sCD10i	Female	Crohn's Disease	A1L2B2	Rectum	31	19	Noninflamed tissue	Mercaptopurine+corticosteroids	Smoker	No	NA	NA
sCD11	sCD11a	Male	Crohn's Disease	A2L2B1	Right colon	31	11	Inflamed tissue	Mesalamine+mercaptopurine	Non-smoker	No	NA	NA
sCD11	sCD11i	Male	Crohn's Disease	A2L2B1	Rectum	31	11	Noninflamed tissue	Mesalamine+mercaptopurine	Non-smoker	No	NA	NA
sCD12	sCD12a	Male	Crohn's Disease	A2L2B1	Right colon	21	0	Inflamed tissue	Antibiotics	Non-smoker	No	200078650204	R04C02
sCD12	sCD12i	Male	Crohn's Disease	A2L2B1	Rectum	21	0	Noninflamed tissue	Antibiotics	Non-smoker	No	200078650243	R01C02
sCD13	sCD13a	Female	Crohn's Disease	A3L3B2	Sigmoid	41	12	Inflamed tissue	Mercaptopurine	Non-smoker	Yes	200078650227	R04C01
sCD13	sCD13i	Female	Crohn's Disease	A3L3B2	Rectum	41	12	Noninflamed tissue	Mercaptopurine	Non-smoker	Yes	200078650125	R04C02
sCD14	sCD14a	Female	Crohn's Disease	A2L2B1	Right colon	31	14	Inflamed tissue	No	Non-smoker	No	200078650260	R03C01
sCD14	sCD14i	Female	Crohn's Disease	A2L2B1	Rectum	31	14	Noninflamed tissue	No	Non-smoker	No	200078650228	R06C02
sCD16	sCD16a	Male	Crohn's Disease	A2L2B1	Rectum	22	4	Inflamed tissue	No	Non-smoker	No	NA	NA
sCD16	sCD16i	Male	Crohn's Disease	A2L2B1	Rectum	22	4	Noninflamed tissue	No	Non-smoker	No	NA	NA
sCD17	sCD17a	Female	Crohn's Disease	A2L3B2	Right colon	62	25	Inflamed tissue	No	Non-smoker	No	200078650191	R04C01
sCD17	sCD17i	Female	Crohn's Disease	A2L3B2	Rectum	62	25	Noninflamed tissue	No	Non-smoker	No	200078650260	R03C02
sCD18	sCD18a	Male	Crohn's Disease	A3L3B2	Right colon	55	8	Inflamed tissue	Corticosteroids	Non-smoker	No	200078650252	R05C02
sCD18	sCD18i	Male	Crohn's Disease	A3L3B2	Rectum	55	8	Noninflamed tissue	Corticosteroids	Non-smoker	No	200078650191	R06C01
sCD19	sCD19a	Male	Crohn's Disease	A2L3B1	Right colon	59	40	Inflamed tissue	Corticosteroids	Non-smoker	No	NA	NA
sCD19	sCD19i	Male	Crohn's Disease	A2L3B1	Right colon	59	40	Noninflamed tissue	Corticosteroids	Non-smoker	No	NA	NA
sCD20	sCD20a	Male	Crohn's Disease	A2L2B1	Right colon	47	3	Inflamed tissue	Mercaptopurine	Non-smoker	No	200078650144	R04C01
sCD20	sCD20i	Male	Crohn's Disease	A2L2B1	Rectum	47	3	Noninflamed tissue	Mercaptopurine	Non-smoker	No	200078650044	R03C02
sCD21	sCD21a	Male	Crohn's Disease	A2L2B1	Right colon	44	8	Inflamed tissue	No	Non-smoker	No	NA	NA
sCD21	sCD21i	Male	Crohn's Disease	A2L2B1	Rectum	44	8	Noninflamed tissue	No	Non-smoker	No	NA	NA
sCD22	sCD22a	Male	Crohn's Disease	A3L2B1	Right colon	65	0	Inflamed tissue	No	Non-smoker	No	200078650217	R04C01
sCD22	sCD22i	Male	Crohn's Disease	A3L2B1	Rectum	65	0	Noninflamed tissue	No	Non-smoker	No	200078650183	R01C01
sCD23	sCD23a	Male	Crohn's Disease	A2L3B1	Sigmoid	34	10	Inflamed tissue	No	Non-smoker	No	NA	NA
sCD23	sCD23i	Male	Crohn's Disease	A2L3B1	Rectum	34	10	Noninflamed tissue	No	Non-smoker	No	NA	NA
sCD24	sCD24a	Female	Crohn's Disease	A2L2B1	Rectum	38	17	Inflamed tissue	No	Smoker	No	200078650227	R01C01
sCD24	sCD24i	Female	Crohn's Disease	A2L2B1	Right colon	38	17	Noninflamed tissue	No	Smoker	No	200078650144	R02C01
sCD25	sCD25a	Male	Crohn's Disease	A2L3B2	Sigmoid	37	9	Inflamed tissue	Mercaptopurine	Non-smoker	No	NA	NA
sCD25	sCD25i	Male	Crohn's Disease	A2L3B2	Rectum	37	9	Noninflamed tissue	Mercaptopurine	Non-smoker	No	NA	NA
sCD26	sCD26a	Male	Crohn's Disease	A2L2B1	Right colon	51	20	Inflamed tissue	No	Non-smoker	No	200078650157	R01C01
sCD26	sCD26i	Male	Crohn's Disease	A2L2B1	Rectum	51	20	Noninflamed tissue	No	Non-smoker	No	200078650252	R04C01
sCD28	sCD28a	Male	Crohn's Disease	A2L3B1	Right colon	34	13	Inflamed tissue	Anti-TNF	Non-smoker	No	200078650243	R04C02
sCD28	sCD28i	Male	Crohn's Disease	A2L3B1	Rectum	34	13	Noninflamed tissue	Anti-TNF	Non-smoker	No	NA	NA
sCD29	sCD29a	Male	Crohn's Disease	A2L2B1	Right colon	24	7	Inflamed tissue	Corticosteroids	Non-smoker	Yes	NA	NA
sCD29	sCD29i	Male	Crohn's Disease	A2L2B1	Rectum	24	7	Noninflamed tissue	Corticosteroids	Non-smoker	Yes	NA	NA
sCD30	sCD30a	Male	Crohn's Disease	A3L2B1	Rectum	66	0	Inflamed tissue	No	Non-smoker	No	200078650065	R02C02
sCD30	sCD30i	Male	Crohn's Disease	A3L2B1	Right colon	66	0	Noninflamed tissue	No	Non-smoker	No	200078650125	R06C01
sCD31	sCD31a	Female	Crohn's Disease	A2L3B2	Right colon	34	2	Inflamed tissue	Mesalamine	Non-smoker	No	200078650183	R05C02
sCD31	sCD31i	Female	Crohn's Disease	A2L3B2	Rectum	34	2	Noninflamed tissue	Mesalamine	Non-smoker	No	200078650065	R03C02
sCD32	sCD32a	Male	Crohn's Disease	A2L3B1	Rectum	31	6	Inflamed tissue	Anti-TNF	Non-smoker	Yes	NA	NA
sCD32	sCD32i	Male	Crohn's Disease	A2L3B1	Right colon	31	6	Noninflamed tissue	Anti-TNF	Non-smoker	Yes	NA	NA
sCD36	sCD36a	Male	Crohn's Disease	A2L3B1	Right colon	52	17	Inflamed tissue	No	Non-smoker	No	200078650044	R01C01
sCD36	sCD36i	Male	Crohn's Disease	A2L3B1	Rectum	52	17	Noninflamed tissue	No	Non-smoker	No	200078650002	R02C02
sCD38	sCD38a	Female	Crohn's Disease	A2L2B1	Right colon	33	13	Inflamed tissue	Anti-TNF	Non-smoker	No	200078650044	R02C02
sCD38	sCD38i	Female	Crohn's Disease	A2L2B1	Rectum	33	13	Noninflamed tissue	Anti-TNF	Non-smoker	No	200078650183	R04C01
sCD41	sCD41a	Male	Crohn's Disease	A2L2B1	Right colon	35	6	Inflamed tissue	Mesalamine+mercaptopurine	Non-smoker	No	200078650157	R05C01
sCD41	sCD41i	Male	Crohn's Disease	A2L2B1	Rectum	35	6	Noninflamed tissue	Mesalamine+mercaptopurine	Non-smoker	No	200078650228	R04C01
sCD42	sCD42a	Male	Crohn's Disease	A2L2B1	Right colon	40	0	Inflamed tissue	No	Non-smoker	No	200078650227	R02C01
sCD42	sCD42i	Male	Crohn's Disease	A2L2B1	Sigmoid	40	0	Noninflamed tissue	No	Non-smoker	No	200078650002	R03C02
sCD43	sCD43a	Male	Crohn's Disease	A3L2B1	Caecum	65	0	Inflamed tissue	Mesalamine	Smoker	Unknown	200078650204	R04C01
sCD43	sCD43i	Male	Crohn's Disease	A3L2B1	Rectosigmoid	65	0	Noninflamed tissue	Mesalamine	Smoker	Unknown	200078650157	R05C02
sCD44	sCD44a	Female	Crohn's Disease	A2L2B1	Right colon	34	10	Inflamed tissue	Mercaptopurine	Smoker	Yes	NA	NA
sCD44	sCD44i	Female	Crohn's Disease	A2L2B1	Sigmoid	34	10	Noninflamed tissue	Mercaptopurine	Smoker	Yes	200078650217	R03C02
sCD45	sCD45i	Female	Crohn's Disease	A2L3B2	Descending	25	7	Noninflamed tissue	No	Non-smoker	Yes	200078650065	R06C01
sCD45	sCD45a	Female	Crohn's Disease	A2L3B2	Right colon undefined	25	7	Inflamed tissue	No	Non-smoker	Yes	200078650217	R03C01
sCD46	sCD46i	Female	Crohn's Disease	A3L3B1	Caecum	79	20	Noninflamed tissue	Anti-TNF+antibiotics	Non-smoker	Yes	NA	NA
sCD46	sCD46a	Female	Crohn's Disease	A3L3B1	Right colon undefined	79	20	Inflamed tissue	Anti-TNF+antibiotics	Non-smoker	Yes	NA	NA
sCD47	sCD47i	Female	Crohn's Disease	A2L3B2	Descending	48	20	Noninflamed tissue	Corticosteroids	Non-smoker	No	200078650195	R05C02
sCD47	sCD47a	Female	Crohn's Disease	A2L3B2	Sigmoid	48	20	Inflamed tissue	Corticosteroids	Non-smoker	No	200078650065	R03C01
sCD48	sCD48a	Male	Crohn's Disease	A3L3B1	Descending	65	16	Inflamed tissue	No	Non-smoker	No	200078650228	R05C01
sCD48	sCD48i	Male	Crohn's Disease	A3L3B1	Sigmoid	65	16	Noninflamed tissue	No	Non-smoker	No	200078650228	R05C02
sCD49	sCD49a	Female	Crohn's Disease	A2L2B1	Rectum	32	0	Inflamed tissue	No	Non-smoker	Yes	200078650195	R06C02
sCD49	sCD49i	Female	Crohn's Disease	A2L2B1	Right colon undefined	32	0	Noninflamed tissue	No	Non-smoker	Yes	200078650002	R01C01
sCD50	sCD50i	Female	Crohn's Disease	A2L2B1	Ascending	52	6	Noninflamed tissue	No	Non-smoker	Yes	200078650243	R02C01
sCD50	sCD50a	Female	Crohn's Disease	A2L2B1	Sigmoid	52	6	Inflamed tissue	No	Non-smoker	Yes	200078650252	R01C02
sCD51	sCD51i	Female	Crohn's Disease	A1L2B1	Descending	22	7	Noninflamed tissue	Mesalamine+mercaptopurine	Non-smoker	No	200078650125	R03C01
sCD51	sCD51a	Female	Crohn's Disease	A1L2B1	Ascending	22	7	Inflamed tissue	Mesalamine+mercaptopurine	Non-smoker	No	200078650243	R04C01
sCD52	sCD52a	Female	Crohn's Disease	A2L3B1	Sigmoid	31	0	Inflamed tissue	No	Non-smoker	No	200078650260	R04C01
sCD52	sCD52i	Female	Crohn's Disease	A2L3B1	Sigmoid	31	0	Noninflamed tissue	No	Non-smoker	No	200078650191	R01C02
sCD53	sCD53a	Female	Crohn's Disease	A3L2B1	Rectum	68	17	Inflamed tissue	Anti-TNF	Non-smoker	Yes	200078650044	R01C02
sCD53	sCD53i	Female	Crohn's Disease	A3L2B1	Sigmoid	68	17	Noninflamed tissue	Anti-TNF	Non-smoker	Yes	200078650157	R02C02
sCD54	sCD54a	Male	Crohn's Disease	A2L3B1	Right colon	43	5	Inflamed tissue	No	Non-smoker	Yes	200078650144	R06C01
sCD54	sCD54i	Male	Crohn's Disease	A2L3B1	Rectum	43	5	Noninflamed tissue	No	Non-smoker	Yes	200078650217	R06C01
sCD55	sCD55i	Female	Crohn's Disease	A2L3B2	Descending	22	3	Noninflamed tissue	Mercaptopurine	Smoker	No	200078650243	R06C02
sCD55	sCD55a	Female	Crohn's Disease	A2L3B2	Right colon	22	3	Inflamed tissue	Mercaptopurine	Smoker	No	NA	NA
sCD56	sCD56a	Female	Crohn's Disease	A2L2B1	Ascending	51	30	Inflamed tissue	Mercaptopurine	Non-smoker	No	200078650183	R02C02
sCD56	sCD56i	Female	Crohn's Disease	A2L2B1	Sigmoid	51	30	Noninflamed tissue	Mercaptopurine	Non-smoker	No	200078650157	R06C02
sCD57	sCD57a.1	Male	Crohn's Disease	A3L2B1	Sigmoid	55	0	Inflamed tissue	No	Non-smoker	No	200078650195	R03C01
sCD57	sCD57a.2	Male	Crohn's Disease	A3L2B1	Sigmoid	55	0	Inflamed tissue	No	Non-smoker	No	NA	NA
sCD58	sCD58a	Female	Crohn's Disease	A2L3B1	Descending	45	22	Inflamed tissue	No	Ex-smoker	Yes	200078650065	R05C01
sCD58	sCD58i	Female	Crohn's Disease	A2L3B1	Rectum	45	22	Noninflamed tissue	No	Ex-smoker	Yes	200078650204	R05C01
sCD59	sCD59i	Female	Crohn's Disease	A2L2B1	Ascending	41	6	Noninflamed tissue	Mesalamine	Non-smoker	Yes	200078650260	R01C01
sCD59	sCD59a	Female	Crohn's Disease	A2L2B1	Transverse	41	6	Inflamed tissue	Mesalamine	Non-smoker	Yes	200078650125	R02C02
sCD60	sCD60a	Female	Crohn's Disease	A2L2B1	Ascending	47	30	Inflamed tissue	Mercaptopurine	Non-smoker	No	200078650217	R04C02
sCD60	sCD60i	Female	Crohn's Disease	A2L2B1	Sigmoid	47	30	Noninflamed tissue	Mercaptopurine	Non-smoker	No	200078650191	R02C01
sCD61	sCD61i	Male	Crohn's Disease	A2L2B1p	Caecum	40	11	Noninflamed tissue	Mesalamine	Smoker	No	NA	NA
sCD61	sCD61a	Male	Crohn's Disease	A2L2B1p	Transverse	40	11	Inflamed tissue	Mesalamine	Smoker	No	NA	NA
sCD62	sCD62i.1	Female	Crohn's Disease	A2L2B1	Ascending	42	20	Noninflamed tissue	Mercaptopurine	Smoker	No	200078650191	R03C01
sCD62	sCD62i.2	Female	Crohn's Disease	A2L2B1	Ascending	42	20	Noninflamed tissue	Mercaptopurine	Smoker	No	NA	NA
sCD62	sCD62a.1	Female	Crohn's Disease	A2L2B1	Descending	42	20	Inflamed tissue	Mercaptopurine	Smoker	No	200078650183	R02C01
sCD62	sCD62a.2	Female	Crohn's Disease	A2L2B1	Descending	42	20	Inflamed tissue	Mercaptopurine	Smoker	No	NA	NA
sCD63	sCD63i.1	Female	Crohn's Disease	A2L2B1	Rectum	33	8	Noninflamed tissue	No	Smoker	Yes	200078650065	R01C01
sCD63	sCD63i.2	Female	Crohn's Disease	A2L2B1	Rectum	33	8	Noninflamed tissue	No	Smoker	Yes	NA	NA
sCD63	sCD63a.1	Female	Crohn's Disease	A2L2B1	Transverse	33	8	Inflamed tissue	No	Smoker	Yes	200078650227	R03C02
sCD63	sCD63a.2	Female	Crohn's Disease	A2L2B1	Transverse	33	8	Inflamed tissue	No	Smoker	Yes	NA	NA
sHT02	sHT02.1	Female	Healthy	NA	Right colon undefined	63	NA	Noninflamed tissue	NA	Non-smoker	No	NA	NA
sHT02	sHT02.2	Female	Healthy	NA	Right colon undefined	63	NA	Noninflamed tissue	NA	Non-smoker	No	NA	NA
sHT03	sHT03.1	Male	Healthy	NA	Right colon undefined	Uncertain	NA	Noninflamed tissue	NA	Non-smoker	No	NA	NA
sHT03	sHT03.2	Male	Healthy	NA	Right colon undefined	Uncertain	NA	Noninflamed tissue	NA	Non-smoker	No	NA	NA
sHT04	sHT04.1	Female	Healthy	NA	Right colon undefined	37	NA	Noninflamed tissue	NA	Non-smoker	No	NA	NA
sHT04	sHT04.2	Female	Healthy	NA	Right colon undefined	37	NA	Noninflamed tissue	NA	Non-smoker	No	NA	NA
sHT05	sHT05.1	Male	Healthy	NA	Right colon undefined	59	NA	Noninflamed tissue	NA	Non-smoker	No	NA	NA
sHT05	sHT05.2	Male	Healthy	NA	Right colon undefined	59	NA	Noninflamed tissue	NA	Non-smoker	No	NA	NA
sHT06	sHT06.1	Female	Healthy	NA	Right colon undefined	70	NA	Noninflamed tissue	NA	Non-smoker	No	NA	NA
sHT06	sHT06.2	Female	Healthy	NA	Right colon undefined	70	NA	Noninflamed tissue	NA	Non-smoker	No	NA	NA
sHT12	sHT12.2	Male	Healthy	NA	Right colon undefined	29	NA	Noninflamed tissue	NA	Non-smoker	No	NA	NA
sHT14	sHT14.1	Male	Healthy	NA	Ascending	39	NA	Noninflamed tissue	NA	Non-smoker	No	200078650227	R04C02
sHT14	sHT14.2	Male	Healthy	NA	Descending	39	NA	Noninflamed tissue	NA	Non-smoker	No	NA	NA
sHT16	sHT16.1	Female	Healthy	NA	Ascending	62	NA	Noninflamed tissue	NA	Non-smoker	No	200078650191	R03C02
sHT16	sHT16.2	Female	Healthy	NA	Descending	62	NA	Noninflamed tissue	NA	Non-smoker	No	NA	NA
sHT17	sHT17.1	Male	Healthy	NA	Ascending	70	NA	Noninflamed tissue	NA	Non-smoker	No	NA	NA
sHT17	sHT17.2	Male	Healthy	NA	Descending	70	NA	Noninflamed tissue	NA	Non-smoker	No	200078650183	R06C02
sHT18	sHT18.1	Male	Healthy	NA	Caecum	71	NA	Noninflamed tissue	NA	Non-smoker	No	NA	NA
sHT18	sHT18.2	Male	Healthy	NA	Descending	71	NA	Noninflamed tissue	NA	Non-smoker	No	NA	NA
sHT19	sHT19.1	Male	Healthy	NA	Caecum	55	NA	Noninflamed tissue	NA	Non-smoker	No	200078650195	R01C02
sHT19	sHT19.2	Male	Healthy	NA	Descending	55	NA	Noninflamed tissue	NA	Non-smoker	No	NA	NA
sHT24	sHT24.1	Female	Healthy	NA	Caecum	58	NA	Noninflamed tissue	NA	Smoker	No	200078650260	R02C02
sHT24	sHT24.2	Female	Healthy	NA	Rectum	58	NA	Noninflamed tissue	NA	Smoker	No	NA	NA
sHT28	sHT28.1	Male	Healthy	NA	Caecum	74	NA	Noninflamed tissue	NA	Non-smoker	No	NA	NA
sHT28	sHT28.2	Male	Healthy	NA	Descending	74	NA	Noninflamed tissue	NA	Non-smoker	No	NA	NA
sHT30	sHT30.1	Male	Healthy	NA	Caecum	68	NA	Noninflamed tissue	NA	Non-smoker	No	200078650252	R02C01
sHT30	sHT30.2	Male	Healthy	NA	Rectum	68	NA	Noninflamed tissue	NA	Non-smoker	No	NA	NA
sHT32	sHT32.1	Male	Healthy	NA	Caecum	68	NA	Noninflamed tissue	NA	Non-smoker	No	NA	NA
sHT32	sHT32.2	Male	Healthy	NA	Descending	68	NA	Noninflamed tissue	NA	Non-smoker	No	NA	NA
sHT34	sHT34.1	Female	Healthy	NA	Caecum	65	NA	Noninflamed tissue	NA	Non-smoker	No	200078650144	R04C02
sHT34	sHT34.2	Female	Healthy	NA	Descending	65	NA	Noninflamed tissue	NA	Non-smoker	No	NA	NA
sHT41	sHT41.1	Female	Healthy	NA	Caecum	Uncertain	NA	Noninflamed tissue	NA	Smoker	No	200078650217	R01C02
sHT41	sHT41.2	Female	Healthy	NA	Rectum	Uncertain	NA	Noninflamed tissue	NA	Smoker	No	NA	NA
sHT42	sHT42.1	Male	Healthy	NA	Ascending	44	NA	Noninflamed tissue	NA	Non-smoker	No	200078650228	R02C02
sHT42	sHT42.2	Male	Healthy	NA	Sigmoid	44	NA	Noninflamed tissue	NA	Non-smoker	No	NA	NA
sHT43	sHT43.1	Male	Healthy	NA	Caecum	50	NA	Noninflamed tissue	NA	Non-smoker	No	200078650125	R04C01
sHT43	sHT43.2	Male	Healthy	NA	Rectum	50	NA	Noninflamed tissue	NA	Non-smoker	No	NA	NA
sHT44	sHT44.1	Female	Healthy	NA	Caecum	50	NA	Noninflamed tissue	NA	Non-smoker	No	NA	NA
sHT44	sHT44.2	Female	Healthy	NA	Rectum	50	NA	Noninflamed tissue	NA	Non-smoker	No	200078650252	R01C01
sHT45	sHT45.1	Male	Healthy	NA	Caecum	68	NA	Noninflamed tissue	NA	Non-smoker	No	200078650204	R02C01
sHT45	sHT45.2	Male	Healthy	NA	Rectum	68	NA	Noninflamed tissue	NA	Non-smoker	No	NA	NA
sHT46	sHT46.1	Male	Healthy	NA	Ascending	70	NA	Noninflamed tissue	NA	Non-smoker	No	200078650044	R06C01
sHT46	sHT46.2	Male	Healthy	NA	Rectum	70	NA	Noninflamed tissue	NA	Non-smoker	No	NA	NA
sHT47	sHT47.1	Female	Healthy	NA	Ascending	56	NA	Noninflamed tissue	NA	Non-smoker	No	200078650252	R03C01
sHT47	sHT47.2	Female	Healthy	NA	Rectum	56	NA	Noninflamed tissue	NA	Non-smoker	No	NA	NA
sHT48	sHT48.1	Male	Healthy	NA	Ascending	41	NA	Noninflamed tissue	NA	Non-smoker	No	200078650065	R06C02
sHT49	sHT49.1	Male	Healthy	NA	Ascending	65	NA	Noninflamed tissue	NA	Non-smoker	No	200078650204	R05C02
sHT49	sHT49.2	Male	Healthy	NA	Rectum	65	NA	Noninflamed tissue	NA	Non-smoker	No	NA	NA
sHT50	sHT50.1	Female	Healthy	NA	Ascending	39	NA	Noninflamed tissue	NA	Non-smoker	No	200078650065	R04C01
sHT50	sHT50.2	Female	Healthy	NA	Rectum	39	NA	Noninflamed tissue	NA	Non-smoker	No	NA	NA
sHT51	sHT51.1	Female	Healthy	NA	Ascending	68	NA	Noninflamed tissue	NA	Non-smoker	No	200078650243	R06C01
sHT51	sHT51.2	Female	Healthy	NA	Sigmoid	68	NA	Noninflamed tissue	NA	Non-smoker	No	NA	NA
sHT52	sHT52.1	Female	Healthy	NA	Rectum	48	NA	Noninflamed tissue	NA	Non-smoker	No	200078650002	R03C01
sHT52	sHT52.2	Female	Healthy	NA	Caecum	48	NA	Noninflamed tissue	NA	Non-smoker	No	NA	NA
sHT53	sHT53.1	Female	Healthy	NA	Transverse	48	NA	Noninflamed tissue	NA	Non-smoker	No	200078650227	R06C01
sHT53	sHT53.2	Female	Healthy	NA	Rectum	48	NA	Noninflamed tissue	NA	Non-smoker	No	NA	NA
sHT55	sHT55.1	Female	Healthy	NA	Ascending	62	NA	Noninflamed tissue	NA	Ex-smoker	No	200078650157	R01C02
sHT55	sHT55.2	Female	Healthy	NA	Ascending	62	NA	Noninflamed tissue	NA	Ex-smoker	No	NA	NA
sHT56	sHT56.1	Male	Healthy	NA	Caecum	59	NA	Noninflamed tissue	NA	Non-smoker	No	200078650125	R05C01
sHT56	sHT56.2	Male	Healthy	NA	Rectum	59	NA	Noninflamed tissue	NA	Non-smoker	No	NA	NA
sHT57	sHT57.1	Male	Healthy	NA	Caecum	51	NA	Noninflamed tissue	NA	Non-smoker	No	200078650243	R01C01
sHT57	sHT57.2	Male	Healthy	NA	Rectum	51	NA	Noninflamed tissue	NA	Non-smoker	No	NA	NA
sUC01	sUC01i	Female	Ulcerative Colitis	E2	Right colon undefined	66	14	Noninflamed tissue	Mesalamine	Non-smoker	No	NA	NA
sUC01	sUC01a	Female	Ulcerative Colitis	E2	Right colon undefined	66	14	Inflamed tissue	Mesalamine	Non-smoker	No	NA	NA
sUC02	sUC02i	Male	Ulcerative Colitis	E2	Right colon undefined	56	8	Noninflamed tissue	Mesalamine	Non-smoker	Yes	NA	NA
sUC02	sUC02a	Male	Ulcerative Colitis	E2	Right colon undefined	56	8	Inflamed tissue	Mesalamine	Non-smoker	Yes	NA	NA
sUC03	sUC03i	Female	Ulcerative Colitis	E2	Right colon undefined	53	0	Noninflamed tissue	No	Non-smoker	No	NA	NA
sUC03	sUC03a	Female	Ulcerative Colitis	E2	Right colon undefined	53	0	Inflamed tissue	No	Non-smoker	No	NA	NA
sUC04	sUC04i	Female	Ulcerative Colitis	E3	Right colon undefined	34	9	Noninflamed tissue	Mesalamine	Unknown	No	NA	NA
sUC04	sUC04a	Female	Ulcerative Colitis	E3	Right colon undefined	34	9	Inflamed tissue	Mesalamine	Unknown	No	NA	NA
sUC05	sUC05i	Female	Ulcerative Colitis	E2	Right colon undefined	56	26	Noninflamed tissue	Mesalamine	Non-smoker	No	NA	NA
sUC05	sUC05a	Female	Ulcerative Colitis	E2	Right colon undefined	56	26	Inflamed tissue	Mesalamine	Non-smoker	No	NA	NA
sUC06	sUC06i	Male	Ulcerative Colitis	E3	Right colon undefined	48	0	Noninflamed tissue	No	Non-smoker	No	NA	NA
sUC06	sUC06a	Male	Ulcerative Colitis	E3	Right colon undefined	48	0	Inflamed tissue	No	Non-smoker	No	NA	NA
sUC08	sUC08i	Female	Ulcerative Colitis	E3	Right colon undefined	37	6	Noninflamed tissue	No	Non-smoker	Yes	NA	NA
sUC08	sUC08a	Female	Ulcerative Colitis	E3	Right colon undefined	37	6	Inflamed tissue	No	Non-smoker	Yes	NA	NA
sUC10	sUC10i	Female	Ulcerative Colitis	E2	Right colon undefined	33	5	Noninflamed tissue	Mesalamine	Non-smoker	Yes	NA	NA
sUC10	sUC10a	Female	Ulcerative Colitis	E2	Right colon undefined	33	5	Inflamed tissue	Mesalamine	Non-smoker	Yes	NA	NA
sUC100	sUC100i.1	Female	Ulcerative Colitis	E3	Ascending	67	0	Noninflamed tissue	Mesalamine+mercaptopurine+anti-TNF	Ex-smoker	Yes	NA	NA
sUC100	sUC100i.2	Female	Ulcerative Colitis	E3	Right colon undefined	67	0	Noninflamed tissue	Mesalamine+mercaptopurine+anti-TNF	Ex-smoker	Yes	NA	NA
sUC100	sUC100a.1	Female	Ulcerative Colitis	E3	Ascending	67	0	Inflamed tissue	Mesalamine+mercaptopurine+anti-TNF	Ex-smoker	Yes	NA	NA
sUC100	sUC100a.2	Female	Ulcerative Colitis	E3	Ascending	67	0	Inflamed tissue	Mesalamine+mercaptopurine+anti-TNF	Ex-smoker	Yes	NA	NA
sUC101	sUC101a.1	Male	Ulcerative Colitis	E3	Right colon undefined	43	9	Inflamed tissue	Mesalamine+mercaptopurine	Non-smoker	No	NA	NA
sUC101	sUC101a.2	Male	Ulcerative Colitis	E3	Sigmoid	43	9	Inflamed tissue	Mesalamine+mercaptopurine	Non-smoker	No	NA	NA
sUC101	sUC101i.1	Male	Ulcerative Colitis	E3	Sigmoid	43	9	Noninflamed tissue	Mesalamine+mercaptopurine	Non-smoker	No	NA	NA
sUC101	sUC101i.2	Male	Ulcerative Colitis	E3	Sigmoid	43	9	Noninflamed tissue	Mesalamine+mercaptopurine	Non-smoker	No	NA	NA
sUC11	sUC11i	Male	Ulcerative Colitis	E2	Right colon undefined	40	17	Noninflamed tissue	Mesalamine	Non-smoker	Yes	NA	NA
sUC11	sUC11a	Male	Ulcerative Colitis	E2	Right colon undefined	40	17	Inflamed tissue	Mesalamine	Non-smoker	Yes	NA	NA
sUC12	sUC12i	Male	Ulcerative Colitis	E3	Right colon undefined	47	4	Noninflamed tissue	Mesalamine	Non-smoker	Yes	NA	NA
sUC12	sUC12a	Male	Ulcerative Colitis	E3	Right colon undefined	47	4	Inflamed tissue	Mesalamine	Non-smoker	Yes	NA	NA
sUC13	sUC13i	Male	Ulcerative Colitis	E3	Right colon undefined	76	7	Noninflamed tissue	Mesalamine	Non-smoker	No	NA	NA
sUC13	sUC13a	Male	Ulcerative Colitis	E3	Right colon undefined	76	7	Inflamed tissue	Mesalamine	Non-smoker	No	NA	NA
sUC14	sUC14i	Female	Ulcerative Colitis	E3	Right colon undefined	39	14	Noninflamed tissue	Mesalamine	Non-smoker	No	NA	NA
sUC14	sUC14a	Female	Ulcerative Colitis	E3	Right colon undefined	39	14	Inflamed tissue	Mesalamine	Non-smoker	No	NA	NA
sUC15	sUC15i	Male	Ulcerative Colitis	E3	Right colon undefined	59	23	Noninflamed tissue	Mesalamine	Non-smoker	No	NA	NA
sUC15	sUC15a	Male	Ulcerative Colitis	E3	Right colon undefined	59	23	Inflamed tissue	Mesalamine	Non-smoker	No	NA	NA
sUC16	sUC16i	Male	Ulcerative Colitis	E2	Right colon undefined	45	13	Noninflamed tissue	Mesalamine	Non-smoker	No	NA	NA
sUC16	sUC16a	Male	Ulcerative Colitis	E2	Right colon undefined	45	13	Inflamed tissue	Mesalamine	Non-smoker	No	NA	NA
sUC17	sUC17i.T3	Female	Ulcerative Colitis	E3	Ascending	41	15	Noninflamed tissue	Mesalamine+corticosteroids	Non-smoker	Yes	NA	NA
sUC17	sUC17i.T2	Female	Ulcerative Colitis	E3	Right colon undefined	41	15	Noninflamed tissue	Mesalamine+corticosteroids	Non-smoker	Yes	NA	NA
sUC17	sUC17i.T1	Female	Ulcerative Colitis	E3	Right colon undefined	41	15	Noninflamed tissue	Mesalamine+corticosteroids	Non-smoker	Yes	NA	NA
sUC17	sUC17a.T1	Female	Ulcerative Colitis	E3	Right colon undefined	41	15	Inflamed tissue	Mesalamine+corticosteroids	Non-smoker	Yes	NA	NA
sUC17	sUC17a.T2	Female	Ulcerative Colitis	E3	Right colon undefined	41	15	Inflamed tissue	Mesalamine+corticosteroids	Non-smoker	Yes	NA	NA
sUC17	sUC17a.T3	Female	Ulcerative Colitis	E3	Sigmoid	41	15	Inflamed tissue	Mesalamine+corticosteroids	Non-smoker	Yes	NA	NA
sUC18	sUC18i	Female	Ulcerative Colitis	E3	Right colon undefined	42	2	Noninflamed tissue	Corticosteroids	Non-smoker	No	NA	NA
sUC18	sUC18a	Female	Ulcerative Colitis	E3	Right colon undefined	42	2	Inflamed tissue	Corticosteroids	Non-smoker	No	NA	NA
sUC19	sUC19a	Male	Ulcerative Colitis	E3	Right colon undefined	45	12	Inflamed tissue	Mesalamine	Smoker	No	NA	NA
sUC19	sUC19i	Male	Ulcerative Colitis	E3	Right colon undefined	45	12	Noninflamed tissue	Mesalamine	Smoker	No	NA	NA
sUC20	sUC20i	Male	Ulcerative Colitis	E2	Right colon undefined	61	18	Noninflamed tissue	No	Non-smoker	No	NA	NA
sUC20	sUC20a	Male	Ulcerative Colitis	E2	Right colon undefined	61	18	Inflamed tissue	No	Non-smoker	No	NA	NA
sUC21	sUC21i	Male	Ulcerative Colitis	E3	Right colon undefined	39	1	Noninflamed tissue	Mesalamine+corticosteroids	Non-smoker	No	NA	NA
sUC21	sUC21a	Male	Ulcerative Colitis	E3	Right colon undefined	39	1	Inflamed tissue	Mesalamine+corticosteroids	Non-smoker	No	NA	NA
sUC22	sUC22i	Female	Ulcerative Colitis	E2	Right colon undefined	29	6	Noninflamed tissue	Mesalamine	Non-smoker	Yes	NA	NA
sUC22	sUC22a	Female	Ulcerative Colitis	E2	Right colon undefined	29	6	Inflamed tissue	Mesalamine	Non-smoker	Yes	NA	NA
sUC23	sUC23i	Male	Ulcerative Colitis	E3	Right colon undefined	56	1	Noninflamed tissue	Corticosteroids	Non-smoker	No	NA	NA
sUC23	sUC23a	Male	Ulcerative Colitis	E3	Right colon undefined	56	1	Inflamed tissue	Corticosteroids	Non-smoker	No	NA	NA
sUC24	sUC24i.T1	Male	Ulcerative Colitis	E3	Right colon undefined	30	4	Noninflamed tissue	Mesalamine+corticosteroids	Non-smoker	Yes	NA	NA
sUC24	sUC24i.T2	Male	Ulcerative Colitis	E3	Right colon undefined	30	4	Noninflamed tissue	Mesalamine+corticosteroids	Non-smoker	Yes	NA	NA
sUC24	sUC24a.T1	Male	Ulcerative Colitis	E3	Right colon undefined	30	4	Inflamed tissue	Mesalamine+corticosteroids	Non-smoker	Yes	NA	NA
sUC24	sUC24a.T2	Male	Ulcerative Colitis	E3	Right colon undefined	30	4	Inflamed tissue	Mesalamine+corticosteroids	Non-smoker	Yes	NA	NA
sUC25	sUC25i	Male	Ulcerative Colitis	E3	Right colon undefined	46	3	Noninflamed tissue	Mercaptopurine	Non-smoker	Yes	NA	NA
sUC25	sUC25a	Male	Ulcerative Colitis	E3	Right colon undefined	46	3	Inflamed tissue	Mercaptopurine	Non-smoker	Yes	NA	NA
sUC26	sUC26i.T1	Male	Ulcerative Colitis	E2	Right colon undefined	36	12	Noninflamed tissue	Mesalamine+mercaptopurine	Non-smoker	Yes	NA	NA
sUC26	sUC26i.T2	Male	Ulcerative Colitis	E2	Descending	36	12	Noninflamed tissue	Mesalamine+mercaptopurine	Non-smoker	Yes	NA	NA
sUC26	sUC26a.T1	Male	Ulcerative Colitis	E2	Right colon undefined	36	12	Inflamed tissue	Mesalamine+mercaptopurine	Non-smoker	Yes	NA	NA
sUC26	sUC26a.T2	Male	Ulcerative Colitis	E2	Descending	36	12	Inflamed tissue	Mesalamine+mercaptopurine	Non-smoker	Yes	NA	NA
sUC27	sUC27i	Female	Ulcerative Colitis	E1	Right colon undefined	49	10	Noninflamed tissue	No	Non-smoker	Yes	NA	NA
sUC27	sUC27a	Female	Ulcerative Colitis	E1	Right colon undefined	49	10	Inflamed tissue	No	Non-smoker	Yes	NA	NA
sUC28	sUC28i	Male	Ulcerative Colitis	E1	Right colon undefined	39	11	Noninflamed tissue	No	Non-smoker	No	NA	NA
sUC28	sUC28a	Male	Ulcerative Colitis	E1	Right colon undefined	39	11	Inflamed tissue	No	Non-smoker	No	NA	NA
sUC29	sUC29i	Female	Ulcerative Colitis	E3	Right colon undefined	71	21	Noninflamed tissue	Mesalamine+corticosteroids	Non-smoker	No	NA	NA
sUC29	sUC29a	Female	Ulcerative Colitis	E3	Right colon undefined	71	21	Inflamed tissue	Mesalamine+corticosteroids	Non-smoker	No	NA	NA
sUC30	sUC30i	Male	Ulcerative Colitis	E1	Right colon undefined	42	4	Noninflamed tissue	No	Non-smoker	No	NA	NA
sUC30	sUC30a	Male	Ulcerative Colitis	E1	Right colon undefined	42	4	Inflamed tissue	No	Non-smoker	No	NA	NA
sUC31	sUC31i	Female	Ulcerative Colitis	E3	Right colon undefined	31	10	Noninflamed tissue	Corticosteroids	Non-smoker	No	NA	NA
sUC31	sUC31a	Female	Ulcerative Colitis	E3	Right colon undefined	31	10	Inflamed tissue	Corticosteroids	Non-smoker	No	NA	NA
sUC32	sUC32i	Female	Ulcerative Colitis	E3	Right colon undefined	57	9	Noninflamed tissue	Mesalamine+mercaptopurine	Non-smoker	No	NA	NA
sUC32	sUC32a	Female	Ulcerative Colitis	E3	Right colon undefined	57	9	Inflamed tissue	Mesalamine+mercaptopurine	Non-smoker	No	NA	NA
sUC33	sUC33i	Female	Ulcerative Colitis	E2	Right colon undefined	26	12	Noninflamed tissue	Mesalamine	Non-smoker	No	NA	NA
sUC33	sUC33a	Female	Ulcerative Colitis	E2	Right colon undefined	26	12	Inflamed tissue	Mesalamine	Non-smoker	No	NA	NA
sUC35	sUC35i	Male	Ulcerative Colitis	E3	Right colon undefined	68	5	Noninflamed tissue	Mesalamine+corticosteroids	Non-smoker	Yes	NA	NA
sUC35	sUC35a	Male	Ulcerative Colitis	E3	Right colon undefined	68	5	Inflamed tissue	Mesalamine+corticosteroids	Non-smoker	Yes	NA	NA
sUC36	sUC36i	Male	Ulcerative Colitis	E2	Right colon undefined	56	0	Noninflamed tissue	Mesalamine	Non-smoker	No	NA	NA
sUC36	sUC36a	Male	Ulcerative Colitis	E2	Right colon undefined	56	0	Inflamed tissue	Mesalamine	Non-smoker	No	NA	NA
sUC37	sUC37i	Male	Ulcerative Colitis	E3	Right colon undefined	63	20	Noninflamed tissue	Anti-TNF	Non-smoker	No	NA	NA
sUC37	sUC37a	Male	Ulcerative Colitis	E3	Right colon undefined	63	20	Inflamed tissue	Anti-TNF	Non-smoker	No	NA	NA
sUC38	sUC38i	Female	Ulcerative Colitis	E1	Right colon undefined	36	14	Noninflamed tissue	No	Non-smoker	No	NA	NA
sUC38	sUC38a	Female	Ulcerative Colitis	E1	Right colon undefined	36	14	Inflamed tissue	No	Non-smoker	No	NA	NA
sUC39	sUC39i	Female	Ulcerative Colitis	E3	Right colon undefined	43	0	Noninflamed tissue	Corticosteroids	Non-smoker	Yes	NA	NA
sUC39	sUC39a	Female	Ulcerative Colitis	E3	Right colon undefined	43	0	Inflamed tissue	Corticosteroids	Non-smoker	Yes	NA	NA
sUC40	sUC40i	Female	Ulcerative Colitis	E2	Right colon undefined	26	11	Noninflamed tissue	Mesalamine	Non-smoker	Yes	NA	NA
sUC40	sUC40a	Female	Ulcerative Colitis	E2	Right colon undefined	26	11	Inflamed tissue	Mesalamine	Non-smoker	Yes	NA	NA
sUC43	sUC43i	Female	Ulcerative Colitis	E2	Right colon undefined	26	8	Noninflamed tissue	Mesalamine	Non-smoker	No	NA	NA
sUC43	sUC43a	Female	Ulcerative Colitis	E2	Right colon undefined	26	8	Inflamed tissue	Mesalamine	Non-smoker	No	NA	NA
sUC44	sUC44i	Male	Ulcerative Colitis	E3	Right colon undefined	44	7	Noninflamed tissue	Mesalamine+corticosteroids+mercaptopurine	Non-smoker	Yes	NA	NA
sUC44	sUC44a	Male	Ulcerative Colitis	E3	Right colon undefined	44	7	Inflamed tissue	Mesalamine+corticosteroids+mercaptopurine	Non-smoker	Yes	NA	NA
sUC45	sUC45i	Female	Ulcerative Colitis	E2	Right colon undefined	63	24	Noninflamed tissue	Mesalamine	Non-smoker	Yes	NA	NA
sUC45	sUC45a	Female	Ulcerative Colitis	E2	Right colon undefined	63	24	Inflamed tissue	Mesalamine	Non-smoker	Yes	NA	NA
sUC47	sUC47i	Male	Ulcerative Colitis	E2	Right colon undefined	56	21	Noninflamed tissue	Mesalamine	Non-smoker	No	NA	NA
sUC48	sUC48i	Male	Ulcerative Colitis	E1	Right colon undefined	52	30	Noninflamed tissue	No	Non-smoker	No	NA	NA
sUC48	sHT48.2	Male	Ulcerative Colitis	E1	Rectum	52	30	Noninflamed tissue	No	Non-smoker	No	NA	NA
sUC48	sUC48a	Male	Ulcerative Colitis	E1	Right colon undefined	52	30	Inflamed tissue	No	Non-smoker	No	NA	NA
sUC49	sUC49i	Male	Ulcerative Colitis	E2	Right colon undefined	57	0	Noninflamed tissue	Mesalamine	Non-smoker	No	NA	NA
sUC49	sUC49a	Male	Ulcerative Colitis	E2	Right colon undefined	57	0	Inflamed tissue	Mesalamine	Non-smoker	No	NA	NA
sUC50	sUC50i	Male	Ulcerative Colitis	E2	Right colon undefined	42	15	Noninflamed tissue	No	Non-smoker	Yes	NA	NA
sUC50	sUC50a	Male	Ulcerative Colitis	E2	Right colon undefined	42	15	Inflamed tissue	No	Non-smoker	Yes	NA	NA
sUC51	sUC51i	Male	Ulcerative Colitis	E3	Right colon undefined	59	20	Noninflamed tissue	Mesalamine+mercaptopurine	Non-smoker	No	NA	NA
sUC51	sUC51a	Male	Ulcerative Colitis	E3	Right colon undefined	59	20	Inflamed tissue	Mesalamine+mercaptopurine	Non-smoker	No	NA	NA
sUC52	sUC52i	Female	Ulcerative Colitis	E3	Right colon undefined	45	15	Noninflamed tissue	Mesalamine+mercaptopurine	Non-smoker	No	NA	NA
sUC52	sUC52a	Female	Ulcerative Colitis	E3	Right colon undefined	45	15	Inflamed tissue	Mesalamine+mercaptopurine	Non-smoker	No	NA	NA
sUC57	sUC57i.T2	Female	Ulcerative Colitis	E3	Ascending	26	8	Noninflamed tissue	Mesalamine+corticosteroids	Non-smoker	Yes	NA	NA
sUC57	sUC57a.T1	Female	Ulcerative Colitis	E3	Right colon undefined	26	8	Inflamed tissue	Mesalamine+corticosteroids	Non-smoker	Yes	NA	NA
sUC57	sUC57a.T2	Female	Ulcerative Colitis	E3	Ascending	26	8	Inflamed tissue	Mesalamine+corticosteroids	Non-smoker	Yes	NA	NA
sUC58	sUC58a	Male	Ulcerative Colitis	E2	Sigmoid	39	14	Inflamed tissue	Anti-TNF	Non-smoker	No	NA	NA
sUC58	sUC58i	Male	Ulcerative Colitis	E2	Sigmoid	39	14	Noninflamed tissue	Anti-TNF	Non-smoker	No	NA	NA
sUC59	sUC59i	Male	Ulcerative Colitis	E3	Right colon undefined	56	19	Noninflamed tissue	Mesalamine+corticosteroids	Non-smoker	Yes	NA	NA
sUC59	sUC59a	Male	Ulcerative Colitis	E3	Rectum	56	19	Inflamed tissue	Mesalamine+corticosteroids	Non-smoker	Yes	NA	NA
sUC60	sUC60i	Male	Ulcerative Colitis	E1	Rectum	29	7	Noninflamed tissue	Mesalamine	Non-smoker	No	NA	NA
sUC60	sUC60a	Male	Ulcerative Colitis	E1	Rectum	29	7	Inflamed tissue	Mesalamine	Non-smoker	No	NA	NA
sUC61	sUC61a	Female	Ulcerative Colitis	E2	Sigmoid	62	0	Inflamed tissue	Mesalamine	Non-smoker	Yes	NA	NA
sUC62	sUC62a	Female	Ulcerative Colitis	E2	Rectum	65	0	Inflamed tissue	Mesalamine+corticosteroids	Non-smoker	Yes	NA	NA
sUC63	sUC63a	Female	Ulcerative Colitis	E2	Rectum	69	18	Inflamed tissue	No	Non-smoker	No	NA	NA
sUC64	sUC64i	Male	Ulcerative Colitis	E1	Rectum	31	4	Noninflamed tissue	Mesalamine+corticosteroids	Non-smoker	No	NA	NA
sUC64	sUC64a	Male	Ulcerative Colitis	E1	Rectum	31	4	Inflamed tissue	Mesalamine+corticosteroids	Non-smoker	No	NA	NA
sUC65	sUC65i	Female	Ulcerative Colitis	E2	Descending	70	26	Noninflamed tissue	Mesalamine	Non-smoker	No	NA	NA
sUC65	sUC65a	Female	Ulcerative Colitis	E2	Descending	70	26	Inflamed tissue	Mesalamine	Non-smoker	No	NA	NA
sUC66	sUC66i	Male	Ulcerative Colitis	E2	Descending	64	13	Noninflamed tissue	Mesalamine	Non-smoker	No	NA	NA
sUC66	sUC66a	Male	Ulcerative Colitis	E2	Descending	64	13	Inflamed tissue	Mesalamine	Non-smoker	No	NA	NA
sUC67	sUC67i	Male	Ulcerative Colitis	E2	Ascending	49	18	Noninflamed tissue	Mesalamine+mercaptopurine	Non-smoker	No	NA	NA
sUC67	sUC67a	Male	Ulcerative Colitis	E2	Descending	49	18	Inflamed tissue	Mesalamine+mercaptopurine	Non-smoker	No	NA	NA
sUC68	sUC68a	Male	Ulcerative Colitis	E2	Sigmoid	34	11	Inflamed tissue	Anti-TNF	Non-smoker	Yes	NA	NA
sUC68	sUC68i	Male	Ulcerative Colitis	E2	Sigmoid	34	11	Noninflamed tissue	Anti-TNF	Non-smoker	Yes	NA	NA
sUC69	sUC69i	Male	Ulcerative Colitis	E1	Ascending	61	23	Noninflamed tissue	Mesalamine	Non-smoker	No	NA	NA
sUC71	sUC71i	Male	Ulcerative Colitis	E2	Descending	50	1	Noninflamed tissue	Mesalamine+corticosteroids	Non-smoker	No	NA	NA
sUC71	sUC71a	Male	Ulcerative Colitis	E2	Descending	50	1	Inflamed tissue	Mesalamine+corticosteroids	Non-smoker	No	NA	NA
sUC72	sUC72i	Female	Ulcerative Colitis	E2	Right colon undefined	60	10	Noninflamed tissue	No	Non-smoker	No	NA	NA
sUC73	sUC73i	Male	Ulcerative Colitis	E2	Descending	58	20	Noninflamed tissue	Mesalamine	Non-smoker	No	NA	NA
sUC73	sUC73a	Male	Ulcerative Colitis	E2	Descending	58	20	Inflamed tissue	Mesalamine	Non-smoker	No	NA	NA
sUC74	sUC74i	Female	Ulcerative Colitis	E1	Rectum	37	20	Noninflamed tissue	Mesalamine+corticosteroids	Non-smoker	Yes	NA	NA
sUC74	sUC74a	Female	Ulcerative Colitis	E1	Rectum	37	20	Inflamed tissue	Mesalamine+corticosteroids	Non-smoker	Yes	NA	NA
sUC75	sUC75i	Male	Ulcerative Colitis	E2	Descending	33	2	Noninflamed tissue	Mesalamine	Non-smoker	Yes	NA	NA
sUC75	sUC75a	Male	Ulcerative Colitis	E2	Descending	33	2	Inflamed tissue	Mesalamine	Non-smoker	Yes	NA	NA
sUC76	sUC76a	Female	Ulcerative Colitis	E2	Sigmoid	55	26	Inflamed tissue	Mesalamine+corticosteroids+anti-TNF	Non-smoker	Yes	NA	NA
sUC77	sUC77i	Male	Ulcerative Colitis	E2	Caecum	49	0	Noninflamed tissue	Corticosteroids	Non-smoker	No	NA	NA
sUC77	sUC77a	Male	Ulcerative Colitis	E3	Sigmoid	49	0	Inflamed tissue	Corticosteroids	Non-smoker	No	NA	NA
sUC78	sUC78i	Female	Ulcerative Colitis	E1	Ascending	55	16	Noninflamed tissue	Mesalamine	Non-smoker	No	NA	NA
sUC78	sUC78a	Female	Ulcerative Colitis	E1	Rectum	55	16	Inflamed tissue	Mesalamine	Non-smoker	No	NA	NA
sUC79	sUC79a	Male	Ulcerative Colitis	E2	Sigmoid	50	6	Inflamed tissue	No	Non-smoker	No	NA	NA
sUC79	sUC79i	Male	Ulcerative Colitis	E2	Sigmoid	50	6	Noninflamed tissue	No	Non-smoker	No	NA	NA
sUC80	sUC80a	Male	Ulcerative Colitis	E2	Sigmoid	46	15	Inflamed tissue	Anti-TNF	Non-smoker	Yes	NA	NA
sUC80	sUC80i	Male	Ulcerative Colitis	E2	Sigmoid	46	15	Noninflamed tissue	Anti-TNF	Non-smoker	Yes	NA	NA
sUC82	sUC82i	Female	Ulcerative Colitis	E3	Caecum	60	1	Noninflamed tissue	Mesalamine	Non-smoker	Yes	NA	NA
sUC82	sUC82a	Female	Ulcerative Colitis	E3	Caecum	60	1	Inflamed tissue	Mesalamine	Non-smoker	Yes	NA	NA
sUC84	sUC84a	Female	Ulcerative Colitis	E2	Right colon undefined	23	5	Inflamed tissue	Mesalamine+mercaptopurine	Smoker	No	NA	NA
sUC84	sUC84i	Female	Ulcerative Colitis	E2	Sigmoid	23	5	Noninflamed tissue	Mesalamine+mercaptopurine	Smoker	No	NA	NA
sUC85	sUC85i	Male	Ulcerative Colitis	E2	Rectum	41	2	Noninflamed tissue	Mesalamine+corticosteroids	Non-smoker	Yes	NA	NA
sUC85	sUC85a	Male	Ulcerative Colitis	E2	Sigmoid	41	2	Inflamed tissue	Mesalamine+corticosteroids	Non-smoker	Yes	NA	NA
sUC86	sUC86i	Female	Ulcerative Colitis	E1	Rectum	51	13	Noninflamed tissue	Mesalamine	Non-smoker	No	NA	NA
sUC86	sUC86a	Female	Ulcerative Colitis	E1	Rectum	51	13	Inflamed tissue	Mesalamine	Non-smoker	No	NA	NA
sUC87	sUC87i	Female	Ulcerative Colitis	E2	Descending	57	0	Noninflamed tissue	Mesalamine+corticosteroids	Non-smoker	No	NA	NA
sUC87	sUC87a	Female	Ulcerative Colitis	E2	Descending	57	0	Inflamed tissue	Mesalamine+corticosteroids	Non-smoker	No	NA	NA
sUC88	sUC88i	Female	Ulcerative Colitis	E3	Rectum	64	10	Noninflamed tissue	Mesalamine+anti-TNF	Non-smoker	No	NA	NA
sUC88	sUC88a	Female	Ulcerative Colitis	E3	Rectum	64	10	Inflamed tissue	Mesalamine+anti-TNF	Non-smoker	No	NA	NA
sUC89	sUC89i	Female	Ulcerative Colitis	E2	Descending	46	23	Noninflamed tissue	No	Smoker	No	NA	NA
sUC89	sUC89a	Female	Ulcerative Colitis	E2	Descending	46	23	Inflamed tissue	No	Smoker	No	NA	NA
sUC90	sUC90a	Male	Ulcerative Colitis	E2	Sigmoid	43	17	Inflamed tissue	No	Non-smoker	Yes	NA	NA
sUC90	sUC90i	Male	Ulcerative Colitis	E2	Sigmoid	43	17	Noninflamed tissue	No	Non-smoker	Yes	NA	NA
sUC91	sUC91i	Female	Ulcerative Colitis	E1	Rectum	62	30	Noninflamed tissue	Mesalamine	Non-smoker	No	NA	NA
sUC91	sUC91a	Female	Ulcerative Colitis	E1	Rectum	62	30	Inflamed tissue	Mesalamine	Non-smoker	No	NA	NA
sUC92	sUC92i	Female	Ulcerative Colitis	E1	Rectum	20	11	Noninflamed tissue	Mesalamine	Non-smoker	Yes	NA	NA
sUC92	sUC92a	Female	Ulcerative Colitis	E1	Rectum	20	11	Inflamed tissue	Mesalamine	Non-smoker	Yes	NA	NA
sUC93	sUC93i	Male	Ulcerative Colitis	E2	Sigmoid	64	0	Noninflamed tissue	Mesalamine	Non-smoker	No	NA	NA
sUC93	sUC93a	Male	Ulcerative Colitis	E2	Sigmoid	64	0	Inflamed tissue	Mesalamine	Non-smoker	No	NA	NA
sUC94	sUC94a	Female	Ulcerative Colitis	E2	Right colon undefined	27	0	Inflamed tissue	No	Non-smoker	Yes	NA	NA
sUC94	sUC94i	Female	Ulcerative Colitis	E2	Sigmoid	27	0	Noninflamed tissue	No	Non-smoker	Yes	NA	NA
sUC95	sUC95i	Female	Ulcerative Colitis	E2	Right colon undefined	29	0	Noninflamed tissue	Corticosteroids	Non-smoker	No	NA	NA
sUC95	sUC95a	Female	Ulcerative Colitis	E2	Rectum	29	0	Inflamed tissue	Corticosteroids	Non-smoker	No	NA	NA
sUC96	sUC96a	Male	Ulcerative Colitis	E2	Sigmoid	41	2	Inflamed tissue	Mesalamine+mercaptopurine+anti-TNF	Non-smoker	No	NA	NA
sUC96	sUC96i	Male	Ulcerative Colitis	E2	Sigmoid	41	2	Noninflamed tissue	Mesalamine+mercaptopurine+anti-TNF	Non-smoker	No	NA	NA
sUC97	sUC97i	Male	Ulcerative Colitis	E3	Ascending	41	2	Noninflamed tissue	No	Smoker	Yes	NA	NA
sUC97	sUC97a	Male	Ulcerative Colitis	E3	Ascending	41	2	Inflamed tissue	No	Smoker	Yes	NA	NA
sUC99	sUC99i.1	Male	Ulcerative Colitis	E2	Sigmoid	50	17	Noninflamed tissue	Mesalamine+corticosteroids	Ex-smoker	No	NA	NA
sUC99	sUC99i.2	Male	Ulcerative Colitis	E2	Sigmoid	50	17	Noninflamed tissue	Mesalamine+corticosteroids	Ex-smoker	No	NA	NA
sUC99	sUC99a.1	Male	Ulcerative Colitis	E2	Sigmoid	50	17	Inflamed tissue	Mesalamine+corticosteroids	Ex-smoker	No	NA	NA
sUC99	sUC99a.2	Male	Ulcerative Colitis	E2	Sigmoid	50	17	Inflamed tissue	Mesalamine+corticosteroids	Ex-smoker	No	NA	NA
