# Supplementary material for: Colonic microbiota is associated with inflammation and host epigenomic alterations in inflammatory bowel disease
Source: Nat Commun. 2020 Mar 23;11:1512. doi: 10.1038/s41467-020-15342-5 (PMC7089947; doi:10.1038/s41467-020-15342-5)
Supplement: Supplementary file 4 — Supplementary Data 2 [file 41467_2020_15342_MOESM4_ESM.xlsx]

## Sheet: Suppl. Table 2
Supplementary Table 2: Bacterial taxa (RSVs) correlated with the principal components
RSV	Domain	Phylum	Class	Order	Family	Genus	Species	PC1_cors	PC1_pvalues	PC2_cors	PC2_pvalues
Seq_0000209	Bacteria	Bacteroidetes	Bacteroidia	Bacteroidales	Rikenellaceae	Alistipes	Unclassified	0.202462	0.000517274	-0.00737591	0.958557
Seq_0000371	Bacteria	Bacteroidetes	Bacteroidia	Bacteroidales	Rikenellaceae	Alistipes	Alistipes_shahii	0.174942	0.00324518	0.0200656	0.88286
Seq_0000408	Bacteria	Bacteroidetes	Bacteroidia	Bacteroidales	Rikenellaceae	Alistipes	Alistipes_shahii	0.152209	0.0111657	0.0260951	0.85997
Seq_0000508	Bacteria	Bacteroidetes	Bacteroidia	Bacteroidales	Rikenellaceae	Alistipes	Unclassified	0.12365	0.0423926	0.00670612	0.961061
Seq_0000613	Bacteria	Bacteroidetes	Bacteroidia	Bacteroidales	Rikenellaceae	Alistipes	Unclassified	0.202196	0.000521089	-0.0496642	0.676404
Seq_0000010	Bacteria	Firmicutes	Clostridia	Clostridiales	Lachnospiraceae	Anaerostipes	Anaerostipes_hadrus	0.345458	3.83744e-10	0.0360454	0.785921
Seq_0000016	Bacteria	Firmicutes	Clostridia	Clostridiales	Lachnospiraceae	Anaerostipes	Anaerostipes_hadrus	0.288264	3.38801e-07	-0.0959011	0.386798
Seq_0000103	Bacteria	Firmicutes	Clostridia	Clostridiales	Lachnospiraceae	Anaerostipes	Anaerostipes_hadrus	0.0124697	0.861038	0.207757	0.00371983
Seq_0000002	Bacteria	Bacteroidetes	Bacteroidia	Bacteroidales	Bacteroidaceae	Bacteroides	Bacteroides_vulgatus	0.0682348	0.281784	-0.748728	8.32041e-61
Seq_0000003	Bacteria	Bacteroidetes	Bacteroidia	Bacteroidales	Bacteroidaceae	Bacteroides	Unclassified	0.138604	0.021489	0.648119	2.2383e-40
Seq_0000006	Bacteria	Bacteroidetes	Bacteroidia	Bacteroidales	Bacteroidaceae	Bacteroides	Bacteroides_vulgatus	0.146757	0.0148973	-0.282518	8.06791e-06
Seq_0000007	Bacteria	Bacteroidetes	Bacteroidia	Bacteroidales	Bacteroidaceae	Bacteroides	Bacteroides_fragilis	-0.244864	2.15199e-05	0.175152	0.0310606
Seq_0000031	Bacteria	Bacteroidetes	Bacteroidia	Bacteroidales	Bacteroidaceae	Bacteroides	Bacteroides_vulgatus	0.000509877	0.992471	-0.227333	0.00103608
Seq_0000052	Bacteria	Bacteroidetes	Bacteroidia	Bacteroidales	Bacteroidaceae	Bacteroides	Unclassified	0.265324	3.42327e-06	0.0485668	0.676404
Seq_0000064	Bacteria	Bacteroidetes	Bacteroidia	Bacteroidales	Bacteroidaceae	Bacteroides	Bacteroides_coprocola	0.159866	0.00734413	0.0346501	0.788486
Seq_0000081	Bacteria	Bacteroidetes	Bacteroidia	Bacteroidales	Bacteroidaceae	Bacteroides	Bacteroides_caccae	0.133226	0.0272248	-0.0592061	0.65519
Seq_0000095	Bacteria	Bacteroidetes	Bacteroidia	Bacteroidales	Bacteroidaceae	Bacteroides	Unclassified	0.327373	3.60594e-09	0.223192	0.00122976
Seq_0000108	Bacteria	Bacteroidetes	Bacteroidia	Bacteroidales	Bacteroidaceae	Bacteroides	Bacteroides_plebeius	0.162727	0.00631132	0.0917511	0.422652
Seq_0000110	Bacteria	Bacteroidetes	Bacteroidia	Bacteroidales	Bacteroidaceae	Bacteroides	Bacteroides_massiliensis	0.160223	0.00729953	0.0500937	0.676404
Seq_0000118	Bacteria	Bacteroidetes	Bacteroidia	Bacteroidales	Bacteroidaceae	Bacteroides	Bacteroides_massiliensis	0.223263	0.000114604	0.0239016	0.871941
Seq_0000133	Bacteria	Bacteroidetes	Bacteroidia	Bacteroidales	Bacteroidaceae	Bacteroides	Bacteroides_eggerthii	0.133105	0.0272248	0.0438353	0.721767
Seq_0000137	Bacteria	Bacteroidetes	Bacteroidia	Bacteroidales	Bacteroidaceae	Bacteroides	Bacteroides_massiliensis	0.166884	0.00500311	0.16363	0.0492009
Seq_0000543	Bacteria	Bacteroidetes	Bacteroidia	Bacteroidales	Bacteroidaceae	Bacteroides	Unclassified	0.14914	0.0132327	0.0631564	0.633987
Seq_0000585	Bacteria	Bacteroidetes	Bacteroidia	Bacteroidales	Bacteroidaceae	Bacteroides	Bacteroides_clarus	0.183281	0.00188673	0.0809601	0.512233
Seq_0000744	Bacteria	Bacteroidetes	Bacteroidia	Bacteroidales	Bacteroidaceae	Bacteroides	Unclassified	0.121826	0.0456677	0.099298	0.373735
Seq_0000102	Bacteria	Bacteroidetes	Bacteroidia	Bacteroidales	Porphyromonadaceae	Barnesiella	Barnesiella_intestinihominis	0.137522	0.0225948	0.141403	0.122811
Seq_0000167	Bacteria	Bacteroidetes	Bacteroidia	Bacteroidales	Porphyromonadaceae	Barnesiella	Barnesiella_intestinihominis	0.173552	0.00345555	-0.0240972	0.871941
Seq_0000590	Bacteria	Actinobacteria	Actinobacteria	Bifidobacteriales	Bifidobacteriaceae	Bifidobacterium	Bifidobacterium_longum	0.164513	0.00575704	0.0433715	0.721767
Seq_0000644	Bacteria	Proteobacteria	Deltaproteobacteria	Desulfovibrionales	Desulfovibrionaceae	Bilophila	Bilophila_wadsworthia	0.0453593	0.490714	0.168446	0.0434403
Seq_0000008	Bacteria	Firmicutes	Clostridia	Clostridiales	Lachnospiraceae	Blautia	Unclassified	0.45126	1.902e-17	-0.166951	0.0434754
Seq_0000015	Bacteria	Firmicutes	Clostridia	Clostridiales	Lachnospiraceae	Blautia	Blautia_luti	0.477257	1.42839e-19	0.0691537	0.627056
Seq_0000028	Bacteria	Firmicutes	Clostridia	Clostridiales	Lachnospiraceae	Blautia	Ruminococcus_obeum	0.490053	1.12033e-20	0.0294903	0.817292
Seq_0000085	Bacteria	Firmicutes	Clostridia	Clostridiales	Lachnospiraceae	Blautia	Unclassified	0.456197	8.34376e-18	-0.0674129	0.633987
Seq_0000212	Bacteria	Firmicutes	Clostridia	Clostridiales	Lachnospiraceae	Blautia	Unclassified	0.21109	0.000277551	0.0874172	0.473583
Seq_0000304	Bacteria	Firmicutes	Clostridia	Clostridiales	Lachnospiraceae	Blautia	Unclassified	-0.163832	0.00594865	-0.0577011	0.668714
Seq_0000419	Bacteria	Firmicutes	Clostridia	Clostridiales	Lachnospiraceae	Blautia	Unclassified	-0.239418	3.35114e-05	-0.00228338	0.982314
Seq_0000440	Bacteria	Firmicutes	Clostridia	Clostridiales	Lachnospiraceae	Blautia	Unclassified	0.282976	5.75655e-07	-0.0565233	0.668714
Seq_0000319	Bacteria	Firmicutes	Clostridia	Clostridiales	Ruminococcaceae	Butyricicoccus	Eubacterium_desmolans	0.157931	0.00807747	0.0217336	0.88286
Seq_0000356	Bacteria	Firmicutes	Clostridia	Clostridiales	Ruminococcaceae	Butyricicoccus	Eubacterium_desmolans	0.259985	5.46654e-06	-0.0809341	0.512233
Seq_0000259	Bacteria	Firmicutes	Clostridia	Clostridiales	Ruminococcaceae	Clostridium_IV	Eubacterium_siraeum	0.17253	0.00361689	-0.0426976	0.72279
Seq_0000350	Bacteria	Firmicutes	Clostridia	Clostridiales	Ruminococcaceae	Clostridium_IV	Unclassified	0.391718	4.53991e-13	-0.0486052	0.676404
Seq_0000609	Bacteria	Firmicutes	Clostridia	Clostridiales	Ruminococcaceae	Clostridium_IV	Unclassified	0.256605	7.46404e-06	0.0489308	0.676404
Seq_0000065	Bacteria	Firmicutes	Clostridia	Clostridiales	Clostridiaceae_1	Clostridium_sensu_stricto	Clostridium_disporicum	0.204065	0.000463228	-0.0813464	0.512233
Seq_0000151	Bacteria	Firmicutes	Clostridia	Clostridiales	Peptostreptococcaceae	Clostridium_XI	Clostridium_ruminantium	0.225788	9.54142e-05	0.0762108	0.547081
Seq_0000037	Bacteria	Firmicutes	Clostridia	Clostridiales	Lachnospiraceae	Clostridium_XlVa	Unclassified	0.243828	2.32304e-05	0.0560482	0.668714
Seq_0000057	Bacteria	Firmicutes	Clostridia	Clostridiales	Lachnospiraceae	Clostridium_XlVa	Unclassified	-0.46267	2.61233e-18	0.136089	0.134387
Seq_0000060	Bacteria	Firmicutes	Clostridia	Clostridiales	Lachnospiraceae	Clostridium_XlVa	Unclassified	0.143836	0.0170046	0.125945	0.189254
Seq_0000078	Bacteria	Firmicutes	Clostridia	Clostridiales	Lachnospiraceae	Clostridium_XlVa	Unclassified	0.334505	1.61953e-09	-0.0203126	0.88286
Seq_0000122	Bacteria	Firmicutes	Clostridia	Clostridiales	Lachnospiraceae	Clostridium_XlVa	Unclassified	0.172698	0.00361632	-0.0758754	0.547081
Seq_0000138	Bacteria	Firmicutes	Clostridia	Clostridiales	Lachnospiraceae	Clostridium_XlVa	Unclassified	0.237582	3.81361e-05	-0.0967666	0.384572
Seq_0000180	Bacteria	Firmicutes	Clostridia	Clostridiales	Lachnospiraceae	Clostridium_XlVa	Unclassified	0.306588	4.46375e-08	-0.0204461	0.88286
Seq_0000403	Bacteria	Firmicutes	Clostridia	Clostridiales	Lachnospiraceae	Clostridium_XlVa	Unclassified	0.216487	0.00018434	0.0451077	0.710433
Seq_0000470	Bacteria	Firmicutes	Clostridia	Clostridiales	Lachnospiraceae	Clostridium_XlVa	Clostridium_aldenense	-0.168784	0.00452163	-0.026342	0.85997
Seq_0000195	Bacteria	Firmicutes	Clostridia	Clostridiales	Lachnospiraceae	Clostridium_XlVb	Unclassified	0.301108	8.28225e-08	0.0338606	0.788486
Seq_0000712	Bacteria	Firmicutes	Clostridia	Clostridiales	Lachnospiraceae	Clostridium_XlVb	Unclassified	0.220341	0.000142091	0.00493074	0.96914
Seq_0000043	Bacteria	Firmicutes	Erysipelotrichia	Erysipelotrichales	Erysipelotrichaceae	Clostridium_XVIII	Unclassified	0.198049	0.000704855	-0.0975082	0.384572
Seq_0000196	Bacteria	Firmicutes	Erysipelotrichia	Erysipelotrichales	Erysipelotrichaceae	Clostridium_XVIII	Clostridium_ramosum	-0.383344	1.64918e-12	0.0950209	0.392965
Seq_0000033	Bacteria	Firmicutes	Clostridia	Clostridiales	Lachnospiraceae	Coprococcus	Coprococcus_comes	0.515362	4.14788e-23	-0.0141654	0.904198
Seq_0000320	Bacteria	Firmicutes	Clostridia	Clostridiales	Lachnospiraceae	Coprococcus	Coprococcus_eutactus	0.207769	0.000356371	0.0129781	0.906829
Seq_0000340	Bacteria	Firmicutes	Clostridia	Clostridiales	Lachnospiraceae	Coprococcus	Coprococcus_eutactus	0.185277	0.00172107	0.106145	0.306157
Seq_0000042	Bacteria	Firmicutes	Clostridia	Clostridiales	Lachnospiraceae	Dorea	Dorea_longicatena	0.441212	9.77543e-17	0.0150457	0.904198
Seq_0000076	Bacteria	Firmicutes	Clostridia	Clostridiales	Lachnospiraceae	Dorea	Clostridium_hylemonae	-0.293779	1.87317e-07	-0.0737245	0.5736
Seq_0001506	Bacteria	Actinobacteria	Actinobacteria	Coriobacteriales	Coriobacteriaceae	Eggerthella	Eggerthella_lenta	-0.192215	0.00107241	0.0515605	0.676404
Seq_0000001	Bacteria	Proteobacteria	Gammaproteobacteria	Enterobacteriales	Enterobacteriaceae	Escherichia/Shigella	Unclassified	-0.688112	2.65983e-47	-0.11662	0.222763
Seq_0000100	Bacteria	Proteobacteria	Gammaproteobacteria	Enterobacteriales	Enterobacteriaceae	Escherichia/Shigella	Unclassified	-0.128185	0.0340283	-0.0692175	0.627056
Seq_0000005	Bacteria	Firmicutes	Clostridia	Clostridiales	Ruminococcaceae	Faecalibacterium	Faecalibacterium_prausnitzii	0.411569	1.73171e-14	0.17998	0.0251925
Seq_0000009	Bacteria	Firmicutes	Clostridia	Clostridiales	Ruminococcaceae	Faecalibacterium	Faecalibacterium_prausnitzii	0.514793	4.14788e-23	-0.0965393	0.384572
Seq_0000011	Bacteria	Firmicutes	Clostridia	Clostridiales	Ruminococcaceae	Faecalibacterium	Faecalibacterium_prausnitzii	0.569573	5.95786e-29	-0.0128427	0.906829
Seq_0000020	Bacteria	Firmicutes	Clostridia	Clostridiales	Ruminococcaceae	Faecalibacterium	Faecalibacterium_prausnitzii	0.462384	2.61233e-18	0.03949	0.750408
Seq_0000027	Bacteria	Firmicutes	Clostridia	Clostridiales	Ruminococcaceae	Faecalibacterium	Faecalibacterium_prausnitzii	0.557038	1.41023e-27	0.0277677	0.839062
Seq_0000036	Bacteria	Firmicutes	Clostridia	Clostridiales	Ruminococcaceae	Faecalibacterium	Faecalibacterium_prausnitzii	0.222676	0.000118578	-0.0530592	0.675794
Seq_0000163	Bacteria	Firmicutes	Clostridia	Clostridiales	Ruminococcaceae	Flavonifractor	Flavonifractor_plautii	-0.136991	0.0230592	0.0779194	0.529909
Seq_0000435	Bacteria	Firmicutes	Clostridia	Clostridiales	Ruminococcaceae	Flavonifractor	Unclassified	0.310714	2.7998e-08	-0.0639871	0.633987
Seq_0000026	Bacteria	Firmicutes	Clostridia	Clostridiales	Ruminococcaceae	Gemmiger	Faecalibacterium_prausnitzii	0.444674	5.32282e-17	0.0284146	0.832
Seq_0000040	Bacteria	Firmicutes	Clostridia	Clostridiales	Ruminococcaceae	Gemmiger	Gemmiger_formicilis	0.159803	0.00734413	-0.0436595	0.721767
Seq_0000388	Bacteria	Firmicutes	Clostridia	Clostridiales	Lachnospiraceae	Howardella	Howardella_ureilytica	0.17984	0.00236618	-0.0378747	0.76183
Seq_0000146	Bacteria	Firmicutes	Clostridia	Clostridiales	Lachnospiraceae	Lachnospira	Eubacterium_eligens	0.272308	1.70869e-06	0.0633416	0.633987
Seq_0001334	Bacteria	Firmicutes	Clostridia	Clostridiales	Clostridiales_Incertae_Sedis_XIII	Mogibacterium	Unclassified	0.184834	0.00175402	-0.0322211	0.801611
Seq_0000084	Bacteria	Bacteroidetes	Bacteroidia	Bacteroidales	Porphyromonadaceae	Odoribacter	Odoribacter_splanchnicus	0.233442	5.23618e-05	0.121423	0.193567
Seq_0000129	Bacteria	Firmicutes	Clostridia	Clostridiales	Ruminococcaceae	Oscillibacter	Unclassified	0.226704	9.11454e-05	0.120624	0.195125
Seq_0000695	Bacteria	Firmicutes	Clostridia	Clostridiales	Ruminococcaceae	Oscillibacter	Unclassified	0.172315	0.00362916	-0.0223573	0.88286
Seq_0000263	Bacteria	Bacteroidetes	Bacteroidia	Bacteroidales	Prevotellaceae	Paraprevotella	Paraprevotella_clara	0.205731	0.000412457	-0.00402438	0.96914
Seq_0000381	Bacteria	Proteobacteria	Betaproteobacteria	Burkholderiales	Sutterellaceae	Parasutterella	Parasutterella_excrementihominis	0.12872	0.0336314	0.0145201	0.904198
Seq_0000187	Bacteria	Firmicutes	Clostridia	Clostridiales	Clostridiales_Incertae_Sedis_XI	Peptoniphilus	Peptoniphilus_asaccharolyticus	-0.261669	4.83294e-06	0.0860026	0.49098
Seq_0000344	Bacteria	Firmicutes	Clostridia	Clostridiales	Peptostreptococcaceae	Peptostreptococcus	Peptostreptococcus_stomatis	-0.146054	0.0152265	0.0186272	0.889482
Seq_0000418	Bacteria	Firmicutes	Negativicutes	Selenomonadales	Acidaminococcaceae	Phascolarctobacterium	Phascolarctobacterium_succinatutens	0.141837	0.0186583	-0.054522	0.670364
Seq_0000127	Bacteria	Bacteroidetes	Bacteroidia	Bacteroidales	Porphyromonadaceae	Porphyromonas	Porphyromonas_asaccharolytica	-0.102741	0.0969588	0.249627	0.000171876
Seq_0000067	Bacteria	Bacteroidetes	Bacteroidia	Bacteroidales	Prevotellaceae	Prevotella	Prevotella_copri	0.158229	0.00800915	-0.0665046	0.633987
Seq_0000073	Bacteria	Bacteroidetes	Bacteroidia	Bacteroidales	Prevotellaceae	Prevotella	Prevotella_copri	0.139981	0.0202737	0.0356078	0.788486
Seq_0000131	Bacteria	Bacteroidetes	Bacteroidia	Bacteroidales	Prevotellaceae	Prevotella	Prevotella_disiens	-0.167778	0.00477372	0.0210211	0.88286
Seq_0000194	Bacteria	Bacteroidetes	Bacteroidia	Bacteroidales	Prevotellaceae	Prevotella	Unclassified	0.260675	5.21783e-06	0.0823555	0.512233
Seq_0000834	Bacteria	Proteobacteria	Gammaproteobacteria	Pseudomonadales	Pseudomonadaceae	Pseudomonas	Unclassified	-0.183509	0.00187904	0.0149354	0.904198
Seq_0000019	Bacteria	Firmicutes	Clostridia	Clostridiales	Lachnospiraceae	Roseburia	Eubacterium_rectale	0.423555	2.42119e-15	0.0156609	0.904198
Seq_0000132	Bacteria	Firmicutes	Clostridia	Clostridiales	Lachnospiraceae	Roseburia	Roseburia_intestinalis	0.223923	0.000110083	0.00223374	0.982314
Seq_0000315	Bacteria	Firmicutes	Clostridia	Clostridiales	Lachnospiraceae	Roseburia	Unclassified	0.234919	4.75597e-05	0.128194	0.179995
Seq_0000314	Bacteria	Firmicutes	Clostridia	Clostridiales	Ruminococcaceae	Ruminococcus	Ruminococcus_bromii	0.134571	0.0258135	-0.141262	0.122811
Seq_0000361	Bacteria	Firmicutes	Clostridia	Clostridiales	Ruminococcaceae	Ruminococcus	Ruminococcus_albus	0.24774	1.67741e-05	-0.00847091	0.953322
Seq_0000628	Bacteria	Firmicutes	Clostridia	Clostridiales	Ruminococcaceae	Ruminococcus	Unclassified	0.146203	0.0152265	-0.025158	0.867652
Seq_0000013	Bacteria	Firmicutes	Clostridia	Clostridiales	Lachnospiraceae	Ruminococcus2	Ruminococcus_torques	0.250155	1.36215e-05	-0.0932272	0.406308
Seq_0000111	Bacteria	Firmicutes	Clostridia	Clostridiales	Lachnospiraceae	Ruminococcus2	Unclassified	0.421716	3.20377e-15	0.124595	0.189254
Seq_0000139	Bacteria	Proteobacteria	Betaproteobacteria	Burkholderiales	Sutterellaceae	Sutterella	Sutterella_stercoricanis	0.12827	0.0340283	-0.0300805	0.814182
Seq_0000192	Bacteria	Proteobacteria	Betaproteobacteria	Burkholderiales	Sutterellaceae	Sutterella	Sutterella_wadsworthensis	-0.143781	0.0170046	0.0131641	0.906829
Seq_0000203	Bacteria	Proteobacteria	Betaproteobacteria	Burkholderiales	Sutterellaceae	Sutterella	Sutterella_stercoricanis	-0.281255	6.76874e-07	-0.0633147	0.633987
Seq_0000258	Bacteria	Firmicutes	Erysipelotrichia	Erysipelotrichales	Erysipelotrichaceae	Turicibacter	Turicibacter_sanguinis	0.134162	0.0261654	0.103936	0.321328
Seq_0000012	Bacteria	Firmicutes	Clostridia	Clostridiales	Lachnospiraceae	unclassified	Ruminococcus_gnavus	-0.445684	4.63975e-17	0.00432197	0.96914
Seq_0000021	Bacteria	Firmicutes	Clostridia	Clostridiales	Lachnospiraceae	unclassified	Unclassified	0.454485	1.08334e-17	-0.0912903	0.422652
Seq_0000046	Bacteria	Firmicutes	Clostridia	Clostridiales	Lachnospiraceae	unclassified	Unclassified	0.234687	4.77009e-05	-0.00760804	0.958557
Seq_0000049	Bacteria	Firmicutes	Clostridia	Clostridiales	Lachnospiraceae	unclassified	Unclassified	0.448037	3.33334e-17	-0.0473288	0.694112
Seq_0000055	Bacteria	Firmicutes	Clostridia	Clostridiales	Lachnospiraceae	unclassified	Unclassified	-0.331282	2.31302e-09	0.034699	0.788486
Seq_0000080	Bacteria	Firmicutes	Clostridia	Clostridiales	Lachnospiraceae	unclassified	Unclassified	0.141801	0.0186583	0.0431735	0.721767
Seq_0000083	Bacteria	Firmicutes	Clostridia	Clostridiales	Lachnospiraceae	unclassified	Unclassified	0.53326	6.1838e-25	0.0137832	0.904198
Seq_0000094	Bacteria	Firmicutes	Clostridia	Clostridiales	Ruminococcaceae	unclassified	Unclassified	0.173981	0.00339621	-0.0126364	0.906829
Seq_0000101	Bacteria	Firmicutes	Clostridia	Clostridiales	Lachnospiraceae	unclassified	Eubacterium_ramulus	0.327716	3.55782e-09	-0.0618283	0.633987
Seq_0000113	Bacteria	Firmicutes	Clostridia	Clostridiales	Lachnospiraceae	unclassified	Unclassified	0.283367	5.65828e-07	0.030413	0.814182
Seq_0000121	Bacteria	Firmicutes	Clostridia	Clostridiales	unclassified	unclassified	Unclassified	-0.141535	0.0187718	0.070635	0.612243
Seq_0000125	Bacteria	Firmicutes	Clostridia	Clostridiales	Ruminococcaceae	unclassified	Unclassified	0.485173	2.88775e-20	-0.0398209	0.749808
Seq_0000144	Bacteria	unclassified	unclassified	unclassified	unclassified	unclassified	Clostridium_innocuum	-0.214757	0.000209345	0.07316	0.577167
Seq_0000155	Bacteria	Firmicutes	unclassified	unclassified	unclassified	unclassified	Unclassified	0.41609	8.25836e-15	0.0632502	0.633987
Seq_0000170	Bacteria	Firmicutes	Clostridia	Clostridiales	Lachnospiraceae	unclassified	Unclassified	0.447258	3.63578e-17	0.0148964	0.904198
Seq_0000178	Bacteria	Bacteroidetes	Bacteroidia	Bacteroidales	Porphyromonadaceae	unclassified	Coprobacter_fastidiosus	0.189503	0.00128924	-0.149354	0.0932324
Seq_0000191	Bacteria	Firmicutes	Clostridia	Clostridiales	Ruminococcaceae	unclassified	Unclassified	0.184651	0.00175528	-0.0801126	0.512289
Seq_0000211	Bacteria	Firmicutes	unclassified	unclassified	unclassified	unclassified	Unclassified	0.379693	2.79933e-12	-0.0392718	0.750408
Seq_0000217	Bacteria	Firmicutes	Clostridia	unclassified	unclassified	unclassified	Unclassified	0.242812	2.50273e-05	-0.0299149	0.814182
Seq_0000223	Bacteria	Firmicutes	Clostridia	Clostridiales	Lachnospiraceae	unclassified	Unclassified	0.237991	3.74334e-05	0.121898	0.193567
Seq_0000249	Bacteria	Firmicutes	Clostridia	Clostridiales	Lachnospiraceae	unclassified	Ruminococcus_lactaris	0.174833	0.00324518	0.0612482	0.633987
Seq_0000252	Bacteria	Firmicutes	Clostridia	Clostridiales	Ruminococcaceae	unclassified	Unclassified	0.332628	2.00425e-09	0.0256791	0.862869
Seq_0000254	Bacteria	Firmicutes	Erysipelotrichia	Erysipelotrichales	Erysipelotrichaceae	unclassified	Eubacterium_biforme	0.230337	6.76486e-05	0.0307464	0.814182
Seq_0000277	Bacteria	Bacteroidetes	Bacteroidia	Bacteroidales	Prevotellaceae	unclassified	Unclassified	0.154372	0.00991502	-0.106721	0.305975
Seq_0000288	Bacteria	Firmicutes	unclassified	unclassified	unclassified	unclassified	Unclassified	0.345832	3.78001e-10	0.0339556	0.788486
Seq_0000308	Bacteria	Firmicutes	Clostridia	Clostridiales	Lachnospiraceae	unclassified	Eubacterium_hallii	0.136652	0.0232901	0.014134	0.904198
Seq_0000360	Bacteria	Firmicutes	Clostridia	Clostridiales	Ruminococcaceae	unclassified	Unclassified	0.217184	0.000176594	-0.104324	0.321328
Seq_0000406	Bacteria	Firmicutes	Clostridia	Clostridiales	unclassified	unclassified	Unclassified	0.22635	9.24177e-05	-0.0455201	0.710433
Seq_0000473	Bacteria	Firmicutes	Clostridia	Clostridiales	Lachnospiraceae	unclassified	Eubacterium_ramulus	0.219352	0.000151993	0.0386043	0.753216
Seq_0000482	Bacteria	Firmicutes	Clostridia	Clostridiales	Lachnospiraceae	unclassified	Eubacterium_ventriosum	0.147259	0.0146092	0.0456719	0.710433
Seq_0000494	Bacteria	Firmicutes	Clostridia	Clostridiales	Lachnospiraceae	unclassified	Unclassified	0.138951	0.0212659	-0.052949	0.675794
Seq_0000714	Bacteria	Firmicutes	Clostridia	Clostridiales	unclassified	unclassified	Eubacterium_coprostanoligenes	0.217721	0.000171432	0.014028	0.904198
Seq_0000919	Bacteria	Firmicutes	Clostridia	Clostridiales	unclassified	unclassified	Unclassified	0.129386	0.0327595	0.0544761	0.670364
Seq_0000355	Bacteria	Firmicutes	Negativicutes	Selenomonadales	Veillonellaceae	Veillonella	Veillonella_atypica	-0.12224	0.0450905	0.0198738	0.88286
