# Supplementary material for: Colonic microbiota is associated with inflammation and host epigenomic alterations in inflammatory bowel disease
Source: Nat Commun. 2020 Mar 23;11:1512. doi: 10.1038/s41467-020-15342-5 (PMC7089947; doi:10.1038/s41467-020-15342-5)
Supplement: Supplementary file 5 — Supplementary Data 3 [file 41467_2020_15342_MOESM5_ESM.xlsx]

## Sheet: Suppl. Table 3
Supplementary Table 3: Differentially abundant RSVs between groups
Differentially abundant RSVs between groups. Only RSVs with an adjusted FDR<15% are displayed
CDi (group 0) vs controls (group 1)
RSV	Domain	Phylum	Class	Order	Family	Genus	Species	samples.in.group.0	samples.in.group.1	counts.in.group.0	counts.in.group.1	oddsRatio	lower	upper	logFC	se	pvalues	adjPvalues
Seq_0000021	Bacteria	Firmicutes	Clostridia	Clostridiales	Lachnospiraceae	unclassified	Unclassified	13	22	1324	11944	0.151695	0.0494595	0.432163	2.28755	0.464722	8.54901e-07	6.32627e-05
Seq_0000010	Bacteria	Firmicutes	Clostridia	Clostridiales	Lachnospiraceae	Anaerostipes	Anaerostipes_hadrus	35	27	14365	30365	0.364198	0.0935526	1.19054	1.10876	0.326912	0.00069486	0.0257098
Seq_0000007	Bacteria	Bacteroidetes	Bacteroidia	Bacteroidales	Bacteroidaceae	Bacteroides	Bacteroides_fragilis	24	16	47519	14413	0.82944	0.313709	2.18541	-1.75789	0.656145	0.00738148	0.136557
Seq_0000065	Bacteria	Firmicutes	Clostridia	Clostridiales	Clostridiaceae_1	Clostridium_sensu_stricto	Clostridium_disporicum	8	13	185	1436	0.264447	0.0803847	0.817289	1.74322	0.631407	0.00576501	0.136557
CDni (group 0) vs controls (group 1)
RSV	Domain	Phylum	Class	Order	Family	Genus	Species	samples.in.group.0	samples.in.group.1	counts.in.group.0	counts.in.group.1	oddsRatio	lower	upper	logFC	se	pvalues	adjPvalues
Seq_0000021	Bacteria	Firmicutes	Clostridia	Clostridiales	Lachnospiraceae	unclassified	Unclassified	11	22	1731	11944	0.1172	0.037023	0.34135	1.98036	0.514392	0.000118165	0.00933504
Seq_0000010	Bacteria	Firmicutes	Clostridia	Clostridiales	Lachnospiraceae	Anaerostipes	Anaerostipes_hadrus	35	27	18614	30365	0.328057	0.0850767	1.05678	0.991508	0.345121	0.00406685	0.107094
Seq_0000028	Bacteria	Firmicutes	Clostridia	Clostridiales	Lachnospiraceae	Blautia	Blautia_obeum	23	28	1956	3653	0.105486	0.0236203	0.359205	0.863641	0.297441	0.0036893	0.107094
UCi (group 0) vs controls (group 1)
RSV	Domain	Phylum	Class	Order	Family	Genus	Species	samples.in.group.0	samples.in.group.1	counts.in.group.0	counts.in.group.1	oddsRatio	lower	upper	logFC	se	pvalues	adjPvalues
Seq_0000010	Bacteria	Firmicutes	Clostridia	Clostridiales	Lachnospiraceae	Anaerostipes	Anaerostipes_hadrus	27	55	30365	21950	3.11501	1.03906	11.3964	-1.32	0.309696	2.02372e-05	0.00289392
Seq_0000021	Bacteria	Firmicutes	Clostridia	Clostridiales	Lachnospiraceae	unclassified	Unclassified	22	27	11944	6410	4.81666	1.88763	13.0899	-1.59241	0.393136	5.11e-05	0.00365365
Seq_0000040	Bacteria	Firmicutes	Clostridia	Clostridiales	Ruminococcaceae	Gemmiger	Gemmiger_formicilis	19	22	4260	1894	4.25767	1.68772	11.1202	-1.2579	0.409159	0.00210963	0.100559
UCni (group 0) vs controls (group 1)
RSV	Domain	Phylum	Class	Order	Family	Genus	Species	samples.in.group.0	samples.in.group.1	counts.in.group.0	counts.in.group.1	oddsRatio	lower	upper	logFC	se	pvalues	adjPvalues
Seq_0000021	Bacteria	Firmicutes	Clostridia	Clostridiales	Lachnospiraceae	unclassified	Unclassified	22	34	11944	6777	3.39261	1.34582	9.08603	-1.28708	0.377302	0.000646604	0.0944042
Seq_0000010	Bacteria	Firmicutes	Clostridia	Clostridiales	Lachnospiraceae	Anaerostipes	Anaerostipes_hadrus	27	57	30365	30184	2.81958	0.936834	10.3423	-0.971961	0.310839	0.00176662	0.128964
