# Supplementary material for: Colonic microbiota is associated with inflammation and host epigenomic alterations in inflammatory bowel disease
Source: Nat Commun. 2020 Mar 23;11:1512. doi: 10.1038/s41467-020-15342-5 (PMC7089947; doi:10.1038/s41467-020-15342-5)
Supplement: Supplementary file 6 — Supplementary Data 4 [file 41467_2020_15342_MOESM6_ESM.xlsx]

## Sheet: Suppl. Table 4
Supplementary Table 4: Differentially abundant KEGG orthologs (KO) - two-sided test from the DESeq2 package, adjusted p-value was calculated using Benjamini-Hochberg method
UCi+UCni vs HC (positive log2FoldChange are up in UC)
KEGG Ortholog	HC.group.mean	HC.group.median	UC.group.mean	UC.group.median	log2FoldChange	pvalue	padj	annotation	taxa
K00240	0.00030288	0.00030288	0.000396983	0.000396983	0.391211	0.01103	0.0339127	sdhB, frdB; succinate dehydrogenase / fumarate reductase, iron-sulfur subunit [EC:1.3.5.1 1.3.5.4]	Alistipes finegoldii DSM 17242;Alistipes shahii WAL 8301;Bifidobacterium bifidum BGN4;Bifidobacterium bifidum S17;Bifidobacterium bifidum PRL2010;Bacteroides cellulosilyticus WH2;Bacteroides dorei HS1_L_3_B_079;Bacteroides dorei HS1_L_1_B_010;Bacteroides fragilis BOB25;Bacteroides fragilis YCH46;Bifidobacterium longum subsp. longum BBMN68;Bifidobacterium longum subsp. infantis 157F;Bifidobacteriu…
K00241	0.000240713	0.000240713	0.000336646	0.000336646	0.500318	0.00200983	0.0101115	sdhC, frdC; succinate dehydrogenase / fumarate reductase, cytochrome b subunit	Alistipes finegoldii DSM 17242;Alistipes shahii WAL 8301;Bacteroides cellulosilyticus WH2;Bacteroides dorei HS1_L_3_B_079;Bacteroides dorei HS1_L_1_B_010;Bacteroides fragilis BOB25;Bacteroides fragilis YCH46;Bacteroides ovatus ATCC 8483;Bacteroides thetaiotaomicron VPI-5482;Escherichia coli ABU 83972;Escherichia albertii KF1;Escherichia coli 55989 (EAEC);Escherichia coli SMS-3-5;Escherichia coli …
K00330	0.000236858	0.000236858	0.000327015	0.000327015	0.483339	0.00298725	0.0132197	nuoA; NADH-quinone oxidoreductase subunit A [EC:1.6.5.3]	Alistipes finegoldii DSM 17242;Alistipes shahii WAL 8301;Bacteroides cellulosilyticus WH2;Bacteroides dorei HS1_L_3_B_079;Bacteroides dorei HS1_L_1_B_010;Bacteroides fragilis BOB25;Bacteroides fragilis YCH46;Bacteroides ovatus ATCC 8483;Bacteroides thetaiotaomicron VPI-5482;Escherichia coli ABU 83972;Escherichia albertii KF1;Escherichia coli 55989 (EAEC);Escherichia coli SMS-3-5;Escherichia coli …
K00331	0.000236858	0.000236858	0.000327015	0.000327015	0.483339	0.00298725	0.0132197	nuoB; NADH-quinone oxidoreductase subunit B [EC:1.6.5.3]	Alistipes finegoldii DSM 17242;Alistipes shahii WAL 8301;Bacteroides cellulosilyticus WH2;Bacteroides dorei HS1_L_3_B_079;Bacteroides dorei HS1_L_1_B_010;Bacteroides fragilis BOB25;Bacteroides fragilis YCH46;Bacteroides ovatus ATCC 8483;Bacteroides thetaiotaomicron VPI-5482;Escherichia coli ABU 83972;Escherichia albertii KF1;Escherichia coli 55989 (EAEC);Escherichia coli SMS-3-5;Escherichia coli …
K00336	0.000456069	0.000456069	0.000295528	0.000295528	-0.804884	0.000185619	0.00174065	nuoG; NADH-quinone oxidoreductase subunit G [EC:1.6.5.3]	Acidaminococcus intestini RyC-MR951;Anaerostipes hadRuminococcus bicirculans;Bacteroides thetaiotaomicron VPI-5482;Blautia sp. YL58;Escherichia coli ABU 83972;Escherichia albertii KF1;Escherichia coli 55989 (EAEC);Escherichia coli SMS-3-5;Escherichia coli O145:H28 RM13516 (EHEC);Eubacterium eligens ATCC 27750;Erysipelotrichaceae bacterium I46;Pseudomonas fluorescens PICF7;Pseudomonas fluorescens …
K00337	0.000236858	0.000236858	0.000327015	0.000327015	0.483339	0.00298725	0.0132197	nuoH; NADH-quinone oxidoreductase subunit H [EC:1.6.5.3]	Alistipes finegoldii DSM 17242;Alistipes shahii WAL 8301;Bacteroides cellulosilyticus WH2;Bacteroides dorei HS1_L_3_B_079;Bacteroides dorei HS1_L_1_B_010;Bacteroides fragilis BOB25;Bacteroides fragilis YCH46;Bacteroides ovatus ATCC 8483;Bacteroides thetaiotaomicron VPI-5482;Escherichia coli ABU 83972;Escherichia albertii KF1;Escherichia coli 55989 (EAEC);Escherichia coli SMS-3-5;Escherichia coli …
K00338	0.000233616	0.000233616	0.000322212	0.000322212	0.482644	0.00315661	0.0136369	nuoI; NADH-quinone oxidoreductase subunit I [EC:1.6.5.3]	Alistipes finegoldii DSM 17242;Bacteroides cellulosilyticus WH2;Bacteroides dorei HS1_L_3_B_079;Bacteroides dorei HS1_L_1_B_010;Bacteroides fragilis BOB25;Bacteroides fragilis YCH46;Bacteroides ovatus ATCC 8483;Bacteroides thetaiotaomicron VPI-5482;Escherichia coli ABU 83972;Escherichia albertii KF1;Escherichia coli 55989 (EAEC);Escherichia coli SMS-3-5;Escherichia coli O145:H28 RM13516 (EHEC);Od…
K00339	0.000236858	0.000236858	0.000327015	0.000327015	0.483339	0.00298725	0.0132197	nuoJ; NADH-quinone oxidoreductase subunit J [EC:1.6.5.3]	Alistipes finegoldii DSM 17242;Alistipes shahii WAL 8301;Bacteroides cellulosilyticus WH2;Bacteroides dorei HS1_L_3_B_079;Bacteroides dorei HS1_L_1_B_010;Bacteroides fragilis BOB25;Bacteroides fragilis YCH46;Bacteroides ovatus ATCC 8483;Bacteroides thetaiotaomicron VPI-5482;Escherichia coli ABU 83972;Escherichia albertii KF1;Escherichia coli 55989 (EAEC);Escherichia coli SMS-3-5;Escherichia coli …
K00340	0.000236858	0.000236858	0.000327015	0.000327015	0.483339	0.00298725	0.0132197	nuoK; NADH-quinone oxidoreductase subunit K [EC:1.6.5.3]	Alistipes finegoldii DSM 17242;Alistipes shahii WAL 8301;Bacteroides cellulosilyticus WH2;Bacteroides dorei HS1_L_3_B_079;Bacteroides dorei HS1_L_1_B_010;Bacteroides fragilis BOB25;Bacteroides fragilis YCH46;Bacteroides ovatus ATCC 8483;Bacteroides thetaiotaomicron VPI-5482;Escherichia coli ABU 83972;Escherichia albertii KF1;Escherichia coli 55989 (EAEC);Escherichia coli SMS-3-5;Escherichia coli …
K00341	0.000236858	0.000236858	0.000327015	0.000327015	0.483339	0.00298725	0.0132197	nuoL; NADH-quinone oxidoreductase subunit L [EC:1.6.5.3]	Alistipes finegoldii DSM 17242;Alistipes shahii WAL 8301;Bacteroides cellulosilyticus WH2;Bacteroides dorei HS1_L_3_B_079;Bacteroides dorei HS1_L_1_B_010;Bacteroides fragilis BOB25;Bacteroides fragilis YCH46;Bacteroides ovatus ATCC 8483;Bacteroides thetaiotaomicron VPI-5482;Escherichia coli ABU 83972;Escherichia albertii KF1;Escherichia coli 55989 (EAEC);Escherichia coli SMS-3-5;Escherichia coli …
K00342	0.000236858	0.000236858	0.000327015	0.000327015	0.483339	0.00298725	0.0132197	nuoM; NADH-quinone oxidoreductase subunit M [EC:1.6.5.3]	Alistipes finegoldii DSM 17242;Alistipes shahii WAL 8301;Bacteroides cellulosilyticus WH2;Bacteroides dorei HS1_L_3_B_079;Bacteroides dorei HS1_L_1_B_010;Bacteroides fragilis BOB25;Bacteroides fragilis YCH46;Bacteroides ovatus ATCC 8483;Bacteroides thetaiotaomicron VPI-5482;Escherichia coli ABU 83972;Escherichia albertii KF1;Escherichia coli 55989 (EAEC);Escherichia coli SMS-3-5;Escherichia coli …
K00343	0.000233616	0.000233616	0.000322212	0.000322212	0.482644	0.00315661	0.0136369	nuoN; NADH-quinone oxidoreductase subunit N [EC:1.6.5.3]	Alistipes finegoldii DSM 17242;Bacteroides cellulosilyticus WH2;Bacteroides dorei HS1_L_3_B_079;Bacteroides dorei HS1_L_1_B_010;Bacteroides fragilis BOB25;Bacteroides fragilis YCH46;Bacteroides ovatus ATCC 8483;Bacteroides thetaiotaomicron VPI-5482;Escherichia coli ABU 83972;Escherichia albertii KF1;Escherichia coli 55989 (EAEC);Escherichia coli SMS-3-5;Escherichia coli O145:H28 RM13516 (EHEC);Od…
K00425	0.000260439	0.000260439	0.000364741	0.000364741	0.492631	0.00115709	0.006809	cydA; cytochrome bd ubiquinol oxidase subunit I [EC:1.10.3.14]	Alistipes finegoldii DSM 17242;Bacteroides cellulosilyticus WH2;Bacteroides dorei HS1_L_3_B_079;Bacteroides dorei HS1_L_1_B_010;Bacteroides fragilis BOB25;Bacteroides fragilis YCH46;Bacteroides ovatus ATCC 8483;Bacteroides thetaiotaomicron VPI-5482;Escherichia coli ABU 83972;Escherichia albertii KF1;Escherichia coli 55989 (EAEC);Escherichia coli SMS-3-5;Escherichia coli O145:H28 RM13516 (EHEC);Eg…
K00426	0.000260439	0.000260439	0.000364741	0.000364741	0.492631	0.00115709	0.006809	cydB; cytochrome bd ubiquinol oxidase subunit II [EC:1.10.3.14]	Alistipes finegoldii DSM 17242;Bacteroides cellulosilyticus WH2;Bacteroides dorei HS1_L_3_B_079;Bacteroides dorei HS1_L_1_B_010;Bacteroides fragilis BOB25;Bacteroides fragilis YCH46;Bacteroides ovatus ATCC 8483;Bacteroides thetaiotaomicron VPI-5482;Escherichia coli ABU 83972;Escherichia albertii KF1;Escherichia coli 55989 (EAEC);Escherichia coli SMS-3-5;Escherichia coli O145:H28 RM13516 (EHEC);Eg…
K00937	0.00116384	0.00116384	0.00101988	0.00101988	-0.40315	0.0123305	0.0366326	ppk; polyphosphate kinase [EC:2.7.4.1]	Acidaminococcus intestini RyC-MR951;Bifidobacterium bifidum BGN4;Bifidobacterium bifidum S17;Bifidobacterium bifidum PRL2010;Bacteroides cellulosilyticus WH2;Bacteroides dorei HS1_L_3_B_079;Bacteroides dorei HS1_L_1_B_010;Bacteroides fragilis BOB25;Bacteroides fragilis YCH46;Bifidobacterium longum subsp. longum BBMN68;Bifidobacterium longum subsp. infantis 157F;Bifidobacterium longum subsp. longu…
K01507	3.0432e-05	3.0432e-05	5.54528e-05	5.54528e-05	0.649498	0.00204918	0.0101429	ppa; inorganic pyrophosphatase [EC:3.6.1.1]	Bifidobacterium bifidum BGN4;Bifidobacterium bifidum S17;Bifidobacterium bifidum PRL2010;Bifidobacterium longum subsp. longum BBMN68;Bifidobacterium longum subsp. infantis 157F;Bifidobacterium longum subsp. longum F8;Escherichia coli ABU 83972;Escherichia albertii KF1;Escherichia coli 55989 (EAEC);Escherichia coli SMS-3-5;Escherichia coli O145:H28 RM13516 (EHEC);Erysipelotrichaceae bacterium I46;…
K02108	0.000939407	0.000939407	0.000745629	0.000745629	-0.621415	0.000150627	0.00149381	ATPF0A, atpB; F-type H+-transporting ATPase subunit a	Acidaminococcus intestini RyC-MR951;Bifidobacterium bifidum BGN4;Bifidobacterium bifidum S17;Bifidobacterium bifidum PRL2010;Bacteroides cellulosilyticus WH2;Bacteroides dorei HS1_L_3_B_079;Bacteroides dorei HS1_L_1_B_010;Bacteroides fragilis BOB25;Bacteroides fragilis YCH46;Bifidobacterium longum subsp. longum BBMN68;Bifidobacterium longum subsp. infantis 157F;Bifidobacterium longum subsp. longu…
K02109	0.000589658	0.000589658	0.000561448	0.000561448	-0.39457	0.009567	0.0309714	ATPF0B, atpF; F-type H+-transporting ATPase subunit b	Acidaminococcus intestini RyC-MR951;Bifidobacterium bifidum BGN4;Bifidobacterium bifidum S17;Bifidobacterium bifidum PRL2010;Bacteroides cellulosilyticus WH2;Bacteroides dorei HS1_L_3_B_079;Bacteroides dorei HS1_L_1_B_010;Bacteroides fragilis BOB25;Bacteroides fragilis YCH46;Bifidobacterium longum subsp. longum BBMN68;Bifidobacterium longum subsp. infantis 157F;Bifidobacterium longum subsp. longu…
K02110	0.000969742	0.000969742	0.000799692	0.000799692	-0.588834	0.000344256	0.00268704	ATPF0C, atpE; F-type H+-transporting ATPase subunit c	Acidaminococcus intestini RyC-MR951;Bifidobacterium bifidum BGN4;Bifidobacterium bifidum S17;Bifidobacterium bifidum PRL2010;Bacteroides cellulosilyticus WH2;Bacteroides dorei HS1_L_3_B_079;Bacteroides dorei HS1_L_1_B_010;Bacteroides fragilis BOB25;Bacteroides fragilis YCH46;Bifidobacterium longum subsp. longum BBMN68;Bifidobacterium longum subsp. infantis 157F;Bifidobacterium longum subsp. longu…
K02111	0.000585	0.000585	0.000554673	0.000554673	-0.387189	0.010604	0.0330715	ATPF1A, atpA; F-type H+-transporting ATPase subunit alpha [EC:3.6.3.14]	Acidaminococcus intestini RyC-MR951;Bifidobacterium bifidum BGN4;Bifidobacterium bifidum S17;Bifidobacterium bifidum PRL2010;Bacteroides cellulosilyticus WH2;Bacteroides dorei HS1_L_3_B_079;Bacteroides dorei HS1_L_1_B_010;Bacteroides fragilis BOB25;Bacteroides fragilis YCH46;Bifidobacterium longum subsp. longum BBMN68;Bifidobacterium longum subsp. infantis 157F;Bifidobacterium longum subsp. longu…
K02112	0.000968898	0.000968898	0.000798641	0.000798641	-0.589325	0.000341076	0.00268704	ATPF1B, atpD; F-type H+-transporting ATPase subunit beta [EC:3.6.3.14]	Acidaminococcus intestini RyC-MR951;Bifidobacterium bifidum BGN4;Bifidobacterium bifidum S17;Bifidobacterium bifidum PRL2010;Bacteroides cellulosilyticus WH2;Bacteroides dorei HS1_L_3_B_079;Bacteroides dorei HS1_L_1_B_010;Bacteroides fragilis BOB25;Bacteroides fragilis YCH46;Bifidobacterium longum subsp. longum BBMN68;Bifidobacterium longum subsp. infantis 157F;Bifidobacterium longum subsp. longu…
K02113	0.000944064	0.000944064	0.000752036	0.000752036	-0.624901	0.000142823	0.00143187	ATPF1D, atpH; F-type H+-transporting ATPase subunit delta	Bifidobacterium bifidum BGN4;Bifidobacterium bifidum S17;Bifidobacterium bifidum PRL2010;Bacteroides cellulosilyticus WH2;Bacteroides dorei HS1_L_3_B_079;Bacteroides dorei HS1_L_1_B_010;Bacteroides fragilis BOB25;Bacteroides fragilis YCH46;Bifidobacterium longum subsp. longum BBMN68;Bifidobacterium longum subsp. infantis 157F;Bifidobacterium longum subsp. longum F8;Bacteroides ovatus ATCC 8483;An…
K02114	0.000968898	0.000968898	0.000798641	0.000798641	-0.589325	0.000341076	0.00268704	ATPF1E, atpC; F-type H+-transporting ATPase subunit epsilon	Acidaminococcus intestini RyC-MR951;Bifidobacterium bifidum BGN4;Bifidobacterium bifidum S17;Bifidobacterium bifidum PRL2010;Bacteroides cellulosilyticus WH2;Bacteroides dorei HS1_L_3_B_079;Bacteroides dorei HS1_L_1_B_010;Bacteroides fragilis BOB25;Bacteroides fragilis YCH46;Bifidobacterium longum subsp. longum BBMN68;Bifidobacterium longum subsp. infantis 157F;Bifidobacterium longum subsp. longu…
K02115	0.000968898	0.000968898	0.000798641	0.000798641	-0.589325	0.000341076	0.00268704	ATPF1G, atpG; F-type H+-transporting ATPase subunit gamma	Acidaminococcus intestini RyC-MR951;Bifidobacterium bifidum BGN4;Bifidobacterium bifidum S17;Bifidobacterium bifidum PRL2010;Bacteroides cellulosilyticus WH2;Bacteroides dorei HS1_L_3_B_079;Bacteroides dorei HS1_L_1_B_010;Bacteroides fragilis BOB25;Bacteroides fragilis YCH46;Bifidobacterium longum subsp. longum BBMN68;Bifidobacterium longum subsp. infantis 157F;Bifidobacterium longum subsp. longu…
K02117	0.000292645	0.000292645	0.000395588	0.000395588	0.422366	0.0149239	0.0412689	ATPVA, ntpA, atpA; V/A-type H+/Na+-transporting ATPase subunit A [EC:3.6.3.14 3.6.3.15]	Alistipes finegoldii DSM 17242;Acidaminococcus intestini RyC-MR951;Alistipes shahii WAL 8301;Bacteroides cellulosilyticus WH2;Bacteroides dorei HS1_L_3_B_079;Bacteroides dorei HS1_L_1_B_010;Bacteroides fragilis BOB25;Bacteroides fragilis YCH46;Bacteroides ovatus ATCC 8483;Bacteroides thetaiotaomicron VPI-5482;Blautia sp. YL58;Clostridium perfringens 13;Erysipelotrichaceae bacterium I46;Eubacteriu…
K02121	0.000286102	0.000286102	0.00038711	0.00038711	0.427528	0.0160569	0.0428986	ATPVE, ntpE, atpE; V/A-type H+/Na+-transporting ATPase subunit E	Alistipes finegoldii DSM 17242;Acidaminococcus intestini RyC-MR951;Alistipes shahii WAL 8301;Bacteroides cellulosilyticus WH2;Bacteroides dorei HS1_L_3_B_079;Bacteroides dorei HS1_L_1_B_010;Bacteroides fragilis BOB25;Bacteroides fragilis YCH46;Bacteroides ovatus ATCC 8483;Bacteroides thetaiotaomicron VPI-5482;Blautia sp. YL58;Clostridium perfringens 13;Eubacterium rectale Eubacterium siraeum V10S…
K02122	0.000433966	0.000433966	0.000289847	0.000289847	-0.757289	0.00118244	0.00687761	ATPVF, ntpF, atpF; V/A-type H+/Na+-transporting ATPase subunit F	Acidaminococcus intestini RyC-MR951;Anaerostipes hadRuminococcus bicirculans;Blautia sp. YL58;Clostridium perfringens 13;Erysipelotrichaceae bacterium I46;Eubacterium rectale Eubacterium siraeum V10Sc8a;Flavonifractor plautii YL31;Lachnoclostridium sp. YL32;Roseburia intestinalis XB6B4;Ruminococcus torques L2-14;Ruminococcus bicirculans;Streptococcus parasanguinis FW213;Streptococcus parasanguini…
K03885	0.000236016	0.000236016	0.000322479	0.000322479	0.481745	0.00317056	0.0136369	ndh; NADH dehydrogenase [EC:1.6.99.3]	Bacteroides cellulosilyticus WH2;Bacteroides dorei HS1_L_3_B_079;Bacteroides dorei HS1_L_1_B_010;Bacteroides fragilis BOB25;Bacteroides fragilis YCH46;Bacteroides ovatus ATCC 8483;Bacteroides thetaiotaomicron VPI-5482;Escherichia coli ABU 83972;Escherichia albertii KF1;Escherichia coli 55989 (EAEC);Escherichia coli SMS-3-5;Escherichia coli O145:H28 RM13516 (EHEC);Parabacteroides distasonis ATCC 8…
K13378	0.000236858	0.000236858	0.000327015	0.000327015	0.483339	0.00298725	0.0132197	nuoCD; NADH-quinone oxidoreductase subunit C/D [EC:1.6.5.3]	Alistipes finegoldii DSM 17242;Alistipes shahii WAL 8301;Bacteroides cellulosilyticus WH2;Bacteroides dorei HS1_L_3_B_079;Bacteroides dorei HS1_L_1_B_010;Bacteroides fragilis BOB25;Bacteroides fragilis YCH46;Bacteroides ovatus ATCC 8483;Bacteroides thetaiotaomicron VPI-5482;Escherichia coli ABU 83972;Escherichia albertii KF1;Escherichia coli 55989 (EAEC);Escherichia coli SMS-3-5;Escherichia coli …
K15986	0.000401542	0.000401542	0.000266318	0.000266318	-0.838277	0.000345992	0.00268704	ppaC; manganese-dependent inorganic pyrophosphatase [EC:3.6.1.1]	Acidaminococcus intestini RyC-MR951;Anaerostipes hadRuminococcus bicirculans;Blautia sp. YL58;Clostridium perfringens 13;Eubacterium eligens ATCC 27750;Eggerthella lenta DSM 2243;Eubacterium rectale M104/1 (Agathobacter rectalis M104/1);Erysipelotrichaceae bacterium I46;Eubacterium rectale ATCC 33656 (Agathobacter rectalis ATCC 33656);Eubacterium rectale DSM 17629 (Agathobacter rectalis DSM 17629…
CDi+CDni vs HC (positive log2FoldChange are up in CD)
KEGG ortholog	HC.group.mean	HC.group.median	CD.group.mean	CD.group.median	log2FoldChange	pvalue	padj	annotation
K00239	0.000657304	0.000657304	0.000570115	0.000570115	-0.387361	0.022965	0.0440565	sdhA, frdA; succinate dehydrogenase / fumarate reductase, flavoprotein subunit [EC:1.3.5.1 1.3.5.4]	Alistipes finegoldii DSM 17242;Alistipes shahii WAL 8301;Bifidobacterium bifidum BGN4;Bifidobacterium bifidum S17;Bifidobacterium bifidum PRL2010;Bacteroides cellulosilyticus WH2;Bacteroides dorei HS1_L_3_B_079;Bacteroides dorei HS1_L_1_B_010;Bacteroides fragilis BOB25;Bacteroides fragilis YCH46;Bifidobacterium longum subsp. longum BBMN68;Bifidobacterium longum subsp. infantis 157F;Bifidobacteriu…
K00240	0.00030288	0.00030288	0.000389234	0.000389234	0.422682	0.010539	0.0223483	sdhB, frdB; succinate dehydrogenase / fumarate reductase, iron-sulfur subunit [EC:1.3.5.1 1.3.5.4]	Alistipes finegoldii DSM 17242;Alistipes shahii WAL 8301;Bifidobacterium bifidum BGN4;Bifidobacterium bifidum S17;Bifidobacterium bifidum PRL2010;Bacteroides cellulosilyticus WH2;Bacteroides dorei HS1_L_3_B_079;Bacteroides dorei HS1_L_1_B_010;Bacteroides fragilis BOB25;Bacteroides fragilis YCH46;Bifidobacterium longum subsp. longum BBMN68;Bifidobacterium longum subsp. infantis 157F;Bifidobacteriu…
K00241	0.000240713	0.000240713	0.000333389	0.000333389	0.598104	0.000580375	0.00213301	sdhC, frdC; succinate dehydrogenase / fumarate reductase, cytochrome b subunit	Alistipes finegoldii DSM 17242;Alistipes shahii WAL 8301;Bacteroides cellulosilyticus WH2;Bacteroides dorei HS1_L_3_B_079;Bacteroides dorei HS1_L_1_B_010;Bacteroides fragilis BOB25;Bacteroides fragilis YCH46;Bacteroides ovatus ATCC 8483;Bacteroides thetaiotaomicron VPI-5482;Escherichia coli ABU 83972;Escherichia albertii KF1;Escherichia coli 55989 (EAEC);Escherichia coli SMS-3-5;Escherichia coli …
K00330	0.000236858	0.000236858	0.000327717	0.000327717	0.590248	0.000728453	0.00245401	nuoA; NADH-quinone oxidoreductase subunit A [EC:1.6.5.3]	Alistipes finegoldii DSM 17242;Alistipes shahii WAL 8301;Bacteroides cellulosilyticus WH2;Bacteroides dorei HS1_L_3_B_079;Bacteroides dorei HS1_L_1_B_010;Bacteroides fragilis BOB25;Bacteroides fragilis YCH46;Bacteroides ovatus ATCC 8483;Bacteroides thetaiotaomicron VPI-5482;Escherichia coli ABU 83972;Escherichia albertii KF1;Escherichia coli 55989 (EAEC);Escherichia coli SMS-3-5;Escherichia coli …
K00331	0.000236858	0.000236858	0.000327717	0.000327717	0.590248	0.000728453	0.00245401	nuoB; NADH-quinone oxidoreductase subunit B [EC:1.6.5.3]	Alistipes finegoldii DSM 17242;Alistipes shahii WAL 8301;Bacteroides cellulosilyticus WH2;Bacteroides dorei HS1_L_3_B_079;Bacteroides dorei HS1_L_1_B_010;Bacteroides fragilis BOB25;Bacteroides fragilis YCH46;Bacteroides ovatus ATCC 8483;Bacteroides thetaiotaomicron VPI-5482;Escherichia coli ABU 83972;Escherichia albertii KF1;Escherichia coli 55989 (EAEC);Escherichia coli SMS-3-5;Escherichia coli …
K00336	0.000456069	0.000456069	0.000293748	0.000293748	-0.936907	4.71676e-05	0.000527682	nuoG; NADH-quinone oxidoreductase subunit G [EC:1.6.5.3]	Acidaminococcus intestini RyC-MR951;Anaerostipes hadRuminococcus bicirculans;Bacteroides thetaiotaomicron VPI-5482;Blautia sp. YL58;Escherichia coli ABU 83972;Escherichia albertii KF1;Escherichia coli 55989 (EAEC);Escherichia coli SMS-3-5;Escherichia coli O145:H28 RM13516 (EHEC);Eubacterium eligens ATCC 27750;Erysipelotrichaceae bacterium I46;Pseudomonas fluorescens PICF7;Pseudomonas fluorescens …
K00337	0.000236858	0.000236858	0.000327717	0.000327717	0.590248	0.000728453	0.00245401	nuoH; NADH-quinone oxidoreductase subunit H [EC:1.6.5.3]	Alistipes finegoldii DSM 17242;Alistipes shahii WAL 8301;Bacteroides cellulosilyticus WH2;Bacteroides dorei HS1_L_3_B_079;Bacteroides dorei HS1_L_1_B_010;Bacteroides fragilis BOB25;Bacteroides fragilis YCH46;Bacteroides ovatus ATCC 8483;Bacteroides thetaiotaomicron VPI-5482;Escherichia coli ABU 83972;Escherichia albertii KF1;Escherichia coli 55989 (EAEC);Escherichia coli SMS-3-5;Escherichia coli …
K00338	0.000233616	0.000233616	0.000325638	0.000325638	0.599099	0.000638397	0.00225289	nuoI; NADH-quinone oxidoreductase subunit I [EC:1.6.5.3]	Alistipes finegoldii DSM 17242;Bacteroides cellulosilyticus WH2;Bacteroides dorei HS1_L_3_B_079;Bacteroides dorei HS1_L_1_B_010;Bacteroides fragilis BOB25;Bacteroides fragilis YCH46;Bacteroides ovatus ATCC 8483;Bacteroides thetaiotaomicron VPI-5482;Escherichia coli ABU 83972;Escherichia albertii KF1;Escherichia coli 55989 (EAEC);Escherichia coli SMS-3-5;Escherichia coli O145:H28 RM13516 (EHEC);Od…
K00339	0.000236858	0.000236858	0.000327717	0.000327717	0.590248	0.000728453	0.00245401	nuoJ; NADH-quinone oxidoreductase subunit J [EC:1.6.5.3]	Alistipes finegoldii DSM 17242;Alistipes shahii WAL 8301;Bacteroides cellulosilyticus WH2;Bacteroides dorei HS1_L_3_B_079;Bacteroides dorei HS1_L_1_B_010;Bacteroides fragilis BOB25;Bacteroides fragilis YCH46;Bacteroides ovatus ATCC 8483;Bacteroides thetaiotaomicron VPI-5482;Escherichia coli ABU 83972;Escherichia albertii KF1;Escherichia coli 55989 (EAEC);Escherichia coli SMS-3-5;Escherichia coli …
K00340	0.000236858	0.000236858	0.000327717	0.000327717	0.590248	0.000728453	0.00245401	nuoK; NADH-quinone oxidoreductase subunit K [EC:1.6.5.3]	Alistipes finegoldii DSM 17242;Alistipes shahii WAL 8301;Bacteroides cellulosilyticus WH2;Bacteroides dorei HS1_L_3_B_079;Bacteroides dorei HS1_L_1_B_010;Bacteroides fragilis BOB25;Bacteroides fragilis YCH46;Bacteroides ovatus ATCC 8483;Bacteroides thetaiotaomicron VPI-5482;Escherichia coli ABU 83972;Escherichia albertii KF1;Escherichia coli 55989 (EAEC);Escherichia coli SMS-3-5;Escherichia coli …
K00341	0.000236858	0.000236858	0.000327717	0.000327717	0.590248	0.000728453	0.00245401	nuoL; NADH-quinone oxidoreductase subunit L [EC:1.6.5.3]	Alistipes finegoldii DSM 17242;Alistipes shahii WAL 8301;Bacteroides cellulosilyticus WH2;Bacteroides dorei HS1_L_3_B_079;Bacteroides dorei HS1_L_1_B_010;Bacteroides fragilis BOB25;Bacteroides fragilis YCH46;Bacteroides ovatus ATCC 8483;Bacteroides thetaiotaomicron VPI-5482;Escherichia coli ABU 83972;Escherichia albertii KF1;Escherichia coli 55989 (EAEC);Escherichia coli SMS-3-5;Escherichia coli …
K00342	0.000236858	0.000236858	0.000327717	0.000327717	0.590248	0.000728453	0.00245401	nuoM; NADH-quinone oxidoreductase subunit M [EC:1.6.5.3]	Alistipes finegoldii DSM 17242;Alistipes shahii WAL 8301;Bacteroides cellulosilyticus WH2;Bacteroides dorei HS1_L_3_B_079;Bacteroides dorei HS1_L_1_B_010;Bacteroides fragilis BOB25;Bacteroides fragilis YCH46;Bacteroides ovatus ATCC 8483;Bacteroides thetaiotaomicron VPI-5482;Escherichia coli ABU 83972;Escherichia albertii KF1;Escherichia coli 55989 (EAEC);Escherichia coli SMS-3-5;Escherichia coli …
K00343	0.000233616	0.000233616	0.000325638	0.000325638	0.599099	0.000638397	0.00225289	nuoN; NADH-quinone oxidoreductase subunit N [EC:1.6.5.3]	Alistipes finegoldii DSM 17242;Bacteroides cellulosilyticus WH2;Bacteroides dorei HS1_L_3_B_079;Bacteroides dorei HS1_L_1_B_010;Bacteroides fragilis BOB25;Bacteroides fragilis YCH46;Bacteroides ovatus ATCC 8483;Bacteroides thetaiotaomicron VPI-5482;Escherichia coli ABU 83972;Escherichia albertii KF1;Escherichia coli 55989 (EAEC);Escherichia coli SMS-3-5;Escherichia coli O145:H28 RM13516 (EHEC);Od…
K00425	0.000260439	0.000260439	0.000366986	0.000366986	0.604547	0.000204532	0.00130582	cydA; cytochrome bd ubiquinol oxidase subunit I [EC:1.10.3.14]	Alistipes finegoldii DSM 17242;Bacteroides cellulosilyticus WH2;Bacteroides dorei HS1_L_3_B_079;Bacteroides dorei HS1_L_1_B_010;Bacteroides fragilis BOB25;Bacteroides fragilis YCH46;Bacteroides ovatus ATCC 8483;Bacteroides thetaiotaomicron VPI-5482;Escherichia coli ABU 83972;Escherichia albertii KF1;Escherichia coli 55989 (EAEC);Escherichia coli SMS-3-5;Escherichia coli O145:H28 RM13516 (EHEC);Eg…
K00426	0.000260439	0.000260439	0.000366986	0.000366986	0.604547	0.000204532	0.00130582	cydB; cytochrome bd ubiquinol oxidase subunit II [EC:1.10.3.14]	Alistipes finegoldii DSM 17242;Bacteroides cellulosilyticus WH2;Bacteroides dorei HS1_L_3_B_079;Bacteroides dorei HS1_L_1_B_010;Bacteroides fragilis BOB25;Bacteroides fragilis YCH46;Bacteroides ovatus ATCC 8483;Bacteroides thetaiotaomicron VPI-5482;Escherichia coli ABU 83972;Escherichia albertii KF1;Escherichia coli 55989 (EAEC);Escherichia coli SMS-3-5;Escherichia coli O145:H28 RM13516 (EHEC);Eg…
K00937	0.00116384	0.00116384	0.000985134	0.000985134	-0.431067	0.0126708	0.0262822	ppk; polyphosphate kinase [EC:2.7.4.1]	Acidaminococcus intestini RyC-MR951;Bifidobacterium bifidum BGN4;Bifidobacterium bifidum S17;Bifidobacterium bifidum PRL2010;Bacteroides cellulosilyticus WH2;Bacteroides dorei HS1_L_3_B_079;Bacteroides dorei HS1_L_1_B_010;Bacteroides fragilis BOB25;Bacteroides fragilis YCH46;Bifidobacterium longum subsp. longum BBMN68;Bifidobacterium longum subsp. infantis 157F;Bifidobacterium longum subsp. longu…
K02108	0.000939407	0.000939407	0.000732165	0.000732165	-0.610958	0.000516427	0.00207392	ATPF0A, atpB; F-type H+-transporting ATPase subunit a	Acidaminococcus intestini RyC-MR951;Bifidobacterium bifidum BGN4;Bifidobacterium bifidum S17;Bifidobacterium bifidum PRL2010;Bacteroides cellulosilyticus WH2;Bacteroides dorei HS1_L_3_B_079;Bacteroides dorei HS1_L_1_B_010;Bacteroides fragilis BOB25;Bacteroides fragilis YCH46;Bifidobacterium longum subsp. longum BBMN68;Bifidobacterium longum subsp. infantis 157F;Bifidobacterium longum subsp. longu…
K02110	0.000969742	0.000969742	0.000786757	0.000786757	-0.563262	0.00141977	0.00419821	ATPF0C, atpE; F-type H+-transporting ATPase subunit c	Acidaminococcus intestini RyC-MR951;Bifidobacterium bifidum BGN4;Bifidobacterium bifidum S17;Bifidobacterium bifidum PRL2010;Bacteroides cellulosilyticus WH2;Bacteroides dorei HS1_L_3_B_079;Bacteroides dorei HS1_L_1_B_010;Bacteroides fragilis BOB25;Bacteroides fragilis YCH46;Bifidobacterium longum subsp. longum BBMN68;Bifidobacterium longum subsp. infantis 157F;Bifidobacterium longum subsp. longu…
K02112	0.000968898	0.000968898	0.000786307	0.000786307	-0.563171	0.00142474	0.00419821	ATPF1B, atpD; F-type H+-transporting ATPase subunit beta [EC:3.6.3.14]	Acidaminococcus intestini RyC-MR951;Bifidobacterium bifidum BGN4;Bifidobacterium bifidum S17;Bifidobacterium bifidum PRL2010;Bacteroides cellulosilyticus WH2;Bacteroides dorei HS1_L_3_B_079;Bacteroides dorei HS1_L_1_B_010;Bacteroides fragilis BOB25;Bacteroides fragilis YCH46;Bifidobacterium longum subsp. longum BBMN68;Bifidobacterium longum subsp. infantis 157F;Bifidobacterium longum subsp. longu…
K02113	0.000944064	0.000944064	0.000738924	0.000738924	-0.61279	0.000510485	0.00206191	ATPF1D, atpH; F-type H+-transporting ATPase subunit delta	Bifidobacterium bifidum BGN4;Bifidobacterium bifidum S17;Bifidobacterium bifidum PRL2010;Bacteroides cellulosilyticus WH2;Bacteroides dorei HS1_L_3_B_079;Bacteroides dorei HS1_L_1_B_010;Bacteroides fragilis BOB25;Bacteroides fragilis YCH46;Bifidobacterium longum subsp. longum BBMN68;Bifidobacterium longum subsp. infantis 157F;Bifidobacterium longum subsp. longum F8;Bacteroides ovatus ATCC 8483;An…
K02114	0.000968898	0.000968898	0.000786307	0.000786307	-0.563171	0.00142474	0.00419821	ATPF1E, atpC; F-type H+-transporting ATPase subunit epsilon	Acidaminococcus intestini RyC-MR951;Bifidobacterium bifidum BGN4;Bifidobacterium bifidum S17;Bifidobacterium bifidum PRL2010;Bacteroides cellulosilyticus WH2;Bacteroides dorei HS1_L_3_B_079;Bacteroides dorei HS1_L_1_B_010;Bacteroides fragilis BOB25;Bacteroides fragilis YCH46;Bifidobacterium longum subsp. longum BBMN68;Bifidobacterium longum subsp. infantis 157F;Bifidobacterium longum subsp. longu…
K02115	0.000968898	0.000968898	0.000786307	0.000786307	-0.563171	0.00142474	0.00419821	ATPF1G, atpG; F-type H+-transporting ATPase subunit gamma	Acidaminococcus intestini RyC-MR951;Bifidobacterium bifidum BGN4;Bifidobacterium bifidum S17;Bifidobacterium bifidum PRL2010;Bacteroides cellulosilyticus WH2;Bacteroides dorei HS1_L_3_B_079;Bacteroides dorei HS1_L_1_B_010;Bacteroides fragilis BOB25;Bacteroides fragilis YCH46;Bifidobacterium longum subsp. longum BBMN68;Bifidobacterium longum subsp. infantis 157F;Bifidobacterium longum subsp. longu…
K02117	0.000292645	0.000292645	0.000391384	0.000391384	0.486554	0.00893277	0.0194666	ATPVA, ntpA, atpA; V/A-type H+/Na+-transporting ATPase subunit A [EC:3.6.3.14 3.6.3.15]	Alistipes finegoldii DSM 17242;Acidaminococcus intestini RyC-MR951;Alistipes shahii WAL 8301;Bacteroides cellulosilyticus WH2;Bacteroides dorei HS1_L_3_B_079;Bacteroides dorei HS1_L_1_B_010;Bacteroides fragilis BOB25;Bacteroides fragilis YCH46;Bacteroides ovatus ATCC 8483;Bacteroides thetaiotaomicron VPI-5482;Blautia sp. YL58;Clostridium perfringens 13;Erysipelotrichaceae bacterium I46;Eubacteriu…
K02121	0.000286102	0.000286102	0.00037468	0.00037468	0.46921	0.013725	0.028198	ATPVE, ntpE, atpE; V/A-type H+/Na+-transporting ATPase subunit E	Alistipes finegoldii DSM 17242;Acidaminococcus intestini RyC-MR951;Alistipes shahii WAL 8301;Bacteroides cellulosilyticus WH2;Bacteroides dorei HS1_L_3_B_079;Bacteroides dorei HS1_L_1_B_010;Bacteroides fragilis BOB25;Bacteroides fragilis YCH46;Bacteroides ovatus ATCC 8483;Bacteroides thetaiotaomicron VPI-5482;Blautia sp. YL58;Clostridium perfringens 13;Eubacterium rectale Eubacterium siraeum V10S…
K02122	0.000433966	0.000433966	0.000282025	0.000282025	-0.867751	0.000498737	0.00206175	ATPVF, ntpF, atpF; V/A-type H+/Na+-transporting ATPase subunit F	Acidaminococcus intestini RyC-MR951;Anaerostipes hadRuminococcus bicirculans;Blautia sp. YL58;Clostridium perfringens 13;Erysipelotrichaceae bacterium I46;Eubacterium rectale Eubacterium siraeum V10Sc8a;Flavonifractor plautii YL31;Lachnoclostridium sp. YL32;Roseburia intestinalis XB6B4;Ruminococcus torques L2-14;Ruminococcus bicirculans;Streptococcus parasanguinis FW213;Streptococcus parasanguini…
K03885	0.000236016	0.000236016	0.000328389	0.000328389	0.608104	0.000518699	0.00207392	ndh; NADH dehydrogenase [EC:1.6.99.3]	Bacteroides cellulosilyticus WH2;Bacteroides dorei HS1_L_3_B_079;Bacteroides dorei HS1_L_1_B_010;Bacteroides fragilis BOB25;Bacteroides fragilis YCH46;Bacteroides ovatus ATCC 8483;Bacteroides thetaiotaomicron VPI-5482;Escherichia coli ABU 83972;Escherichia albertii KF1;Escherichia coli 55989 (EAEC);Escherichia coli SMS-3-5;Escherichia coli O145:H28 RM13516 (EHEC);Parabacteroides distasonis ATCC 8…
K13378	0.000236858	0.000236858	0.000327717	0.000327717	0.590248	0.000728453	0.00245401	nuoCD; NADH-quinone oxidoreductase subunit C/D [EC:1.6.5.3]	Alistipes finegoldii DSM 17242;Alistipes shahii WAL 8301;Bacteroides cellulosilyticus WH2;Bacteroides dorei HS1_L_3_B_079;Bacteroides dorei HS1_L_1_B_010;Bacteroides fragilis BOB25;Bacteroides fragilis YCH46;Bacteroides ovatus ATCC 8483;Bacteroides thetaiotaomicron VPI-5482;Escherichia coli ABU 83972;Escherichia albertii KF1;Escherichia coli 55989 (EAEC);Escherichia coli SMS-3-5;Escherichia coli …
K15986	0.000401542	0.000401542	0.000269985	0.000269985	-0.84119	0.000767814	0.00254687	ppaC; manganese-dependent inorganic pyrophosphatase [EC:3.6.1.1]	Acidaminococcus intestini RyC-MR951;Anaerostipes hadRuminococcus bicirculans;Blautia sp. YL58;Clostridium perfringens 13;Eubacterium eligens ATCC 27750;Eggerthella lenta DSM 2243;Eubacterium rectale M104/1 (Agathobacter rectalis M104/1);Erysipelotrichaceae bacterium I46;Eubacterium rectale ATCC 33656 (Agathobacter rectalis ATCC 33656);Eubacterium rectale DSM 17629 (Agathobacter rectalis DSM 17629…
