# Supplementary material for: Colonic microbiota is associated with inflammation and host epigenomic alterations in inflammatory bowel disease
Source: Nat Commun. 2020 Mar 23;11:1512. doi: 10.1038/s41467-020-15342-5 (PMC7089947; doi:10.1038/s41467-020-15342-5)
Supplement: Supplementary file 7 — Supplementary Data 5 [file 41467_2020_15342_MOESM7_ESM.xlsx]

## Sheet: Suppl. Table 5
Supplementary Table 5: Differentially methylated CpG sites from inflamed vs non inflamed Crohn's Disease biopsies, and corresponding differential expression results
Tests for methylation differences: the lmer function was used to implement mixed linear models (two-sided) and the p-values derived were then adjusted using the False Discovery Rate (FDR) using p.adjust
Methylation Difference: difference in cluster mean unadjusted methylation values for each pair of cluster comparisons (using uncorrected DNAm levels)
Positive Methylation Difference: hyper-methylated in inflamed CD
Positive DiffExps: over-expressed in inflamed CD				Methylation				Expression
UCSC_RefGene_Name	CpG	CHROM	MAPINFO	Methylation Difference	AdjPvalue	Principal_correction_PCs1-10_pValue	CpG position	DiffExpr	FoldChange	AdjPvalue
COL4A1	cg00009922	chr13	110867376	-0.0371701	0.0010427	0.0248118	Body	0.878737	1.83876	0.024331
GOT2	cg00028829	chr16	58768411	0.00150451	0.0123953	0.189268	TSS200	-0.264518	0.832477	0.02487
ADCY9	cg00036258	chr16	4029218	-0.0212193	0.00415689	0.279339	Body	-0.570642	0.673317	0.0418326
TNFAIP8L3	cg00063471	chr15	51385970	-0.0189261	0.00160217	0.886392	Body	-0.502813	0.705729	0.0347861
SCGN	cg00066627	chr6	25693139	-0.0327163	7.07606e-09	0.540021	Body	-1.14479	0.452254	0.0127768
LMTK2	cg00073713	chr7	97800932	-0.00869643	7.26027e-06	0.488584	Body	-0.371867	0.772782	0.0327298
QPRT	cg00097384	chr16	29703459	-0.0496707	1.31884e-05	0.108029	Body	-0.529819	0.692642	0.0448677
TESK2	cg00103132	chr1	45956932	-0.000631425	0.0098307	0.0730594	TSS200	-0.689728	0.619971	0.0115533
PFKFB3	cg00122944	chr10	6227266	-0.0140305	0.000138655	0.275723	Body	0.755089	1.68774	0.045468
ATP2C2	cg00129549	chr16	84487588	-0.000301078	0.0333167	0.803538	Body	-0.50889	0.702763	0.0145209
LPCAT1	cg00132149	chr5	1474995	-0.0112367	0.0239229	0.655441	Body	0.637685	1.55583	0.0395833
QPRT	cg00145955	chr16	29703480	-0.0613815	3.39807e-06	0.162526	Body	-0.529819	0.692642	0.0448677
PLCE1	cg00151491	chr10	95776332	-0.0155569	0.0198164	0.532073	5'UTR	-0.584246	0.666998	0.0322813
CPNE2	cg00152942	chr16	57125755	0.0538055	2.85191e-12	0.0315498	TSS1500	-0.396829	0.759526	0.0354658
COL7A1	cg00158683	chr3	48632625	0.00193346	6.14178e-05	0.974816	TSS200	1.11277	2.1626	0.0154564
SPNS2	cg00163006	chr17	4417124	-0.0149196	0.0471883	0.820093	Body	0.746617	1.67785	0.0483806
FHDC1	cg00170487	chr4	153871345	0.0436942	0.00499441	0.34029	Body	-0.300224	0.812126	0.0152864
TCN1	cg00187686	chr11	59634218	-0.122605	1.1897e-05	0.474309	TSS200	0.929252	1.90429	0.0260899
TBC1D10C	cg00220455	chr11	67171191	-0.0699464	7.83161e-06	0.0390278	TSS1500	1.06933	2.09846	0.0395543
HS3ST6	cg00245635	chr16	1968935	0.00585727	0.0162788	0.0703969	TSS1500	-0.674773	0.626431	0.0420825
IRF1	cg00255919	chr5	131827918	-0.0341139	8.0343e-15	0.384229	TSS1500	0.689445	1.61266	0.039338
LPCAT1	cg00256485	chr5	1494980	-0.044567	6.09458e-05	0.0243036	Body	0.637685	1.55583	0.0395833
COL4A2	cg00275626	chr13	111109140	-0.0181089	0.00739994	0.40471	Body	0.637495	1.55563	0.0313175
ATP2C2	cg00284390	chr16	84492635	-0.0189602	0.0488683	0.0110329	Body	-0.50889	0.702763	0.0145209
LPCAT1	cg00287915	chr5	1503595	-0.0666052	2.80929e-05	0.00889299	Body	0.637685	1.55583	0.0395833
ARHGEF10L	cg00330455	chr1	17873078	-0.0188713	0.000740922	0.0741268	5'UTR	-0.285658	0.820367	0.0154564
GGT7	cg00333622	chr20	33459477	-0.00738377	0.0363312	0.848625	Body	-0.623535	0.649078	0.029259
MMP10	cg00347729	chr11	102651753	0.0755481	0.000203957	0.261785	TSS1500	1.20927	2.31221	0.0329515
TGFBI	cg00386408	chr5	135364970	0.000640493	8.37423e-05	0.227453	Body	0.576824	1.49156	0.0463444
SLC26A2	cg00394021	chr5	149340950	0.0250372	0.00289765	0.0972643	5'UTR	-1.93167	0.262126	0.0213232
FGR	cg00404394	chr1	27960150	-0.0292121	0.0123667	0.147336	5'UTR	1.22717	2.34108	0.02487
OAF	cg00406023	chr11	120090023	0.0411037	2.76766e-05	0.92557	Body	-0.598415	0.660479	0.0407098
GJA4	cg00416130	chr1	35257924	-0.00892914	3.48462e-07	0.394048	TSS1500	0.575856	1.49056	0.029903
PECAM1	cg00427260	chr17	62401212	-0.0266658	0.00154876	0.0731178	TSS200	0.569231	1.48373	0.0411054
C2CD4A	cg00456672	chr15	62358751	-0.0813377	3.16899e-13	0.338634	TSS1500	0.778498	1.71534	0.02487
LZTR1	cg00500213	chr22	21337671	-0.012507	0.0316606	0.567571	Body	-0.364463	0.776758	0.0334098
GMPR	cg00523901	chr6	16266278	-0.0264739	4.66409e-05	0.120275	Body	0.579142	1.49396	0.0452169
RGMB	cg00530638	chr5	98108543	0.0179668	0.0450367	0.236705	Body	-0.580887	0.668553	0.0115533
PSKH1	cg00548618	chr16	67943097	-0.00106334	0.0487083	0.391238	Body	-0.243399	0.844752	0.0327298
PADI2	cg00569276	chr1	17446545	-0.0737109	0.000241599	0.379848	TSS1500	-1.11798	0.46074	0.0446531
ALDOB	cg00577167	chr9	104197675	0.06151	0.00793862	0.274236	5'UTR	2.28567	4.8759	0.0368824
TFCP2L1	cg00579706	chr2	121981866	-0.0342146	0.0210157	0.0298145	3'UTR	-0.656933	0.634225	0.0260899
B3GNT3	cg00590063	chr19	17918795	-0.0825807	8.24254e-05	0.187871	Body	-0.433235	0.740599	0.0330108
SPON1	cg00609834	chr11	13984596	0.0188667	0.0130941	0.00288644	1stExon	-0.831941	0.561773	0.048887
ADCY9	cg00610508	chr16	4013337	-0.0429493	5.01124e-05	0.285625	3'UTR	-0.570642	0.673317	0.0418326
ATP2C2	cg00617415	chr16	84485726	-0.00971674	0.00496361	0.165388	Body	-0.50889	0.702763	0.0145209
CPNE2	cg00624410	chr16	57127968	0.0739924	0.000328625	0.0794834	5'UTR	-0.396829	0.759526	0.0354658
HOXA13	cg00644317	chr7	27237893	0.0546534	0.0361968	0.0141275	Body	-0.53875	0.688367	0.0329515
SLC7A5	cg00653312	chr16	87863785	-0.030163	6.33465e-07	0.0567177	3'UTR	0.742397	1.67295	0.0408399
ADCY9	cg00720707	chr16	4016845	-0.0198657	0.0201197	0.454137	Body	-0.570642	0.673317	0.0418326
CXCL5	cg00721170	chr4	74864239	-0.0541968	0.00184186	0.0438966	1stExon	1.48544	2.80003	0.0395833
TFCP2L1	cg00741946	chr2	122042964	0.0133347	0.000112577	0.942401	TSS200	-0.656933	0.634225	0.0260899
COL4A2	cg00765737	chr13	110993493	-0.054865	0.00227351	0.115516	Body	0.637495	1.55563	0.0313175
CAPN13	cg00791548	chr2	30966534	-0.0431175	0.00468992	0.0236294	Body	-0.8675	0.548096	0.0112606
CEBPB	cg00794038	chr20	48808334	-0.00310192	0.0104248	0.207914	1stExon	0.579595	1.49443	0.0152864
ADCY9	cg00800141	chr16	4014161	-0.0293947	8.73551e-12	0.072916	3'UTR	-0.570642	0.673317	0.0418326
SPON1	cg00816515	chr11	13986348	0.0290974	0.00199401	0.100766	Body	-0.831941	0.561773	0.048887
ADCY9	cg00834536	chr16	4013537	-0.0618539	1.14511e-06	0.189005	3'UTR	-0.570642	0.673317	0.0418326
ATP2C2	cg00838040	chr16	84446919	-0.0130185	0.00289242	0.115383	Body	-0.50889	0.702763	0.0145209
MUC12	cg00841151	chr7	100612136	0.014619	7.18516e-05	0.516203	TSS1500	-1.0243	0.491648	0.0394399
LPCAT1	cg00857851	chr5	1493973	-0.0236581	0.0278574	0.010976	Body	0.637685	1.55583	0.0395833
ZC3H12A	cg00859858	chr1	37944257	-0.0652874	0.000184693	0.300359	Body	0.71	1.6358	0.0407098
TBC1D10C	cg00862408	chr11	67177034	-0.0630654	0.000173916	0.041049	Body	1.06933	2.09846	0.0395543
TEX2	cg00864012	chr17	62294665	-0.0240057	9.16074e-05	0.0814408	5'UTR	-0.407397	0.753982	0.0316257
MAML3	cg00875805	chr4	140656749	-0.078999	2.63771e-05	0.078776	Body	-0.356075	0.781287	0.0148726
IGFBP7	cg00884221	chr4	57976915	-0.0123812	0.0037767	0.133783	TSS1500	0.664601	1.58513	0.0229838
MUC12	cg00887966	chr7	100616181	0.012909	0.000109648	0.34813	Body	-1.0243	0.491648	0.0394399
SCNN1B	cg00925717	chr16	23313148	-0.0233978	0.0167089	0.475717	TSS1500	-1.10697	0.464268	0.029259
GMDS	cg00971613	chr6	1667710	0.0366201	0.0417575	0.166963	Body	0.443166	1.35958	0.0446547
HS3ST6	cg00972522	chr16	1961953	-0.00935198	3.66673e-05	0.0353298	Body	-0.674773	0.626431	0.0420825
SELENBP1	cg00978415	chr1	151345771	0.0988411	0.00142143	0.240168	TSS1500	-0.860926	0.550599	0.0115533
SEMA4G	cg00994717	chr10	102731539	0.0730996	6.60386e-05	0.122318	TSS1500	-0.41823	0.748342	0.0334098
NUAK2	cg01012936	chr1	205289384	0.0611377	3.26894e-05	0.0500606	Body	-0.475345	0.719295	0.0112606
SGK2	cg01021952	chr20	42187632	0.0675596	0.00127374	0.130054	TSS200	-0.611277	0.654617	0.024331
TNFAIP8L3	cg01058070	chr15	51398144	-0.0238704	0.0100353	0.77	TSS1500	-0.502813	0.705729	0.0347861
THSD4	cg01083652	chr15	71629208	0.0752042	0.000188562	0.0999494	Body	-0.468273	0.722829	0.0345506
ADCY9	cg01091261	chr16	4029363	0.00182095	0.0376096	0.941599	Body	-0.570642	0.673317	0.0418326
OLFM4	cg01098981	chr13	53602266	-0.0501998	0.0139844	0.119844	TSS1500	1.59314	3.01705	0.0148726
WNT5A	cg01109065	chr3	55508379	-0.0270527	0.00018368	0.00407112	Body	0.589814	1.50505	0.0260899
CDH3	cg01142596	chr16	68680250	0.00827695	0.00198564	0.0420183	Body	0.783433	1.72122	0.0305771
ADCY9	cg01174786	chr16	4027541	-0.0290473	0.0258123	0.0215856	Body	-0.570642	0.673317	0.0418326
WNT5A	cg01183244	chr3	55502488	-0.0252972	0.000781115	0.297119	3'UTR	0.589814	1.50505	0.0260899
C2CD4B	cg01184271	chr15	62457681	-0.047402	0.00226548	0.846222	TSS200	0.628329	1.54577	0.0362115
CTHRC1	cg01200376	chr8	104382594	0.000418889	0.00764008	0.678626	TSS1500	0.875748	1.83496	0.00696414
ADCY9	cg01207684	chr16	4103167	0.0840215	1.53185e-05	0.0647987	Body	-0.570642	0.673317	0.0418326
PRDX6	cg01209226	chr1	173447015	-0.000890891	0.000114694	0.99299	Body	-0.792443	0.577366	0.0208889
TFCP2L1	cg01212071	chr2	122041650	0.0441506	0.000623201	0.144223	Body	-0.656933	0.634225	0.0260899
SCGN	cg01230796	chr6	25652698	0.0184178	0.0133241	0.0350515	1stExon	-1.14479	0.452254	0.0127768
IGFBP7	cg01241576	chr4	57973922	-0.0199382	7.9853e-05	0.442497	Body	0.664601	1.58513	0.0229838
ALAD	cg01257194	chr9	116161247	-0.0269309	0.00164473	0.350987	5'UTR	-0.375259	0.770967	0.0133258
IHH	cg01267262	chr2	219926062	0.0044094	0.0455819	0.0343896	TSS1500	-0.459557	0.727209	0.0455752
SLC9A2	cg01272393	chr2	103239393	0.0750564	3.07422e-05	0.772308	Body	-0.901784	0.535225	0.0213232
B3GNT3	cg01289421	chr19	17908246	0.0592611	0.000268944	0.0783754	5'UTR	-0.433235	0.740599	0.0330108
IL1B	cg01290568	chr2	113593859	-0.0659295	8.9381e-06	0.0505854	5'UTR	1.15136	2.22124	0.0368122
CDH3	cg01306747	chr16	68681018	0.112417	4.36725e-06	0.178496	Body	0.783433	1.72122	0.0305771
MAML3	cg01336821	chr4	141072626	-4.18187e-05	0.00597444	0.217168	Body	-0.356075	0.781287	0.0148726
MAML3	cg01347682	chr4	140656794	-0.0764214	8.22239e-05	0.0956064	Body	-0.356075	0.781287	0.0148726
ADCY9	cg01352090	chr16	4103533	0.0162131	1.14429e-06	0.0314019	Body	-0.570642	0.673317	0.0418326
HS3ST6	cg01353073	chr16	1965080	-0.0157941	0.0138085	0.77337	Body	-0.674773	0.626431	0.0420825
THSD4	cg01354588	chr15	71657141	-0.0444699	1.08255e-05	0.260324	Body	-0.468273	0.722829	0.0345506
HOXA13	cg01363170	chr7	27236674	0.0277442	0.0375393	0.106532	3'UTR	-0.53875	0.688367	0.0329515
C2CD4A	cg01383890	chr15	62358982	-0.0139598	0.0309899	0.560069	TSS200	0.778498	1.71534	0.02487
LIPH	cg01390445	chr3	185271312	-0.0295645	2.89454e-07	0.510007	TSS1500	-0.494543	0.709786	0.00573029
MAML3	cg01410531	chr4	140656407	-0.00322729	0.0219236	0.095338	Body	-0.356075	0.781287	0.0148726
VAV3	cg01422262	chr1	108506291	-0.035923	0.00941818	0.258182	Body	-0.545046	0.68537	0.02487
UCK2	cg01427815	chr1	165811984	-0.0266695	1.59233e-05	0.0278695	Body	-0.423671	0.745525	0.010478
S100A8	cg01431057	chr1	153362927	0.0134853	1.76724e-15	0.225963	Body	2.13473	4.39156	0.0146135
HSD11B2	cg01443318	chr16	67466260	0.04682	6.37798e-05	0.140511	Body	-0.586293	0.666052	0.0355514
PFKFB3	cg01456517	chr10	6205229	-0.0767513	1.94804e-06	0.544238	Body	0.755089	1.68774	0.045468
RCN1	cg01468623	chr11	32113377	-0.00305664	0.00910987	0.692217	Body	0.314229	1.24335	0.0347861
QPRT	cg01468711	chr16	29706291	-0.0146743	4.79224e-05	0.594809	Body	-0.529819	0.692642	0.0448677
HS3ST6	cg01473336	chr16	1968584	0.0150672	0.000341948	0.0512935	TSS1500	-0.674773	0.626431	0.0420825
PYY	cg01474257	chr17	42030842	0.0020101	0.0192111	0.512506	Body	-1.27258	0.41392	0.0377736
GMDS	cg01496600	chr6	2246553	-0.00158045	0.0210146	0.839059	TSS1500	0.443166	1.35958	0.0446547
TLE2	cg01521143	chr19	3043274	-0.00878066	6.53843e-05	0.294981	Body	-0.528772	0.693145	0.0463393
PBX1	cg01554357	chr1	164750454	-0.0301945	1.39359e-10	0.0416745	Body	-0.627589	0.647257	0.0237137
IHH	cg01566166	chr2	219921571	0.063526	2.88303e-08	0.0298096	Body	-0.459557	0.727209	0.0455752
SORBS3	cg01582937	chr8	22411211	-0.0488505	2.8265e-05	0.0841327	5'UTR	-0.472037	0.720946	0.0379721
GMDS	cg01588725	chr6	1708629	-0.00797602	0.0145803	0.951879	Body	0.443166	1.35958	0.0446547
BATF	cg01589587	chr14	76002440	0.0614008	0.0493114	0.183762	Body	0.704339	1.6294	0.0394399
GMPR	cg01590342	chr6	16295454	-0.0120131	0.00242938	0.283016	3'UTR	0.579142	1.49396	0.0452169
CFB	cg01595997	chr6	31915184	-0.00667226	3.78881e-07	0.632354	Body	0.895932	1.86081	0.0343487
ILDR1	cg01598733	chr3	121712058	-0.00916895	0.0221433	0.581677	Body	-0.520587	0.697088	0.029259
SRD5A3	cg01612660	chr4	56211433	0.0639559	0.000223444	0.0196408	TSS1500	0.532844	1.44678	0.0292856
VWF	cg01639943	chr12	6152854	0.0150179	4.20457e-05	0.515342	Body	0.763354	1.69743	0.024331
MAML3	cg01640456	chr4	141075565	-0.00607093	0.021446	0.267001	TSS1500	-0.356075	0.781287	0.0148726
FHDC1	cg01674147	chr4	153878055	0.0705111	6.97835e-05	0.17498	Body	-0.300224	0.812126	0.0152864
IGFBP7	cg01684586	chr4	57910078	-0.0416065	0.00959313	0.11213	Body	0.664601	1.58513	0.0229838
GMDS	cg01708377	chr6	1686746	-0.0459676	0.000133736	0.507639	Body	0.443166	1.35958	0.0446547
ADCY9	cg01738022	chr16	4012936	-0.11407	4.81725e-06	0.0541134	3'UTR	-0.570642	0.673317	0.0418326
VSIG2	cg01738406	chr11	124619288	0.017783	0.00747015	0.920548	Body	-0.770885	0.586058	0.0347861
CDH3	cg01738524	chr16	68702627	-0.082326	6.38959e-06	0.0497907	Body	0.783433	1.72122	0.0305771
ATP2C2	cg01790144	chr16	84476098	-0.0144382	0.0101486	0.572597	Body	-0.50889	0.702763	0.0145209
SLC7A5	cg01829163	chr16	87871160	-0.0205567	0.00332752	0.963841	Body	0.742397	1.67295	0.0408399
THSD4	cg01907071	chr15	71606395	-0.0304287	0.0326437	0.0380595	Body	-0.468273	0.722829	0.0345506
VIPR1	cg01919863	chr3	42577884	0.0191847	0.00309756	0.00202136	3'UTR	-0.619229	0.651019	0.0411053
ADCY9	cg01937808	chr16	4025588	-0.0163433	0.0295859	0.0579963	Body	-0.570642	0.673317	0.0418326
ZC3H12A	cg01937809	chr1	37941854	0.0329246	0.0189637	0.515195	Body	0.71	1.6358	0.0407098
LPCAT1	cg01945913	chr5	1469001	-0.0169212	0.0165094	0.440688	Body	0.637685	1.55583	0.0395833
TFCP2L1	cg01946784	chr2	121991815	-0.0147995	0.0335217	0.508224	Body	-0.656933	0.634225	0.0260899
IGFBP7	cg01959562	chr4	57976561	0.0155047	1.0808e-06	0.74025	TSS200	0.664601	1.58513	0.0229838
VAV3	cg01959838	chr1	108292913	0.0641299	0.0129201	0.300785	Body	-0.545046	0.68537	0.02487
PCSK1N	cg01962414	chrX	48689617	0.0196028	3.87002e-05	0.0979337	3'UTR	-0.920699	0.528253	0.0334722
IL11	cg01975672	chr19	55880593	0.00474196	0.00745517	0.0244551	Body	0.80174	1.7432	0.029903
PLEKHG3	cg01994290	chr14	65170049	0.00759743	0.00541493	0.533511	TSS1500	-0.366196	0.775825	0.0277241
FPR1	cg02020350	chr19	52255413	0.00767184	1.58163e-05	0.145239	TSS1500	1.23412	2.35238	0.0192263
DUOXA2	cg02050986	chr15	45408574	-0.0727336	0.000103793	0.0473587	Body	1.58692	3.00407	0.0407098
LMTK2	cg02056893	chr7	97836563	-0.00565496	0.0447847	0.10674	3'UTR	-0.371867	0.772782	0.0327298
MMP10	cg02061229	chr11	102651208	-0.0342739	0.0385961	0.198584	Body	1.20927	2.31221	0.0329515
DOC2B	cg02061804	chr17	32453	0.0185642	0.000419635	0.0354053	TSS1500	0.780597	1.71784	0.0152864
C2CD4B	cg02068166	chr15	62458741	-0.062136	2.94696e-05	0.0573665	TSS1500	0.628329	1.54577	0.0362115
RGMB	cg02075296	chr5	98104747	0.00797827	0.0268624	0.000190815	TSS1500	-0.580887	0.668553	0.0115533
TSEN54	cg02077420	chr17	73513132	-0.00126212	0.0406428	0.0797386	Body	-0.254241	0.838428	0.0448629
CDH5	cg02078525	chr16	66400395	-0.0289934	0.000556239	0.936842	TSS200	0.583261	1.49823	0.0368824
VSIG2	cg02082342	chr11	124622373	0.0628413	2.44894e-06	0.11759	TSS1500	-0.770885	0.586058	0.0347861
CHI3L1	cg02097014	chr1	203156374	-0.0549892	0.000406521	0.449621	TSS1500	1.56123	2.95104	0.0395833
COL4A1	cg02099572	chr13	110885345	-0.0209327	0.0401263	0.996562	Body	0.878737	1.83876	0.024331
COL4A2	cg02100381	chr13	111025711	-0.0701799	0.00271319	0.45493	Body	0.637495	1.55563	0.0313175
SMPDL3A	cg02104893	chr6	123109391	-0.0226582	0.000406393	0.026382	TSS1500	-0.520528	0.697117	0.0443046
OVOL2	cg02113429	chr20	18036013	0.0115508	0.0186005	0.506132	Body	-0.203628	0.868364	0.0343487
THSD4	cg02116757	chr15	71854836	-0.0153301	0.00559687	0.550448	Body	-0.468273	0.722829	0.0345506
SLC7A5	cg02203067	chr16	87866800	-0.0501231	0.00079992	0.128045	Body	0.742397	1.67295	0.0408399
CAPN13	cg02203336	chr2	31031755	0.0224942	0.02266	0.360204	TSS1500	-0.8675	0.548096	0.0112606
MRAP2	cg02204845	chr6	84742695	-0.0244373	0.000251531	0.0532361	TSS1500	0.595314	1.5108	0.0112606
CRKL	cg02210498	chr22	21275401	0.0822986	0.000151327	0.0595179	Body	-0.364463	0.776758	0.0334098
MCF2L	cg02223067	chr13	113623233	-0.00250184	4.41458e-09	0.862055	Body	-0.638735	0.642276	0.0395833
CDH5	cg02223351	chr16	66402367	-0.0285949	0.00398476	0.934865	5'UTR	0.583261	1.49823	0.0368824
SCNN1B	cg02227002	chr16	23316324	-0.0183678	0.000390582	0.291825	5'UTR	-1.10697	0.464268	0.029259
SOX18	cg02231404	chr20	62679635	0.0593022	4.20244e-05	0.329937	Body	0.623416	1.54052	0.0368122
SPON1	cg02251663	chr11	14281053	-0.0430523	0.00628779	0.120809	Body	-0.831941	0.561773	0.048887
ADCY9	cg02261541	chr16	4050315	-0.0163177	4.46813e-05	0.0959096	Body	-0.570642	0.673317	0.0418326
CPNE2	cg02290969	chr16	57125734	0.0281924	1.16163e-06	0.0188525	TSS1500	-0.396829	0.759526	0.0354658
SLC26A2	cg02319142	chr5	149339858	-0.00620876	1.84319e-05	0.694536	TSS1500	-1.93167	0.262126	0.0213232
KRT7	cg02322205	chr12	52640110	-0.02736	0.022592	0.493575	Body	0.875814	1.83504	0.0310018
TNFAIP8L3	cg02346713	chr15	51387736	0.0257885	4.1541e-07	0.0423401	Body	-0.502813	0.705729	0.0347861
GATA6	cg02360939	chr18	19757022	0.0277769	2.30104e-05	0.0214802	Body	-0.402359	0.75662	0.0337896
FFAR2	cg02361306	chr19	35940461	0.0733746	0.000977633	0.0361032	TSS200	0.79687	1.73733	0.0188368
HOXA13	cg02366798	chr7	27237154	0.0484576	0.000519793	0.027544	3'UTR	-0.53875	0.688367	0.0329515
ADCY9	cg02392737	chr16	4136367	-0.011375	1.67584e-05	0.55116	Body	-0.570642	0.673317	0.0418326
LPCAT1	cg02396005	chr5	1524950	-0.00705647	7.96042e-07	5.76616e-06	TSS1500	0.637685	1.55583	0.0395833
RAMP3	cg02417264	chr7	45197727	-0.0051004	0.00189829	0.927524	Body	0.961992	1.948	0.0313175
SPPL3	cg02419362	chr12	121203948	0.101938	0.000260234	0.123025	Body	-0.193482	0.874493	0.0448629
WNK2	cg02430183	chr9	95947766	0.034549	0.00109886	0.122337	1stExon	-0.566106	0.675437	0.039338
HS3ST6	cg02432467	chr16	1963432	0.0248172	0.000993724	0.239252	Body	-0.674773	0.626431	0.0420825
LPCAT1	cg02455827	chr5	1467317	0.000705937	0.0205112	0.592401	Body	0.637685	1.55583	0.0395833
LPCAT1	cg02531924	chr5	1522816	-0.0415845	0.00434661	0.222844	Body	0.637685	1.55583	0.0395833
PHLPP1	cg02543960	chr18	60383467	-0.00349409	0.000732344	0.548007	5'UTR	-0.296322	0.814326	0.0438052
COL4A1	cg02558625	chr13	110951418	-0.107473	0.00010066	0.411104	Body	0.878737	1.83876	0.024331
COL4A2	cg02577394	chr13	111123159	-0.0174125	0.0415981	0.569353	Body	0.637495	1.55563	0.0313175
IL1B	cg02596281	chr2	113595614	-0.0185179	0.0209383	0.427993	TSS1500	1.15136	2.22124	0.0368122
LPCAT1	cg02599626	chr5	1473705	-0.00633832	0.0362499	0.263398	Body	0.637685	1.55583	0.0395833
SLC7A5	cg02614661	chr16	87878292	-0.0121068	2.54592e-05	0.0669821	Body	0.742397	1.67295	0.0408399
MCOLN2	cg02621376	chr1	85461303	-0.000868377	0.00282616	0.019423	Body	-0.687139	0.621084	0.0319576
QPRT	cg02640604	chr16	29690271	0.0414131	0.0286193	0.00400994	TSS200	-0.529819	0.692642	0.0448677
LPCAT1	cg02661034	chr5	1477269	-0.0320491	0.000480186	0.257774	Body	0.637685	1.55583	0.0395833
CPNE2	cg02670686	chr16	57125674	0.0253578	8.96541e-06	0.0526737	TSS1500	-0.396829	0.759526	0.0354658
LCP2	cg02676052	chr5	169725927	-0.0251678	0.0133175	0.343388	TSS1500	0.440448	1.35703	0.048887
S100A9	cg02711163	chr1	153330200	-0.012158	0.0021487	0.702704	TSS200	1.92487	3.79703	0.0152864
STIM1	cg02770745	chr11	3926837	-0.0475284	0.00981272	0.735984	Body	-0.499456	0.707373	0.0443046
SLC6A14	cg02772823	chrX	115567582	0.0244388	0.0255023	0.582939	TSS200	1.3151	2.4882	0.0421848
SRGN	cg02851793	chr10	70849854	-0.0920693	5.09242e-05	0.077392	Body	0.806973	1.74954	0.0132041
STARD7	cg02858320	chr2	96874801	-0.000437152	0.0401054	0.328805	TSS1500	-0.157998	0.896268	0.0347861
WNT5A	cg02867696	chr3	55518396	-0.061236	0.00866411	0.0264814	Body	0.589814	1.50505	0.0260899
PPARGC1A	cg02896941	chr4	23890659	0.0215597	0.00465064	0.134772	Body	-0.581562	0.66824	0.0204701
GJA4	cg02902318	chr1	35258061	0.0335564	1.38742e-05	0.151196	TSS1500	0.575856	1.49056	0.029903
ADCY9	cg02910037	chr16	4102366	-0.0167635	0.00048133	0.217425	Body	-0.570642	0.673317	0.0418326
CNNM4	cg02913511	chr2	97454042	0.0587042	5.11856e-07	0.0952989	Body	-0.466476	0.72373	0.0436699
PHLPP1	cg02927747	chr18	60381593	-0.0502645	0.00975457	0.0210698	TSS1500	-0.296322	0.814326	0.0438052
CEBPB	cg02930951	chr20	48806066	-0.0181543	0.000111869	0.342748	TSS1500	0.579595	1.49443	0.0152864
DEFA6	cg02932321	chr8	6783521	-0.0911397	0.000665968	0.387352	1stExon	3.11601	8.66986	0.0148726
FITM2	cg02947232	chr20	42937544	0.0227165	0.0037405	0.156347	Body	-0.273319	0.827414	0.0395833
VAV3	cg02971750	chr1	108503406	-0.0216208	0.00525681	0.169421	Body	-0.545046	0.68537	0.02487
LMTK2	cg02976575	chr7	97835841	-0.00277022	0.0326459	0.538732	3'UTR	-0.371867	0.772782	0.0327298
COL4A1	cg02988755	chr13	110918331	-0.0223087	0.000166472	0.384107	Body	0.878737	1.83876	0.024331
B9D1	cg02998992	chr17	19265610	0.0108273	0.0181542	0.124074	Body	0.601912	1.51773	0.0347861
RNF152	cg03004714	chr18	59560365	-0.00318113	0.000239689	0.214542	TSS200	-0.707943	0.612192	0.0136547
MFSD4	cg03061435	chr1	205537833	0.0218072	0.0364162	0.805706	TSS1500	-1.50105	0.353296	0.00573029
FFAR2	cg03062717	chr19	35940483	0.0642363	0.000157745	0.0294039	TSS200	0.79687	1.73733	0.0188368
ADCY9	cg03070236	chr16	4012997	-0.128149	0.000100766	0.0612139	3'UTR	-0.570642	0.673317	0.0418326
HS3ST6	cg03083443	chr16	1969712	-0.00402552	0.0089731	0.467605	TSS1500	-0.674773	0.626431	0.0420825
ATP2C2	cg03085712	chr16	84401756	0.00956049	2.04007e-06	0.113867	TSS1500	-0.50889	0.702763	0.0145209
PLCE1	cg03088791	chr10	95754256	0.00594479	0.00041966	0.172566	5'UTR	-0.584246	0.666998	0.0322813
S100A9	cg03165378	chr1	153329882	-0.0571323	4.67357e-07	0.0332398	TSS1500	1.92487	3.79703	0.0152864
COL4A2	cg03178404	chr13	111102234	-0.0267604	0.000201139	0.121077	Body	0.637495	1.55563	0.0313175
MAML3	cg03180134	chr4	141013665	0.0443028	1.93541e-06	0.0325336	Body	-0.356075	0.781287	0.0148726
TTR	cg03180302	chr18	29171878	0.0766273	9.90939e-06	0.181044	1stExon	-0.56228	0.677231	0.0446547
GNA15	cg03188495	chr19	3136515	-0.0160731	0.00515713	0.715644	1stExon	0.656398	1.57614	0.0327298
SELE	cg03211132	chr1	169703751	-0.0451731	0.000545607	0.463016	TSS1500	0.665314	1.58591	0.0368227
ALPL	cg03213775	chr1	21866491	-0.0255275	0.0233202	0.88369	5'UTR	0.960575	1.94608	0.0154564
TEX2	cg03276401	chr17	62225407	-0.0080264	1.79075e-08	0.0511269	3'UTR	-0.407397	0.753982	0.0316257
HS3ST6	cg03282439	chr16	1967781	0.0184786	0.00499069	0.0955207	Body	-0.674773	0.626431	0.0420825
RAMP3	cg03284870	chr7	45197346	0.00126169	0.00951018	0.579523	TSS200	0.961992	1.948	0.0313175
SERPINB5	cg03285468	chr18	61143933	0.0579009	0.000618413	0.237733	TSS1500	1.2488	2.37644	0.0213611
COL4A1	cg03291835	chr13	110802745	-0.0495829	6.16151e-07	0.194192	Body	0.878737	1.83876	0.024331
GPBP1L1	cg03295098	chr1	46152002	-0.00134051	0.0222094	0.617895	5'UTR	-0.231425	0.851793	0.0450142
GNA15	cg03302088	chr19	3163717	0.0632801	0.000135502	0.0468261	3'UTR	0.656398	1.57614	0.0327298
MFSD4	cg03312703	chr1	205548992	-0.0171074	0.012752	0.0226823	Body	-1.50105	0.353296	0.00573029
B3GNT3	cg03316864	chr19	17906309	0.0290907	2.56652e-11	0.00291076	5'UTR	-0.433235	0.740599	0.0330108
MAML3	cg03322353	chr4	141069770	-0.025428	8.14771e-08	0.900228	Body	-0.356075	0.781287	0.0148726
TOP2B	cg03372603	chr3	25639601	0.0928837	1.27366e-08	0.10894	3'UTR	-0.195246	0.873424	0.048887
ILDR1	cg03400335	chr3	121741616	0.0638948	4.18007e-06	0.24945	TSS1500	-0.520587	0.697088	0.029259
KRT7	cg03404339	chr12	52639319	-0.044072	5.91818e-10	0.232431	Body	0.875814	1.83504	0.0310018
TNFAIP6	cg03406844	chr2	152220529	-0.0506315	6.66625e-08	0.285585	Body	0.701621	1.62633	0.029903
SLC7A5	cg03408354	chr16	87871219	-0.015713	0.0446408	0.317406	Body	0.742397	1.67295	0.0408399
RNF152	cg03424826	chr18	59561551	0.00241444	0.00173546	0.325184	TSS1500	-0.707943	0.612192	0.0136547
THSD4	cg03454017	chr15	71479333	-0.0627396	3.88851e-07	0.0335761	Body	-0.468273	0.722829	0.0345506
TNFAIP8L3	cg03454639	chr15	51370019	-0.0846271	9.47716e-06	0.542122	Body	-0.502813	0.705729	0.0347861
MUC12	cg03455418	chr7	100612725	0.0504501	2.5881e-05	0.062009	TSS200	-1.0243	0.491648	0.0394399
C2CD4B	cg03461851	chr15	62457883	-0.0735591	4.12031e-08	0.410609	TSS1500	0.628329	1.54577	0.0362115
COL4A2	cg03469869	chr13	111000343	-0.0529873	9.74871e-05	0.266859	Body	0.637495	1.55563	0.0313175
THSD4	cg03472130	chr15	71717382	-0.0978287	6.36431e-07	0.338723	Body	-0.468273	0.722829	0.0345506
COL4A2	cg03482866	chr13	111040579	-0.0325173	0.00050913	0.437961	Body	0.637495	1.55563	0.0313175
COL4A1	cg03499905	chr13	110832764	-0.0366385	3.94953e-13	0.589536	Body	0.878737	1.83876	0.024331
S100A9	cg03514239	chr1	153329781	-0.0624497	3.29888e-05	0.0566033	TSS1500	1.92487	3.79703	0.0152864
COL4A2	cg03528486	chr13	111090669	-0.0158496	0.0133388	0.264466	Body	0.637495	1.55563	0.0313175
CD300E	cg03533256	chr17	72620088	-0.0485237	0.000590994	0.0312092	TSS1500	0.650948	1.5702	0.0260489
COL7A1	cg03548224	chr3	48615932	-0.0211144	0.000790719	0.483347	Body	1.11277	2.1626	0.0154564
ATP2C2	cg03548384	chr16	84403863	0.0412837	0.00840258	0.277769	Body	-0.50889	0.702763	0.0145209
FFAR2	cg03548857	chr19	35940174	-0.0291016	2.91244e-05	0.067898	TSS1500	0.79687	1.73733	0.0188368
TOP2B	cg03550219	chr3	25705846	0.000883286	7.21819e-08	0.014799	TSS200	-0.195246	0.873424	0.048887
LPCAT1	cg03562952	chr5	1499204	-0.034957	5.27887e-06	0.0061987	Body	0.637685	1.55583	0.0395833
COL4A1	cg03564009	chr13	110804776	-0.0141884	0.0296323	0.0880856	Body	0.878737	1.83876	0.024331
SORBS3	cg03572859	chr8	22409634	0.00322149	0.0149642	0.24092	5'UTR	-0.472037	0.720946	0.0379721
MFSD4	cg03585778	chr1	205537837	0.0218028	1.27586e-13	0.376346	TSS1500	-1.50105	0.353296	0.00573029
WNT5A	cg03588998	chr3	55517101	-0.0322983	0.00717485	0.833923	Body	0.589814	1.50505	0.0260899
MAML3	cg03597159	chr4	140910561	-0.0333857	0.000520962	0.0257972	Body	-0.356075	0.781287	0.0148726
PADI2	cg03601920	chr1	17445310	0.0223609	2.50344e-10	0.0317468	Body	-1.11798	0.46074	0.0446531
PDE3A	cg03618302	chr12	20576950	0.0353349	1.21274e-06	0.146743	Body	-0.498553	0.707816	0.0379721
OAF	cg03641062	chr11	120099868	-0.0202805	0.010796	0.0699494	3'UTR	-0.598415	0.660479	0.0407098
MAML3	cg03652336	chr4	141017399	-0.0932705	2.29229e-05	0.0958862	Body	-0.356075	0.781287	0.0148726
PBX1	cg03652564	chr1	164619765	0.0445098	0.0151503	0.271135	Body	-0.627589	0.647257	0.0237137
PFKFB3	cg03683171	chr10	6242747	0.00308778	0.00281839	0.0487377	Body	0.755089	1.68774	0.045468
COL4A2	cg03694391	chr13	111100098	-0.0239379	0.000334014	0.337045	Body	0.637495	1.55563	0.0313175
CKB	cg03703356	chr14	103989368	0.0362689	6.37126e-10	0.12104	TSS200	-1.53244	0.345692	0.0204701
CDH3	cg03709496	chr16	68720142	-0.0163629	1.67041e-05	0.00122113	Body	0.783433	1.72122	0.0305771
LPCAT1	cg03710353	chr5	1491489	-0.0116629	0.0101363	0.0556397	Body	0.637685	1.55583	0.0395833
VWF	cg03761750	chr12	6184355	-0.0181097	0.00702835	0.401384	Body	0.763354	1.69743	0.024331
IHH	cg03820828	chr2	219922362	0.0213719	1.57404e-05	0.205429	Body	-0.459557	0.727209	0.0455752
THSD4	cg03832737	chr15	71554492	-0.000702917	1.59711e-05	0.251137	Body	-0.468273	0.722829	0.0345506
PCK1	cg03840472	chr20	56140543	-0.0197761	0.0481101	0.120453	Body	-1.15136	0.450199	0.0353366
ABCA8	cg03850529	chr17	66942706	-0.0162701	0.0394646	0.598293	5'UTR	-0.779067	0.582744	0.0219254
RGMB	cg03885343	chr5	98108198	0.0547674	6.77467e-06	0.156073	Body	-0.580887	0.668553	0.0115533
TCN1	cg03928812	chr11	59634276	-0.132468	9.47327e-05	0.526437	TSS1500	0.929252	1.90429	0.0260899
COL4A2	cg03930369	chr13	111090821	-0.0168471	1.0374e-06	0.07285	Body	0.637495	1.55563	0.0313175
PSKH1	cg03936436	chr16	67962191	-0.0125029	0.0496914	0.756902	3'UTR	-0.243399	0.844752	0.0327298
PRDX6	cg03945538	chr1	173447427	0.0396875	1.47945e-11	0.0261973	Body	-0.792443	0.577366	0.0208889
ADCY9	cg03945800	chr16	4165515	0.0224489	0.0157653	0.821979	5'UTR	-0.570642	0.673317	0.0418326
COL4A2	cg03947735	chr13	111090467	-0.0130014	0.000176908	0.0673742	Body	0.637495	1.55563	0.0313175
MUC12	cg03982074	chr7	100612875	0.0485278	3.95505e-06	0.130327	TSS200	-1.0243	0.491648	0.0394399
IGFBP7	cg03984758	chr4	57944634	-0.0222555	0.000293286	0.113715	Body	0.664601	1.58513	0.0229838
VIPR1	cg03995361	chr3	42575730	-0.0305529	0.0231013	0.0169805	Body	-0.619229	0.651019	0.0411053
QPRT	cg03997039	chr16	29703361	-0.0513916	0.00997223	0.0638065	Body	-0.529819	0.692642	0.0448677
TTR	cg04008843	chr18	29170928	-0.0426507	6.58298e-08	0.602339	TSS1500	-0.56228	0.677231	0.0446547
VWF	cg04053108	chr12	6166028	-0.00910851	2.74934e-08	0.0962066	Body	0.763354	1.69743	0.024331
ILDR1	cg04059863	chr3	121741630	0.0581731	2.00444e-06	0.403328	TSS1500	-0.520587	0.697088	0.029259
DHX32	cg04060888	chr10	127570400	-0.0174385	0.0426335	0.933745	TSS1500	-0.300481	0.811981	0.0145829
COL4A2	cg04080302	chr13	110988307	-0.0422147	3.4189e-06	0.229732	Body	0.637495	1.55563	0.0313175
SLC26A2	cg04088893	chr5	149340277	-0.000589482	1.45084e-05	0.882071	TSS200	-1.93167	0.262126	0.0213232
SPNS2	cg04117356	chr17	4406024	-0.033775	0.000717927	0.205336	Body	0.746617	1.67785	0.0483806
LCP2	cg04167833	chr5	169724831	-0.0521467	0.000154683	0.0350445	TSS200	0.440448	1.35703	0.048887
ACAT1	cg04180462	chr11	107993298	0.0548765	5.38846e-07	0.138524	Body	-0.572787	0.672317	0.024331
MFSD4	cg04198912	chr1	205536821	-0.0199379	0.0280344	0.938421	TSS1500	-1.50105	0.353296	0.00573029
SCGN	cg04200224	chr6	25652390	0.0226349	0.00598264	0.0643236	TSS200	-1.14479	0.452254	0.0127768
GJA4	cg04205715	chr1	35259937	-0.043587	7.70165e-27	0.158831	Body	0.575856	1.49056	0.029903
SMPDL3A	cg04258335	chr6	123121585	0.0612064	0.00058364	0.0116266	Body	-0.520528	0.697117	0.0443046
SPON1	cg04293175	chr11	14282775	0.00651436	0.00188553	0.681322	Body	-0.831941	0.561773	0.048887
COL4A1	cg04296187	chr13	110835709	-0.0174911	0.000446507	0.962229	Body	0.878737	1.83876	0.024331
SLC9A2	cg04297105	chr2	103235258	0.0363523	0.00149009	0.227044	TSS1500	-0.901784	0.535225	0.0213232
PLA1A	cg04330122	chr3	119316820	0.0515544	0.000522954	0.932977	1stExon	0.632208	1.54993	0.0345506
RCN1	cg04334417	chr11	32112457	-0.00243265	0.00292067	0.997194	TSS200	0.314229	1.24335	0.0347861
KLF5	cg04339360	chr13	73635568	0.0504663	1.15913e-05	0.103621	Body	-0.479113	0.717419	0.0347146
ATP2C2	cg04342425	chr16	84475861	0.00219521	0.00348648	0.882856	Body	-0.50889	0.702763	0.0145209
MUC12	cg04346806	chr7	100660545	-0.0917313	2.62657e-06	0.320676	Body	-1.0243	0.491648	0.0394399
CPNE2	cg04391957	chr16	57125654	0.0211464	0.000216174	0.0329207	TSS1500	-0.396829	0.759526	0.0354658
SGK2	cg04420889	chr20	42187103	0.0467318	0.00122871	0.313247	TSS1500	-0.611277	0.654617	0.024331
HOXA13	cg04428700	chr7	27239556	0.00307794	7.52457e-07	0.323274	1stExon	-0.53875	0.688367	0.0329515
FHDC1	cg04463713	chr4	153864112	-0.0141346	0.0292642	0.882599	TSS200	-0.300224	0.812126	0.0152864
GMDS	cg04497116	chr6	1625574	-0.0733036	0.00242841	0.395298	Body	0.443166	1.35958	0.0446547
B3GNT3	cg04517722	chr19	17905589	0.020963	0.0472211	0.0426032	TSS1500	-0.433235	0.740599	0.0330108
CXCL5	cg04559909	chr4	74864725	-0.0447111	3.59762e-06	0.794553	TSS1500	1.48544	2.80003	0.0395833
ARHGEF10L	cg04562757	chr1	17882998	-0.0402588	1.2587e-06	0.00158491	5'UTR	-0.285658	0.820367	0.0154564
PYY	cg04603419	chr17	42061560	0.013346	1.18781e-07	0.00333137	5'UTR	-1.27258	0.41392	0.0377736
THSD4	cg04616566	chr15	72020560	-0.0152189	0.0102161	0.64235	Body	-0.468273	0.722829	0.0345506
THSD4	cg04631994	chr15	71740833	-0.032605	1.97676e-07	0.36842	Body	-0.468273	0.722829	0.0345506
RND1	cg04640834	chr12	49261012	0.0672299	9.00268e-05	0.0789629	TSS1500	1.11577	2.1671	0.0327549
ATP2C2	cg04655995	chr16	84424089	-0.0120466	0.0165794	0.315837	Body	-0.50889	0.702763	0.0145209
GMPR	cg04658856	chr6	16242468	-0.0266828	1.74817e-06	0.0226558	Body	0.579142	1.49396	0.0452169
TNFAIP8L3	cg04659317	chr15	51359316	-0.011015	0.00229857	0.310506	Body	-0.502813	0.705729	0.0347861
GMDS	cg04661959	chr6	2223643	-0.0121198	0.0057835	0.283901	Body	0.443166	1.35958	0.0446547
GIMAP2	cg04667180	chr7	150389906	-0.00526981	6.623e-08	0.471406	Body	0.355102	1.27908	0.0319755
WNT5A	cg04685478	chr3	55506872	-0.0231443	0.000183457	0.148048	Body	0.589814	1.50505	0.0260899
GMDS	cg04695233	chr6	1766129	-0.0135097	0.000523965	0.813562	Body	0.443166	1.35958	0.0446547
MUC12	cg04735437	chr7	100647879	-0.00251129	0.0124644	0.114549	Body	-1.0243	0.491648	0.0394399
MFSD4	cg04740665	chr1	205560997	-0.00185595	0.00141058	0.648448	Body	-1.50105	0.353296	0.00573029
DEFA5	cg04747619	chr8	6914838	0.0155986	0.0463229	0.70442	TSS1500	3.27998	9.71341	0.023251
COL4A2	cg04771838	chr13	110993474	-0.0509141	2.7456e-05	0.180407	Body	0.637495	1.55563	0.0313175
COL4A2	cg04775856	chr13	111087296	-0.0299492	2.37251e-06	0.924176	Body	0.637495	1.55563	0.0313175
SLC7A5	cg04802238	chr16	87873610	-0.0112781	0.0311245	0.927319	Body	0.742397	1.67295	0.0408399
COL4A2	cg04815713	chr13	111058285	-0.0212699	5.8908e-06	0.261744	Body	0.637495	1.55563	0.0313175
ATP2C2	cg04832450	chr16	84487078	-0.00107786	0.0217545	0.872383	Body	-0.50889	0.702763	0.0145209
DOC2B	cg04858161	chr17	6904	-0.0222976	0.00101692	0.343529	Body	0.780597	1.71784	0.0152864
DDIT4	cg04858631	chr10	74035570	0.0354478	1.71013e-05	0.158439	3'UTR	0.709235	1.63494	0.0270814
SPNS2	cg04864453	chr17	4418908	0.0415104	0.000244556	0.407566	Body	0.746617	1.67785	0.0483806
OVOL2	cg04865264	chr20	18038604	0.0191085	7.9198e-07	0.00692621	TSS200	-0.203628	0.868364	0.0343487
PBX1	cg04869770	chr1	164561550	-0.0390838	8.15774e-05	0.126664	Body	-0.627589	0.647257	0.0237137
NEO1	cg04871538	chr15	73348009	0.0624278	0.00159599	0.3922	Body	-0.530993	0.692078	0.029259
KLF5	cg04873147	chr13	73634369	0.00135759	0.0101305	0.783289	Body	-0.479113	0.717419	0.0347146
QPRT	cg04876548	chr16	29708741	-0.0149288	0.00198624	0.421888	3'UTR	-0.529819	0.692642	0.0448677
SPPL3	cg04884319	chr12	121338232	0.00317557	0.00865277	0.418018	Body	-0.193482	0.874493	0.0448629
CDH5	cg04891040	chr16	66399929	-0.0581468	1.29293e-06	0.132892	TSS1500	0.583261	1.49823	0.0368824
ADCY9	cg04903429	chr16	4043204	-0.0129058	0.0256246	0.16382	Body	-0.570642	0.673317	0.0418326
CDH3	cg04904099	chr16	68678010	0.0165042	0.000109973	0.118815	TSS200	0.783433	1.72122	0.0305771
PADI2	cg04934305	chr1	17421315	-0.0196305	0.00352164	0.262871	Body	-1.11798	0.46074	0.0446531
WNT5A	cg04941246	chr3	55518131	-0.0754271	1.07092e-05	0.014621	Body	0.589814	1.50505	0.0260899
CFB	cg04945153	chr6	31914068	0.034697	0.0319754	0.20373	Body	0.895932	1.86081	0.0343487
MNX1	cg04945652	chr7	156804033	0.00526854	1.83033e-08	0.0694635	TSS1500	-0.376774	0.770158	0.0411054
SPPL3	cg04974751	chr12	121282930	-0.00127418	0.0369254	0.214499	Body	-0.193482	0.874493	0.0448629
C2CD4B	cg04980253	chr15	62456016	-0.000343141	1.1628e-14	0.828166	3'UTR	0.628329	1.54577	0.0362115
SLC26A3	cg04996020	chr7	107443898	0.0617659	0.000109638	0.170151	TSS1500	0.960932	0.513725	0.0205562
PFKFB3	cg05014727	chr10	6214016	-0.0612382	0.000593765	0.0661664	Body	0.755089	1.68774	0.045468
CNNM4	cg05045329	chr2	97426370	-0.00378166	0.00254711	0.0494559	TSS1500	-0.466476	0.72373	0.0436699
WNT5A	cg05048976	chr3	55516243	-0.0100958	4.05762e-08	0.66765	Body	0.589814	1.50505	0.0260899
COL4A2	cg05063632	chr13	111161943	0.0455408	0.00972219	0.0361938	Body	0.637495	1.55563	0.0313175
PHLPP1	cg05073720	chr18	60386672	0.0459412	0.000729065	0.0470366	Body	-0.296322	0.814326	0.0438052
SPNS2	cg05119290	chr17	4439394	0.0372945	0.000241193	0.193416	Body	0.746617	1.67785	0.0483806
LPCAT1	cg05145573	chr5	1479911	-0.0050259	0.0445378	0.789877	Body	0.637685	1.55583	0.0395833
COL4A2	cg05161682	chr13	111107167	-0.0335133	2.0017e-08	0.0300477	Body	0.637495	1.55563	0.0313175
OVOL2	cg05165064	chr20	18037039	0.00740038	0.00886283	0.592599	Body	-0.203628	0.868364	0.0343487
COL4A2	cg05167916	chr13	111061859	-0.032098	0.00623462	0.75265	Body	0.637495	1.55563	0.0313175
ATP2C2	cg05172699	chr16	84405775	0.067492	0.00142031	0.038503	Body	-0.50889	0.702763	0.0145209
TBC1D1	cg05196835	chr4	38005666	-0.0240473	0.0121525	0.317612	Body	0.376035	1.29777	0.0265577
CD93	cg05212138	chr20	23063119	-0.0311557	0.00841262	0.0466924	3'UTR	0.47495	1.38987	0.0452169
LPCAT1	cg05255351	chr5	1503979	-0.0878741	4.08218e-07	0.138517	Body	0.637685	1.55583	0.0395833
LCP2	cg05265596	chr5	169695565	-0.0370348	0.00185988	0.101982	Body	0.440448	1.35703	0.048887
CD177	cg05275595	chr19	43857874	0.0424824	0.000979482	0.0706041	1stExon	-1.36147	0.389185	0.0239741
MAML3	cg05302350	chr4	141013724	0.0527462	0.000289775	0.0343375	Body	-0.356075	0.781287	0.0148726
MNDA	cg05304729	chr1	158800024	-0.05078	0.00883137	0.270727	TSS1500	0.776728	1.71324	0.0406371
ANXA5	cg05311623	chr4	122618007	-0.00117164	0.0469509	0.422774	5'UTR	0.41387	1.33225	0.0302273
ATP2C2	cg05312094	chr16	84417940	-0.0280595	0.000133112	0.0224415	Body	-0.50889	0.702763	0.0145209
RNF152	cg05314096	chr18	59557721	-0.0213088	0.0091237	0.0471253	5'UTR	-0.707943	0.612192	0.0136547
CDH5	cg05328057	chr16	66436664	0.0423254	0.0454152	0.813481	Body	0.583261	1.49823	0.0368824
COL18A1	cg05349624	chr21	46856438	-0.0161321	8.58414e-05	0.195788	Body	0.930323	1.9057	0.0264683
CDH3	cg05376601	chr16	68732574	-0.0186523	0.00882542	0.0572126	3'UTR	0.783433	1.72122	0.0305771
HS3ST6	cg05417127	chr16	1968709	0.0278079	1.34298e-06	0.0726948	TSS1500	-0.674773	0.626431	0.0420825
ADCY9	cg05460776	chr16	4031231	-0.0125383	0.0403402	0.568347	Body	-0.570642	0.673317	0.0418326
CDH5	cg05515244	chr16	66413050	0.0541221	8.88108e-06	0.135604	5'UTR	0.583261	1.49823	0.0368824
PFKFB3	cg05521261	chr10	6208594	-0.0151734	0.00122632	0.675802	Body	0.755089	1.68774	0.045468
CDH5	cg05598477	chr16	66436910	0.00870451	0.00546007	0.705897	Body	0.583261	1.49823	0.0368824
HS3ST6	cg05620415	chr16	1961808	-0.0473681	4.96316e-05	0.218529	Body	-0.674773	0.626431	0.0420825
ADCY9	cg05648629	chr16	4162203	0.0922106	0.000191429	0.0712141	Body	-0.570642	0.673317	0.0418326
CDH3	cg05650674	chr16	68677997	0.0344287	0.000168526	0.135268	TSS200	0.783433	1.72122	0.0305771
ILDR1	cg05657709	chr3	121742496	-0.0422812	8.15259e-06	0.796409	TSS1500	-0.520587	0.697088	0.029259
LPCAT1	cg05661533	chr5	1495043	-0.0541844	0.000703163	0.0464185	Body	0.637685	1.55583	0.0395833
FOXQ1	cg05685587	chr6	1312577	0.0176297	0.00549182	0.0255315	TSS200	0.604965	1.52094	0.024331
NUAK2	cg05699921	chr1	205286927	0.059572	5.48851e-07	0.0299338	Body	-0.475345	0.719295	0.0112606
CDH5	cg05713294	chr16	66413010	0.0759924	0.00106539	0.103033	5'UTR	0.583261	1.49823	0.0368824
IHH	cg05715532	chr2	219923682	0.0296743	0.0012659	0.0248693	Body	-0.459557	0.727209	0.0455752
TEX2	cg05715861	chr17	62340798	-0.00423367	0.0363648	0.528238	TSS200	-0.407397	0.753982	0.0316257
THSD4	cg05739476	chr15	72072813	-0.0541205	4.42003e-05	0.227934	3'UTR	-0.468273	0.722829	0.0345506
CTHRC1	cg05740575	chr8	104387844	-0.0117503	0.0469101	0.676835	Body	0.875748	1.83496	0.00696414
ADCY9	cg05765011	chr16	4103225	0.0425317	9.86424e-07	0.0247511	Body	-0.570642	0.673317	0.0418326
WNT5A	cg05781968	chr3	55515607	0.0146265	4.73137e-13	0.130783	Body	0.589814	1.50505	0.0260899
FGR	cg05783223	chr1	27961334	-0.0144172	0.044275	0.0798612	5'UTR	1.22717	2.34108	0.02487
GIMAP2	cg05783290	chr7	150383337	-0.104131	8.90142e-05	0.293618	5'UTR	0.355102	1.27908	0.0319755
CKB	cg05786809	chr14	103989478	0.0263305	4.60764e-08	0.560918	TSS1500	-1.53244	0.345692	0.0204701
MRAP2	cg05797276	chr6	84743025	0.0190911	0.0469259	0.170656	TSS1500	0.595314	1.5108	0.0112606
S100A9	cg05848175	chr1	153330257	-0.00506046	3.77148e-05	0.144049	TSS200	1.92487	3.79703	0.0152864
HS3ST6	cg05853656	chr16	1962215	-0.02346	0.00876961	0.534151	Body	-0.674773	0.626431	0.0420825
PHLPP1	cg05875463	chr18	60385273	0.0298171	1.35734e-05	0.0230023	Body	-0.296322	0.814326	0.0438052
PTGDR	cg05887153	chr14	52736006	0.0330256	8.17272e-07	0.128768	Body	-0.6061	0.65697	0.0316257
ILDR1	cg05891759	chr3	121711723	-0.0364769	0.0178251	0.00489011	Body	-0.520587	0.697088	0.029259
PROS1	cg05897638	chr3	93692952	0.00544122	0.0175342	0.0441724	TSS200	-0.5517	0.682216	0.0112606
ACAT1	cg05903298	chr11	107992155	-0.00161617	1.0698e-06	0.24533	TSS200	-0.572787	0.672317	0.024331
TNFAIP8L3	cg05905176	chr15	51385916	-0.0245689	0.000611408	0.731649	Body	-0.502813	0.705729	0.0347861
ADCY9	cg05927578	chr16	4029543	-0.0264287	0.000247369	0.00689774	Body	-0.570642	0.673317	0.0418326
VAV3	cg05937496	chr1	108508207	-0.011014	0.0016594	0.0624183	TSS1500	-0.545046	0.68537	0.02487
GMDS	cg06007850	chr6	2134144	0.0885477	0.000284864	0.120724	Body	0.443166	1.35958	0.0446547
FZD8	cg06020238	chr10	35928558	-0.0351503	2.02409e-06	0.379711	1stExon	-0.469794	0.722068	0.0112606
ADCY9	cg06025216	chr16	4164891	0.00243008	0.00114476	0.462024	Body	-0.570642	0.673317	0.0418326
ALPL	cg06035250	chr1	21835217	-0.0591054	8.36179e-11	0.135749	TSS1500	0.960575	1.94608	0.0154564
THSD4	cg06052353	chr15	71624510	-0.0155465	0.0492519	0.526778	Body	-0.468273	0.722829	0.0345506
PLA1A	cg06068392	chr3	119315590	-0.014426	0.0143592	0.299722	TSS1500	0.632208	1.54993	0.0345506
PLA1A	cg06073417	chr3	119316673	0.0603736	0.00018065	0.104265	TSS200	0.632208	1.54993	0.0345506
PCSK1N	cg06077978	chrX	48690457	0.0147712	0.010256	0.636299	Body	-0.920699	0.528253	0.0334722
GMDS	cg06080793	chr6	1625457	-0.0512962	1.02302e-05	0.140601	Body	0.443166	1.35958	0.0446547
UCK2	cg06121450	chr1	165798382	0.00785051	0.00475285	0.518744	Body	-0.423671	0.745525	0.010478
KRT7	cg06153634	chr12	52627576	-0.0420352	1.09104e-05	0.0985418	Body	0.875814	1.83504	0.0310018
ADCY9	cg06170425	chr16	4164087	0.00824424	3.2343e-14	0.331142	Body	-0.570642	0.673317	0.0418326
DGKD	cg06191495	chr2	234264163	0.0220143	0.000289524	0.282678	Body	-0.35721	0.780673	0.0353366
SPON1	cg06199346	chr11	14280333	0.0458034	0.00334699	0.343301	Body	-0.831941	0.561773	0.048887
PBX1	cg06221087	chr1	164659666	-0.0245116	0.0248328	0.119623	Body	-0.627589	0.647257	0.0237137
ADCY9	cg06223834	chr16	4103161	0.114771	3.7009e-05	0.0402531	Body	-0.570642	0.673317	0.0418326
FCN1	cg06244417	chr9	137809628	-0.0347813	0.000283598	0.280702	1stExon	1.13188	2.19144	0.0411053
PHLDB1	cg06290096	chr11	118475984	0.0577235	0.00440498	0.110659	TSS1500	-0.510047	0.7022	0.0452169
ATP2C2	cg06295409	chr16	84495385	-0.00609016	0.0203994	0.942931	Body	-0.50889	0.702763	0.0145209
GMDS	cg06315217	chr6	1629850	-0.0252664	6.63991e-05	0.465229	Body	0.443166	1.35958	0.0446547
S100A9	cg06355720	chr1	153333350	-0.0555451	3.7397e-06	0.13024	3'UTR	1.92487	3.79703	0.0152864
ALPL	cg06369076	chr1	21845928	-0.0159605	0.0106862	0.167863	5'UTR	0.960575	1.94608	0.0154564
SLC7A5	cg06372223	chr16	87899784	-0.0557266	1.67569e-07	0.000588791	Body	0.742397	1.67295	0.0408399
HOXA13	cg06397837	chr7	27240251	0.0076892	1.43979e-08	0.339916	TSS1500	-0.53875	0.688367	0.0329515
DAPP1	cg06398236	chr4	100738139	-0.117522	2.90894e-07	0.535275	1stExon	0.626282	1.54358	0.0368227
MCOLN2	cg06402325	chr1	85464166	0.00619726	1.52466e-05	0.00606815	TSS1500	-0.687139	0.621084	0.0319576
CLDN8	cg06427867	chr21	31588661	0.082899	0.00101094	0.122541	TSS1500	-2.29617	0.203603	0.010478
COL18A1	cg06484514	chr21	46824278	0.0083905	0.00121776	0.0839148	TSS1500	0.930323	1.9057	0.0264683
CPNE2	cg06496222	chr16	57181668	-0.0332174	0.00779722	0.928108	3'UTR	-0.396829	0.759526	0.0354658
SELENBP1	cg06526960	chr1	151336795	-0.0263125	0.00312363	0.123783	3'UTR	-0.860926	0.550599	0.0115533
PLCE1	cg06539629	chr10	95753015	0.0826099	5.59459e-09	0.099282	TSS1500	-0.584246	0.666998	0.0322813
VWF	cg06539924	chr12	6167147	-0.0089771	0.0250395	0.215917	Body	0.763354	1.69743	0.024331
LMTK2	cg06567596	chr7	97832830	-0.0454049	2.90254e-08	0.00594521	Body	-0.371867	0.772782	0.0327298
SGK2	cg06600331	chr20	42187650	0.052811	5.19863e-05	0.20936	TSS200	-0.611277	0.654617	0.024331
HOXA13	cg06606213	chr7	27237289	0.0387348	7.49222e-05	0.120905	3'UTR	-0.53875	0.688367	0.0329515
SPNS2	cg06618629	chr17	4437077	-0.0629531	6.44004e-05	0.0481888	Body	0.746617	1.67785	0.0483806
MMP3	cg06618666	chr11	102715020	-0.0627163	0.0047601	0.0277905	TSS1500	2.59884	6.05799	0.0112606
LPCAT1	cg06661456	chr5	1509235	-0.0166994	0.0468873	0.162309	Body	0.637685	1.55583	0.0395833
SERPINB5	cg06682185	chr18	61157615	-0.0297196	0.0014029	0.783263	Body	1.2488	2.37644	0.0213611
VAV3	cg06710195	chr1	108479452	-0.0528175	2.75728e-06	0.219261	Body	-0.545046	0.68537	0.02487
SLC7A5	cg06727993	chr16	87894690	-0.00563722	0.0243593	0.256448	Body	0.742397	1.67295	0.0408399
PBX1	cg06749480	chr1	164774643	-0.0212962	0.000869701	0.0649566	Body	-0.627589	0.647257	0.0237137
LPCAT1	cg06755258	chr5	1462729	-0.000659309	5.54151e-06	0.601117	3'UTR	0.637685	1.55583	0.0395833
SELENBP1	cg06760144	chr1	151343840	0.0399186	0.00167088	0.0595428	Body	-0.860926	0.550599	0.0115533
SLC7A5	cg06770731	chr16	87863812	-0.0130387	8.72548e-06	0.0436519	3'UTR	0.742397	1.67295	0.0408399
PPARGC1A	cg06772578	chr4	23796624	-0.012412	0.0129812	0.25943	3'UTR	-0.581562	0.66824	0.0204701
ATP2C2	cg06786050	chr16	84401247	0.0343344	0.000485545	0.0416315	TSS1500	-0.50889	0.702763	0.0145209
SGK2	cg06796271	chr20	42187587	0.0616246	0.000597122	0.150737	TSS200	-0.611277	0.654617	0.024331
TNFAIP8L3	cg06813578	chr15	51386254	-0.00703138	0.0136637	0.84168	Body	-0.502813	0.705729	0.0347861
TBC1D1	cg06817736	chr4	38108809	0.0642872	5.0883e-05	0.124363	Body	0.376035	1.29777	0.0265577
LPCAT1	cg06859187	chr5	1463701	0.000358207	1.46139e-05	0.892121	3'UTR	0.637685	1.55583	0.0395833
CPNE2	cg06880930	chr16	57147300	-0.0143711	0.0375175	0.0174934	Body	-0.396829	0.759526	0.0354658
CKB	cg06894011	chr14	103990661	0.0405517	0.00132492	0.124901	TSS1500	-1.53244	0.345692	0.0204701
DDIT4	cg06906682	chr10	74033614	-0.00301249	1.03289e-09	0.654424	TSS200	0.709235	1.63494	0.0270814
PBX1	cg06909503	chr1	164725227	-0.0261788	3.86445e-07	0.0258648	Body	-0.627589	0.647257	0.0237137
STIM1	cg06912304	chr11	4113452	-0.0790535	1.55085e-07	0.124241	3'UTR	-0.499456	0.707373	0.0443046
RRN3	cg06926815	chr16	15188015	-0.0307307	3.53987e-05	0.101056	1stExon	-0.248159	0.84197	0.0411053
CRKL	cg06942142	chr22	21307595	0.0758101	0.000165786	0.0985431	3'UTR	-0.364463	0.776758	0.0334098
CEBPB	cg06950567	chr20	48807318	-0.00385497	0.034977	0.3872	TSS200	0.579595	1.49443	0.0152864
COL4A2	cg06951647	chr13	111057782	-0.0682175	0.000528032	0.116414	Body	0.637495	1.55563	0.0313175
GMDS	cg06960457	chr6	1625535	-0.0450346	6.26081e-05	0.376807	Body	0.443166	1.35958	0.0446547
ARHGEF10L	cg06980341	chr1	17874602	-0.0248319	0.000580068	0.0138769	5'UTR	-0.285658	0.820367	0.0154564
GMPR	cg07006075	chr6	16251782	-0.0233507	0.0022077	0.70993	Body	0.579142	1.49396	0.0452169
LMTK2	cg07006818	chr7	97832945	-0.0271105	0.00237696	0.0269904	Body	-0.371867	0.772782	0.0327298
KRT7	cg07007400	chr12	52626831	-0.0670115	0.000914468	0.522791	TSS200	0.875814	1.83504	0.0310018
SLC7A5	cg07021906	chr16	87866833	-0.0443536	1.45739e-05	0.676207	Body	0.742397	1.67295	0.0408399
KRT7	cg07022048	chr12	52638592	-0.0840519	3.35776e-05	0.343141	Body	0.875814	1.83504	0.0310018
S100A9	cg07039113	chr1	153329013	-0.0230755	0.000213093	0.0768824	TSS1500	1.92487	3.79703	0.0152864
LZTR1	cg07047601	chr22	21337040	0.0161919	0.00744458	0.0816185	Body	-0.364463	0.776758	0.0334098
COL4A1	cg07075061	chr13	110802517	-0.00944129	0.0362524	0.282115	3'UTR	0.878737	1.83876	0.024331
HOXA13	cg07083464	chr7	27240758	0.0182176	1.80918e-05	0.232617	TSS1500	-0.53875	0.688367	0.0329515
SCNN1B	cg07087293	chr16	23313392	0.0190355	0.00816037	0.168952	TSS200	-1.10697	0.464268	0.029259
MAML3	cg07099565	chr4	140696795	0.0235109	7.81163e-05	0.204933	Body	-0.356075	0.781287	0.0148726
PADI2	cg07100542	chr1	17402079	-0.0473694	1.12698e-05	0.169015	Body	-1.11798	0.46074	0.0446531
STIM1	cg07109745	chr11	3901552	0.0709656	0.00110142	0.107641	Body	-0.499456	0.707373	0.0443046
SPPL3	cg07141527	chr12	121202554	0.0244404	3.60423e-08	0.354605	3'UTR	-0.193482	0.874493	0.0448629
PECAM1	cg07144026	chr17	62402398	-0.00848405	0.0280109	0.11982	TSS1500	0.569231	1.48373	0.0411054
LPCAT1	cg07148919	chr5	1466943	0.00579119	1.43547e-09	0.685178	Body	0.637685	1.55583	0.0395833
LPCAT1	cg07151155	chr5	1473589	-0.00956045	0.00298296	0.16958	Body	0.637685	1.55583	0.0395833
CPNE2	cg07262506	chr16	57180848	-0.011468	0.0119176	0.0972647	Body	-0.396829	0.759526	0.0354658
TBC1D10C	cg07282201	chr11	67177296	-0.0751946	0.000793179	0.116586	3'UTR	1.06933	2.09846	0.0395543
CD93	cg07286123	chr20	23067126	-0.0480454	0.00118703	0.0634421	TSS200	0.47495	1.38987	0.0452169
AQP8	cg07327347	chr16	25228004	0.0530958	0.000347971	0.375936	TSS1500	-2.40446	0.188879	0.0438052
ENDOD1	cg07343527	chr11	94822844	-0.00187381	0.00253896	0.721768	TSS200	-0.756605	0.591888	0.00573029
ZC3H12A	cg07348300	chr1	37949342	-0.0275195	3.6145e-06	0.0371994	3'UTR	0.71	1.6358	0.0407098
SLC6A14	cg07358738	chrX	115569065	-0.0623334	0.000118097	0.682362	Body	1.3151	2.4882	0.0421848
PCDH1	cg07366082	chr5	141233463	-0.0184426	0.000373157	0.027482	3'UTR	-0.332394	0.794218	0.0479923
NUAK2	cg07391498	chr1	205290332	-0.00383247	0.00778064	0.810649	Body	-0.475345	0.719295	0.0112606
SORBS3	cg07459525	chr8	22409131	0.00279311	0.00252558	0.720665	TSS200	-0.472037	0.720946	0.0379721
LPCAT1	cg07479711	chr5	1524940	-0.0135064	0.00122488	3.41235e-05	TSS1500	0.637685	1.55583	0.0395833
SCNN1B	cg07501827	chr16	23392215	-0.0333491	0.00100584	0.0537784	3'UTR	-1.10697	0.464268	0.029259
AGT	cg07502417	chr1	230849801	-0.00379504	0.0424723	0.666034	5'UTR	0.852931	1.80617	0.0463393
INSM1	cg07505725	chr20	20348687	0.00438405	0.0263522	0.344413	TSS200	-0.462383	0.725787	0.0331933
GMDS	cg07515565	chr6	1624386	-0.00861757	0.00165233	0.843721	3'UTR	0.443166	1.35958	0.0446547
LPCAT1	cg07516556	chr5	1475096	-0.0642866	4.47942e-07	0.0878637	Body	0.637685	1.55583	0.0395833
PCSK1N	cg07526675	chrX	48694367	0.0152329	0.0279799	0.364381	TSS1500	-0.920699	0.528253	0.0334722
SLC7A5	cg07558761	chr16	87866696	-0.0309418	0.0245359	0.418688	Body	0.742397	1.67295	0.0408399
LPCAT1	cg07576016	chr5	1523261	0.000214293	0.0218647	0.353618	Body	0.637685	1.55583	0.0395833
ADCY9	cg07628416	chr16	4033297	-0.00671894	9.84226e-07	0.60486	Body	-0.570642	0.673317	0.0418326
COL4A2	cg07669776	chr13	110975691	-0.0206569	0.0419806	0.0474169	Body	0.637495	1.55563	0.0313175
SELENBP1	cg07680533	chr1	151345248	0.0584955	1.06114e-05	0.0975292	TSS200	-0.860926	0.550599	0.0115533
TGFBI	cg07697770	chr5	135389705	-0.0291391	0.00868506	0.319805	Body	0.576824	1.49156	0.0463444
COL5A3	cg07706352	chr19	10077245	0.0062797	0.000548113	0.170127	Body	0.536875	1.45083	0.0327298
FADS1	cg07709195	chr11	61586015	-0.00492801	0.0234706	0.7777	TSS1500	0.422803	1.34053	0.0483806
SPPL3	cg07718303	chr12	121261039	0.0226733	0.00717945	0.665894	Body	-0.193482	0.874493	0.0448629
MAML3	cg07735577	chr4	141019154	-0.0405042	0.000118291	0.194334	Body	-0.356075	0.781287	0.0148726
PPARGC1A	cg07744449	chr4	23887314	0.0144196	0.00891547	0.738395	Body	-0.581562	0.66824	0.0204701
CTHRC1	cg07757887	chr8	104382523	0.00963209	0.00512391	0.980829	TSS1500	0.875748	1.83496	0.00696414
ZC3H12A	cg07813495	chr1	37947276	-0.0519411	0.000824345	0.0493084	Body	0.71	1.6358	0.0407098
DAPP1	cg07814567	chr4	100736658	0.0497875	6.32015e-05	0.0393556	TSS1500	0.626282	1.54358	0.0368227
FHDC1	cg07841500	chr4	153899160	-0.00205298	6.9865e-06	0.786175	3'UTR	-0.300224	0.812126	0.0152864
PLEKHG3	cg07865517	chr14	65170569	0.000369801	3.74337e-08	0.258486	TSS1500	-0.366196	0.775825	0.0277241
CXCL5	cg07868155	chr4	74864709	-0.0500546	1.56204e-06	0.923464	TSS1500	1.48544	2.80003	0.0395833
SORBS3	cg07896312	chr8	22409062	-0.000543021	7.60268e-07	0.258304	TSS200	-0.472037	0.720946	0.0379721
LPCAT1	cg07902156	chr5	1495284	-0.0709872	3.55231e-07	0.0845415	Body	0.637685	1.55583	0.0395833
PFKFB3	cg07902545	chr10	6194255	-0.020218	0.0376394	0.627236	Body	0.755089	1.68774	0.045468
ADCY9	cg07906046	chr16	4131584	-0.0460179	1.45604e-05	0.337649	Body	-0.570642	0.673317	0.0418326
PLEKHG3	cg07942500	chr14	65173434	0.0721187	3.10578e-05	0.0383187	5'UTR	-0.366196	0.775825	0.0277241
TBC1D1	cg07942920	chr4	38013269	0.0565637	0.000731431	0.1292	Body	0.376035	1.29777	0.0265577
KRT7	cg07967679	chr12	52626814	-0.0389714	0.00874037	0.52376	TSS200	0.875814	1.83504	0.0310018
GMDS	cg07972026	chr6	1636961	-0.0168947	0.00315261	0.660106	Body	0.443166	1.35958	0.0446547
COL4A2	cg07980027	chr13	111109651	-0.0450744	0.00316737	0.191489	Body	0.637495	1.55563	0.0313175
COL4A2	cg08009184	chr13	111090742	-0.0566007	1.00068e-15	0.258345	Body	0.637495	1.55563	0.0313175
ADCY9	cg08021727	chr16	4056879	0.0746901	2.86184e-05	0.269131	Body	-0.570642	0.673317	0.0418326
TLE2	cg08025415	chr19	3032739	-0.0119644	0.0313527	0.162932	Body	-0.528772	0.693145	0.0463393
COL5A3	cg08057896	chr19	10074673	-0.0142557	0.00039925	0.829322	Body	0.536875	1.45083	0.0327298
CDH5	cg08066417	chr16	66413098	0.0421392	0.00829133	0.213161	5'UTR	0.583261	1.49823	0.0368824
DAPP1	cg08103568	chr4	100737138	0.0498496	0.00459313	0.145411	TSS1500	0.626282	1.54358	0.0368227
OLFM4	cg08119452	chr13	53602385	-0.0260697	0.0118254	0.682995	TSS1500	1.59314	3.01705	0.0148726
RND1	cg08126223	chr12	49251284	-0.0269472	2.13692e-06	0.0335148	3'UTR	1.11577	2.1671	0.0327549
MCF2L	cg08141659	chr13	113622633	-0.00581571	0.000115627	0.96129	TSS200	-0.638735	0.642276	0.0395833
C2CD4A	cg08200404	chr15	62359539	0.0403302	0.000321163	0.168794	5'UTR	0.778498	1.71534	0.02487
STARD7	cg08215575	chr2	96874731	-0.00225571	0.0374809	0.659516	TSS200	-0.157998	0.896268	0.0347861
WNT5A	cg08217388	chr3	55516366	-0.00137452	0.000528032	0.388162	Body	0.589814	1.50505	0.0260899
COL4A1	cg08234256	chr13	110804709	-0.0218719	0.0144811	0.919676	Body	0.878737	1.83876	0.024331
PLEKHG3	cg08248849	chr14	65172195	0.013616	0.00278657	0.00455631	5'UTR	-0.366196	0.775825	0.0277241
B3GNT3	cg08263398	chr19	17919173	-0.0140489	4.0426e-05	0.362129	Body	-0.433235	0.740599	0.0330108
PFKFB3	cg08289056	chr10	6233666	-0.0313067	6.03118e-05	0.518954	Body	0.755089	1.68774	0.045468
DEFA6	cg08312330	chr8	6783670	-0.0232265	0.0225517	0.943396	TSS200	3.11601	8.66986	0.0148726
COL4A2	cg08318510	chr13	110961404	0.0270531	0.000497701	0.524408	Body	0.637495	1.55563	0.0313175
MRAP2	cg08327884	chr6	84798113	-0.0639295	0.000430229	0.522186	Body	0.595314	1.5108	0.0112606
PYY	cg08333011	chr17	42057236	0.0718703	4.58483e-06	0.0764692	5'UTR	-1.27258	0.41392	0.0377736
NEO1	cg08345626	chr15	73415080	-0.0158922	0.00602149	0.0509498	Body	-0.530993	0.692078	0.029259
RGMB	cg08367801	chr5	98111529	0.0840357	4.6033e-06	0.0627527	Body	-0.580887	0.668553	0.0115533
TCN1	cg08417313	chr11	59620354	0.0365956	1.00279e-06	0.207616	3'UTR	0.929252	1.90429	0.0260899
TBC1D1	cg08462501	chr4	38138950	-0.0383855	1.46006e-06	0.111783	Body	0.376035	1.29777	0.0265577
PHLDB1	cg08473858	chr11	118476352	-0.0272648	0.0406583	0.440636	TSS1500	-0.510047	0.7022	0.0452169
B3GNT3	cg08504942	chr19	17922648	-0.0206833	0.000552476	0.241183	Body	-0.433235	0.740599	0.0330108
GMDS	cg08513472	chr6	1625238	-0.0390729	0.00146977	0.193842	Body	0.443166	1.35958	0.0446547
CWH43	cg08529049	chr4	48988038	0.0276058	0.000524664	0.0451058	TSS1500	-0.905676	0.533782	0.029903
ADCY9	cg08550394	chr16	4013659	-0.0499253	4.24274e-05	0.135896	3'UTR	-0.570642	0.673317	0.0418326
PPARGC1A	cg08550435	chr4	23829879	-0.0148125	0.0269197	0.451555	Body	-0.581562	0.66824	0.0204701
COL4A2	cg08556772	chr13	111077142	-0.0393278	0.0307557	0.0484354	Body	0.637495	1.55563	0.0313175
TOP2B	cg08573180	chr3	25705608	-0.00410121	4.92388e-06	0.379549	Body	-0.195246	0.873424	0.048887
LPCAT1	cg08582957	chr5	1468972	-0.00945259	0.0230364	0.269431	Body	0.637685	1.55583	0.0395833
GMPR	cg08586066	chr6	16238667	0.00116757	2.69322e-07	0.490043	TSS200	0.579142	1.49396	0.0452169
GMDS	cg08614769	chr6	1679393	-0.0226151	4.93601e-05	0.149119	Body	0.443166	1.35958	0.0446547
WNT5A	cg08666668	chr3	55518383	-0.0617403	0.0231067	0.0149489	Body	0.589814	1.50505	0.0260899
LCP2	cg08670465	chr5	169725100	-0.0965778	1.82766e-05	0.212931	TSS1500	0.440448	1.35703	0.048887
LPCAT1	cg08697251	chr5	1489875	-0.0437345	3.40333e-10	0.00313672	Body	0.637685	1.55583	0.0395833
PECAM1	cg08699174	chr17	62401956	-0.0136975	0.0401825	0.872996	TSS1500	0.569231	1.48373	0.0411054
COL4A2	cg08702745	chr13	111138063	-0.0686498	3.51758e-08	0.152976	Body	0.637495	1.55563	0.0313175
ADCY9	cg08707753	chr16	4166403	-0.00270482	0.000292712	0.11522	TSS1500	-0.570642	0.673317	0.0418326
LCP2	cg08748308	chr5	169695483	-0.0200144	8.63453e-11	0.0173538	Body	0.440448	1.35703	0.048887
IHH	cg08756441	chr2	219920216	0.0128446	0.00372441	0.871472	Body	-0.459557	0.727209	0.0455752
PLCE1	cg08761909	chr10	95796595	-0.0385669	6.84686e-05	0.211755	Body	-0.584246	0.666998	0.0322813
LPCAT1	cg08794582	chr5	1524227	-0.000339044	0.0463085	0.804628	TSS200	0.637685	1.55583	0.0395833
WNT5A	cg08832220	chr3	55516184	-0.00880825	3.83341e-18	0.64135	Body	0.589814	1.50505	0.0260899
ADCY9	cg08834938	chr16	4136053	-0.0173644	0.0078482	0.648408	Body	-0.570642	0.673317	0.0418326
ZC3H12A	cg08857221	chr1	37941361	0.0319701	0.001274	0.707548	Body	0.71	1.6358	0.0407098
SLC7A5	cg08860287	chr16	87877848	-0.0250411	0.0428488	0.401948	Body	0.742397	1.67295	0.0408399
PBX1	cg08864944	chr1	164633485	-0.0572444	8.62321e-05	0.132058	Body	-0.627589	0.647257	0.0237137
CA2	cg08872550	chr8	86375450	-0.0138409	0.0120058	0.770107	TSS1500	-0.965718	0.512024	0.0353366
CDH5	cg08872742	chr16	66400320	-0.0482634	0.00234969	0.305813	TSS1500	0.583261	1.49823	0.0368824
IL1R2	cg08879111	chr2	102606829	-0.0343035	0.0304886	0.0747087	TSS1500	s-0.933043563919052	0.523752	0.0148726
FGR	cg08885657	chr1	27958339	-0.0799323	0.00105581	0.140797	5'UTR	1.22717	2.34108	0.02487
COL4A2	cg08924619	chr13	111160399	0.0564119	9.68412e-06	0.120138	Body	0.637495	1.55563	0.0313175
ARHGEF10L	cg08947790	chr1	17877451	0.0249075	0.0113593	0.527676	5'UTR	-0.285658	0.820367	0.0154564
COL4A2	cg08949329	chr13	111158919	-0.0522418	0.0124017	0.12928	Body	0.637495	1.55563	0.0313175
DDR1	cg08951271	chr6	30850543	0.0454998	0.00557452	0.274272	TSS1500	-0.505397	0.704467	0.0260899
COL4A2	cg08959039	chr13	111062266	-0.0698503	0.000159864	0.2037	Body	0.637495	1.55563	0.0313175
KRT7	cg08975803	chr12	52626818	-0.0331129	0.0274308	0.404171	TSS200	0.875814	1.83504	0.0310018
GOT2	cg08987251	chr16	58769104	-0.0642934	1.29281e-10	0.314872	TSS1500	-0.264518	0.832477	0.02487
CDH3	cg08988156	chr16	68732213	-0.00957542	0.0066565	0.974231	Body	0.783433	1.72122	0.0305771
PFKFB3	cg08994060	chr10	6214026	-0.0568482	0.000649902	0.120202	Body	0.755089	1.68774	0.045468
MAML3	cg08996726	chr4	141067418	0.00110182	0.00948061	0.0958903	Body	-0.356075	0.781287	0.0148726
CPNE2	cg09018739	chr16	57180107	-0.0356081	5.63847e-06	0.267081	Body	-0.396829	0.759526	0.0354658
PBX1	cg09023604	chr1	164579287	-0.0150003	0.00574194	0.124453	Body	-0.627589	0.647257	0.0237137
WNT5A	cg09024340	chr3	55520476	0.00692709	0.00124229	0.567005	Body	0.589814	1.50505	0.0260899
ADCY9	cg09032423	chr16	4015231	-0.0193625	0.0359117	0.296276	3'UTR	-0.570642	0.673317	0.0418326
HS3ST6	cg09070371	chr16	1968598	0.02142	0.0241444	0.0337242	TSS1500	-0.674773	0.626431	0.0420825
TGFBI	cg09096234	chr5	135365890	-0.0267378	0.00278332	0.785482	Body	0.576824	1.49156	0.0463444
CPNE2	cg09100343	chr16	57147202	-0.0432275	2.55986e-07	0.041707	Body	-0.396829	0.759526	0.0354658
ABCB1	cg09105881	chr7	87230060	0.00594484	0.0179787	0.0840613	5'UTR	-1.03168	0.489141	0.0304403
ARHGEF10L	cg09127170	chr1	17873547	-0.0160463	0.00970183	0.131681	5'UTR	-0.285658	0.820367	0.0154564
ADCY9	cg09133979	chr16	4028440	-0.0186607	0.00269746	0.136804	Body	-0.570642	0.673317	0.0418326
S100A8	cg09174555	chr1	153364020	-0.0238102	0.0177736	0.274438	TSS1500	2.13473	4.39156	0.0146135
CFTR	cg09181792	chr7	117119393	0.0331046	0.00897075	0.0816858	TSS1500	-0.621828	0.649847	0.0213232
LPCAT1	cg09221037	chr5	1523205	-0.0125679	8.60347e-06	0.344469	Body	0.637685	1.55583	0.0395833
COL4A2	cg09238199	chr13	111097777	-0.108627	1.04331e-05	0.0992856	Body	0.637495	1.55563	0.0313175
ADCY9	cg09262171	chr16	4140361	0.0423492	8.56497e-05	0.132138	Body	-0.570642	0.673317	0.0418326
THSD4	cg09262504	chr15	71691967	-0.020807	8.02531e-07	0.417567	Body	-0.468273	0.722829	0.0345506
PCK1	cg09282500	chr20	56136078	0.0423021	0.000171737	0.59513	TSS200	-1.15136	0.450199	0.0353366
COL4A2	cg09286253	chr13	111090898	-0.0421503	1.85601e-09	0.376808	Body	0.637495	1.55563	0.0313175
CXCR1	cg09294937	chr2	219028997	-0.0320032	0.0341724	0.0761026	Body	0.942479	1.92183	0.0236578
KLF5	cg09299924	chr13	73647575	0.0827255	0.000441051	0.0764741	Body	-0.479113	0.717419	0.0347146
ADCY9	cg09300795	chr16	4042428	-0.0540166	0.0463532	0.949675	Body	-0.570642	0.673317	0.0418326
STARD7	cg09305577	chr2	96874663	-0.000931169	0.000217456	0.645186	TSS200	-0.157998	0.896268	0.0347861
MUC12	cg09313831	chr7	100612891	0.0328478	0.000335726	0.271351	TSS200	-1.0243	0.491648	0.0394399
FHDC1	cg09315464	chr4	153895184	-0.0200251	0.00446872	0.0195137	Body	-0.300224	0.812126	0.0152864
CPNE2	cg09317371	chr16	57180175	-0.0347835	0.000730275	0.0462977	Body	-0.396829	0.759526	0.0354658
TEX2	cg09335712	chr17	62255234	-0.0119256	0.044861	0.0301852	Body	-0.407397	0.753982	0.0316257
ADCY9	cg09340615	chr16	4021030	-0.0231763	0.0374615	0.0150423	Body	-0.570642	0.673317	0.0418326
CFTR	cg09341015	chr7	117171038	0.0703937	0.0155922	0.816974	Body	-0.621828	0.649847	0.0213232
VAV3	cg09362273	chr1	108286027	-0.0100264	2.68549e-05	0.555913	Body	-0.545046	0.68537	0.02487
GMDS	cg09376855	chr6	2242748	-0.035436	0.00239114	0.645494	Body	0.443166	1.35958	0.0446547
VIPR1	cg09384400	chr3	42546922	0.0466022	5.78971e-06	0.132819	Body	-0.619229	0.651019	0.0411053
MUC12	cg09413492	chr7	100615476	0.0514068	0.0039885	0.122507	Body	-1.0243	0.491648	0.0394399
PPARGC1A	cg09427718	chr4	23819929	0.0646222	0.000864383	0.2751	Body	-0.581562	0.66824	0.0204701
RAMP3	cg09431058	chr7	45216061	-0.03559	0.0032991	0.911917	Body	0.961992	1.948	0.0313175
PCSK1N	cg09434493	chrX	48693651	-0.00288875	4.06663e-07	0.400563	Body	-0.920699	0.528253	0.0334722
TBC1D10C	cg09471455	chr11	67176914	-0.0782067	2.63842e-06	0.108364	Body	1.06933	2.09846	0.0395543
RRN3	cg09486868	chr16	15188245	-0.0029771	0.0263596	0.500372	TSS200	-0.248159	0.84197	0.0411053
THSD4	cg09493290	chr15	71496545	-0.0287577	0.00611495	0.250522	Body	-0.468273	0.722829	0.0345506
GATA6	cg09507790	chr18	19752343	0.0550483	0.000747199	0.0921467	Body	-0.402359	0.75662	0.0337896
GMDS	cg09510246	chr6	1684515	-0.00780385	3.64496e-06	0.532507	Body	0.443166	1.35958	0.0446547
PCSK1N	cg09515442	chrX	48689942	-0.000848881	0.00159335	0.664144	Body	-0.920699	0.528253	0.0334722
KRT7	cg09522147	chr12	52627342	-0.0566601	3.40017e-05	0.277514	1stExon	0.875814	1.83504	0.0310018
BGN	cg09536390	chrX	152760191	0.0157178	2.71651e-08	0.542603	TSS200	0.994574	1.99249	0.0448677
CYP2C9	cg09550024	chr10	96698366	0.0273683	3.4197e-06	0.139641	TSS200	0.772677	1.70844	0.0353366
CDH5	cg09553452	chr16	66412840	-0.0513478	0.00670678	0.544454	5'UTR	0.583261	1.49823	0.0368824
HOXA13	cg09554509	chr7	27238910	0.0418225	5.12126e-05	0.045798	1stExon	-0.53875	0.688367	0.0329515
TEX2	cg09562938	chr17	62307787	-0.0183173	0.0303483	0.347796	5'UTR	-0.407397	0.753982	0.0316257
GMDS	cg09571972	chr6	2104322	-0.103928	4.3682e-11	0.564163	Body	0.443166	1.35958	0.0446547
WNT5A	cg09595163	chr3	55515541	0.0166225	4.85614e-08	0.305444	Body	0.589814	1.50505	0.0260899
IHH	cg09617556	chr2	219924408	0.0203243	0.000579265	0.517735	Body	-0.459557	0.727209	0.0455752
SNX30	cg09619598	chr9	115512530	-0.0428574	0.00340915	0.00480891	TSS1500	-0.409707	0.752776	0.029903
COL4A2	cg09680131	chr13	111100754	-0.0196288	0.0141194	0.997628	Body	0.637495	1.55563	0.0313175
COL18A1	cg09706833	chr21	46824938	0.0032322	0.0231542	0.547103	TSS200	0.930323	1.9057	0.0264683
PSKH1	cg09738193	chr16	67926317	0.0849902	0.00184617	0.121027	TSS1500	-0.243399	0.844752	0.0327298
MAML3	cg09811080	chr4	141071817	-0.000547442	0.0455647	0.0514926	Body	-0.356075	0.781287	0.0148726
AQP8	cg09815776	chr16	25240081	-0.0244007	0.000334877	0.332711	3'UTR	-2.40446	0.188879	0.0438052
CDH3	cg09821218	chr16	68691561	-0.0440864	6.39224e-07	0.00361777	Body	0.783433	1.72122	0.0305771
PBX1	cg09823576	chr1	164640367	-0.0166787	0.00510872	0.486513	Body	-0.627589	0.647257	0.0237137
THSD4	cg09830575	chr15	71444937	-0.0153822	0.000392247	0.98932	Body	-0.468273	0.722829	0.0345506
VWF	cg09836827	chr12	6163024	-0.0372846	0.0410571	0.361516	Body	0.763354	1.69743	0.024331
GMDS	cg09841915	chr6	1994056	-0.00824147	0.0218812	0.78819	Body	0.443166	1.35958	0.0446547
MCOLN2	cg09848789	chr1	85462812	-0.00451278	0.00332904	0.628991	TSS200	-0.687139	0.621084	0.0319576
LPCAT1	cg09849319	chr5	1494983	-0.0550519	0.000154269	0.0262421	Body	0.637685	1.55583	0.0395833
ALPL	cg09859596	chr1	21868624	-0.0123288	0.000533089	0.960065	5'UTR	0.960575	1.94608	0.0154564
PBX1	cg09871424	chr1	164811491	-0.0366577	3.41966e-09	0.0104133	Body	-0.627589	0.647257	0.0237137
TGFBI	cg09873933	chr5	135364580	0.0133563	1.13788e-10	0.00867246	TSS200	0.576824	1.49156	0.0463444
LPCAT1	cg09885622	chr5	1504991	-0.0665543	3.94141e-05	0.0374394	Body	0.637685	1.55583	0.0395833
PSKH1	cg09890374	chr16	67928026	0.0643839	0.000145475	0.20171	5'UTR	-0.243399	0.844752	0.0327298
BATF	cg09937039	chr14	75989203	-0.0744142	0.00122301	0.267139	Body	0.704339	1.6294	0.0394399
GMDS	cg09953908	chr6	1812379	0.00156849	3.68745e-07	0.310237	Body	0.443166	1.35958	0.0446547
PSKH1	cg09958192	chr16	67926607	0.0376115	0.00289212	0.0258456	TSS1500	-0.243399	0.844752	0.0327298
ADCY9	cg09963080	chr16	4017270	-0.0247482	0.0499584	0.811988	Body	-0.570642	0.673317	0.0418326
LZTR1	cg09978259	chr22	21352343	0.0131868	0.0447514	0.384551	3'UTR	-0.364463	0.776758	0.0334098
MUC12	cg09987889	chr7	100660909	-0.110524	5.12756e-08	0.739181	Body	-1.0243	0.491648	0.0394399
CD93	cg10018632	chr20	23067033	-0.059901	0.00027137	0.0277195	TSS200	0.47495	1.38987	0.0452169
EXPH5	cg10022155	chr11	108464931	0.0838262	3.50507e-06	0.0312305	TSS1500	-0.589375	0.664631	0.00954313
ATP2C2	cg10096286	chr16	84497622	-0.00736312	9.24113e-06	0.920117	3'UTR	-0.50889	0.702763	0.0145209
C1orf226	cg10113864	chr1	162348472	-0.0228623	0.0101293	0.0909776	TSS1500	-0.463071	0.72544	0.0368227
ADCY9	cg10123654	chr16	4162541	0.0767026	0.0051523	0.105733	Body	-0.570642	0.673317	0.0418326
STIM1	cg10124254	chr11	4047754	-0.00193575	7.75178e-11	0.930603	Body	-0.499456	0.707373	0.0443046
MAML3	cg10136560	chr4	140737518	-0.0224661	0.0487362	0.706175	Body	-0.356075	0.781287	0.0148726
SPON1	cg10153349	chr11	13983893	0.0376805	5.07126e-07	0.0572609	TSS200	-0.831941	0.561773	0.048887
MCOLN2	cg10230190	chr1	85405081	-0.0435093	2.14933e-08	0.569625	Body	-0.687139	0.621084	0.0319576
OLFM4	cg10246520	chr13	53601944	-0.00547854	0.0220502	0.571247	TSS1500	1.59314	3.01705	0.0148726
CLDN2	cg10258730	chrX	106142861	-0.0519492	0.00394766	0.450437	TSS1500	1.37475	2.59323	0.0144054
PCK1	cg10278454	chr20	56135029	0.0822627	7.00373e-07	0.316056	TSS1500	-1.15136	0.450199	0.0353366
VSIG2	cg10313947	chr11	124622815	-0.0564415	0.00191133	0.161525	TSS1500	-0.770885	0.586058	0.0347861
ADCY9	cg10371483	chr16	4152045	-0.0221823	0.00357604	0.823907	Body	-0.570642	0.673317	0.0418326
TBC1D10C	cg10402417	chr11	67171476	-0.074521	1.95033e-05	0.0619163	5'UTR	1.06933	2.09846	0.0395543
LMTK2	cg10412943	chr7	97739696	0.0710632	0.000526931	0.221166	Body	-0.371867	0.772782	0.0327298
ALPL	cg10487998	chr1	21838665	-0.0286388	0.0184092	0.669458	5'UTR	0.960575	1.94608	0.0154564
BATF	cg10495270	chr14	76009633	-0.077714	1.82134e-05	0.0146374	Body	0.704339	1.6294	0.0394399
PYY	cg10495460	chr17	42071951	0.00859577	1.3536e-05	0.0131297	5'UTR	-1.27258	0.41392	0.0377736
COL4A1	cg10527300	chr13	110874326	0.015144	0.0201455	0.809987	Body	0.878737	1.83876	0.024331
PBX1	cg10539928	chr1	164693462	-0.0193889	0.0438191	0.174291	Body	-0.627589	0.647257	0.0237137
PFKFB3	cg10552184	chr10	6219910	-0.0109529	0.00582042	0.710734	Body	0.755089	1.68774	0.045468
COL4A2	cg10566332	chr13	110973770	-0.0316518	0.00139872	0.94625	Body	0.637495	1.55563	0.0313175
CD93	cg10578007	chr20	23066999	-0.080746	1.6294e-05	0.0208163	TSS200	0.47495	1.38987	0.0452169
DDIT4	cg10592592	chr10	74034663	0.0312367	0.000462198	0.474787	Body	0.709235	1.63494	0.0270814
NEO1	cg10596537	chr15	73406657	-0.0232589	0.00565178	0.11932	Body	-0.530993	0.692078	0.029259
CCDC109B	cg10625750	chr4	110524783	-0.0232338	6.84501e-06	0.117711	Body	0.59541	1.5109	0.0188708
CBR3	cg10627354	chr21	37506434	0.0369713	3.63823e-05	0.968316	TSS1500	0.724144	1.65192	0.0360141
TGFBI	cg10648763	chr5	135364451	-0.0301933	0.000285785	0.706326	TSS200	0.576824	1.49156	0.0463444
TEX2	cg10698920	chr17	62339385	0.032245	0.000617014	0.295089	5'UTR	-0.407397	0.753982	0.0316257
WNT5A	cg10701252	chr3	55508585	-0.00134469	0.0233607	0.0821038	Body	0.589814	1.50505	0.0260899
GMDS	cg10707788	chr6	1635847	0.00825629	0.00787839	0.740078	Body	0.443166	1.35958	0.0446547
PBX1	cg10758824	chr1	164606935	-0.0281932	0.00228262	0.326458	Body	-0.627589	0.647257	0.0237137
GMPR	cg10768391	chr6	16239574	0.0173144	0.00469839	0.116292	Body	0.579142	1.49396	0.0452169
DDR1	cg10771650	chr6	30850405	0.0369942	1.05613e-07	0.131905	TSS1500	-0.505397	0.704467	0.0260899
PLOD1	cg10803903	chr1	12000521	-0.0113459	0.0158391	0.0201562	Body	0.306841	1.237	0.0260899
B3GNT3	cg10831285	chr19	17918927	-0.0497677	0.000601659	0.320784	Body	-0.433235	0.740599	0.0330108
PTGDR	cg10837806	chr14	52734156	0.0201001	3.89926e-09	0.061094	TSS1500	-0.6061	0.65697	0.0316257
MMP3	cg10864394	chr11	102714882	-0.0657211	0.00110535	0.214599	TSS1500	2.59884	6.05799	0.0112606
HOXA13	cg10883303	chr7	27239024	0.0213974	0.00135582	0.0121319	1stExon	-0.53875	0.688367	0.0329515
COL4A1	cg10908116	chr13	110885404	-0.0149915	0.012618	0.820849	Body	0.878737	1.83876	0.024331
PPARGC1A	cg10955995	chr4	23858146	0.0521241	0.000268244	0.0826127	Body	-0.581562	0.66824	0.0204701
UCK2	cg10972897	chr1	165859714	-0.0659142	8.82971e-09	0.144456	Body	-0.423671	0.745525	0.010478
COL4A2	cg10991689	chr13	111164367	-0.0069379	0.0102156	0.58548	Body	0.637495	1.55563	0.0313175
B9D1	cg11011774	chr17	19266179	-0.0032515	0.032128	0.393475	TSS200	0.601912	1.51773	0.0347861
SPON1	cg11028624	chr11	13983793	0.051466	0.00108255	0.0550083	TSS200	-0.831941	0.561773	0.048887
COL4A2	cg11096515	chr13	111062287	-0.0590363	0.000112559	0.0732019	Body	0.637495	1.55563	0.0313175
AQP9	cg11098259	chr15	58430391	-0.075986	0.000861937	0.128822	TSS200	0.96338	1.94987	0.0295618
NAMPT	cg11124980	chr7	105925837	0.000549362	0.0451192	0.383957	TSS200	0.616555	1.53321	0.0327298
MAML3	cg11128457	chr4	140864437	-0.0414363	1.35232e-05	0.195928	Body	-0.356075	0.781287	0.0148726
ILDR1	cg11130432	chr3	121712080	4.22396e-05	0.0145165	0.699241	Body	-0.520587	0.697088	0.029259
SELE	cg11132223	chr1	169696560	0.0708651	0.00451426	0.400519	Body	0.665314	1.58591	0.0368227
PBX1	cg11155784	chr1	164572163	0.0182305	7.39972e-06	0.0247851	Body	-0.627589	0.647257	0.0237137
RGMB	cg11161150	chr5	98119892	0.0707537	5.91441e-05	0.127467	Body	-0.580887	0.668553	0.0115533
PPARGC1A	cg11270806	chr4	23892515	0.0623739	0.00161573	0.06036	TSS1500	-0.581562	0.66824	0.0204701
APOBEC1	cg11304383	chr12	7818635	0.0646939	8.20798e-05	0.111694	TSS200	1.05679	2.0803	0.0411053
NEO1	cg11357013	chr15	73588054	-0.0573674	8.92333e-05	0.096929	Body	-0.530993	0.692078	0.029259
RCN1	cg11369706	chr11	32122111	-0.0121528	0.0212177	0.197148	Body	0.314229	1.24335	0.0347861
ENDOD1	cg11378101	chr11	94826095	0.0586246	8.85755e-05	0.0845376	Body	-0.756605	0.591888	0.00573029
MAML3	cg11408211	chr4	140652971	-0.0267278	1.16756e-05	0.0258549	Body	-0.356075	0.781287	0.0148726
CFB	cg11419047	chr6	31914965	-0.0336519	1.23539e-12	0.0340915	Body	0.895932	1.86081	0.0343487
COL4A2	cg11438287	chr13	110970196	-0.0262342	6.97716e-07	0.144318	Body	0.637495	1.55563	0.0313175
TSEN54	cg11439671	chr17	73515429	-0.00456869	0.000250611	0.273299	Body	-0.254241	0.838428	0.0448629
FAM168B	cg11452043	chr2	131814000	0.00762305	0.00279766	0.311723	Body	-0.324173	0.798756	0.0152864
CNNM4	cg11464842	chr2	97427975	0.0722512	0.000282647	0.153703	1stExon	-0.466476	0.72373	0.0436699
CKB	cg11468522	chr14	103989789	0.0267619	2.3036e-05	0.125557	TSS1500	-1.53244	0.345692	0.0204701
ENDOD1	cg11512800	chr11	94822733	-0.00320156	0.0120035	0.592016	TSS1500	-0.756605	0.591888	0.00573029
PBX1	cg11514338	chr1	164543254	-0.0177747	0.0346074	0.114997	Body	-0.627589	0.647257	0.0237137
NEO1	cg11552023	chr15	73595120	-0.0168677	6.04853e-05	0.0500945	3'UTR	-0.530993	0.692078	0.029259
FGR	cg11587640	chr1	27959253	-0.0804843	3.48901e-06	0.0374265	5'UTR	1.22717	2.34108	0.02487
TBC1D10C	cg11600161	chr11	67171585	-0.0659361	4.3585e-05	0.0296619	5'UTR	1.06933	2.09846	0.0395543
GMDS	cg11608390	chr6	2021942	0.0791721	4.47175e-05	0.0367718	Body	0.443166	1.35958	0.0446547
MAML3	cg11615395	chr4	140925869	-0.0235963	0.000392165	0.458213	Body	-0.356075	0.781287	0.0148726
ADCY9	cg11637718	chr16	4029254	-0.0185297	0.044476	0.0922372	Body	-0.570642	0.673317	0.0418326
TNFAIP8L3	cg11683125	chr15	51385476	-0.0263957	1.6135e-05	0.561051	Body	-0.502813	0.705729	0.0347861
KLF5	cg11699925	chr13	73634225	0.00738094	1.51208e-05	0.0211503	Body	-0.479113	0.717419	0.0347146
PRDX6	cg11712473	chr1	173446315	0.00247664	0.024318	0.497405	TSS200	-0.792443	0.577366	0.0208889
ADA	cg11731821	chr20	43277540	-0.00120081	0.0444306	0.943635	Body	0.626425	1.54374	0.0329515
MAML3	cg11746359	chr4	141012403	-0.0309691	5.37899e-06	0.0783198	Body	-0.356075	0.781287	0.0148726
COL4A2	cg11747695	chr13	111164966	-0.0286981	0.00599956	0.0709246	3'UTR	0.637495	1.55563	0.0313175
REG1A	cg11761200	chr2	79349970	-0.0650536	0.0159977	0.848954	Body	3.96151	15.5788	0.0127768
S100A9	cg11787791	chr1	153329460	-0.0187962	0.0316556	0.853316	TSS1500	1.92487	3.79703	0.0152864
TBC1D10C	cg11791526	chr11	67177042	-0.0516644	2.73458e-05	0.0338645	Body	1.06933	2.09846	0.0395543
PLEKHG3	cg11802553	chr14	65203330	0.0594248	7.2943e-05	0.0751771	Body	-0.366196	0.775825	0.0277241
TTR	cg11802583	chr18	29178454	-0.0175243	0.0103085	0.012626	Body	-0.56228	0.677231	0.0446547
VWF	cg11803589	chr12	6197837	-0.0455019	0.00386199	0.0879214	Body	0.763354	1.69743	0.024331
ARHGEF10L	cg11806633	chr1	17887065	0.0153414	0.00447705	0.172901	5'UTR	-0.285658	0.820367	0.0154564
PLEKHG3	cg11820833	chr14	65187054	0.0476808	0.00253084	0.144545	5'UTR	-0.366196	0.775825	0.0277241
ARHGEF10L	cg11824121	chr1	17885510	-0.0510013	0.0095184	0.179103	5'UTR	-0.285658	0.820367	0.0154564
PRDX6	cg11828430	chr1	173446242	-0.00348331	0.0427272	0.500002	TSS1500	-0.792443	0.577366	0.0208889
ZBTB7C	cg11837016	chr18	45558118	-0.0161514	0.0429542	0.324256	Body	-0.572143	0.672617	0.0404023
ILDR1	cg11854227	chr3	121714109	-0.0572562	0.00071373	0.124714	Body	-0.520587	0.697088	0.029259
SERPINB5	cg11862144	chr18	61143961	0.115976	1.69298e-07	0.0991064	TSS200	1.2488	2.37644	0.0213611
MAML3	cg11868485	chr4	140782938	-0.0334494	0.000913882	0.102912	Body	-0.356075	0.781287	0.0148726
SLC9A2	cg11915641	chr2	103236553	0.0169526	0.000539129	0.16651	1stExon	-0.901784	0.535225	0.0213232
OVOL2	cg11939450	chr20	18024215	-0.0355483	4.83263e-06	0.0182705	Body	-0.203628	0.868364	0.0343487
LZTR1	cg11982252	chr22	21350285	-0.0041178	0.0311174	0.852792	Body	-0.364463	0.776758	0.0334098
DAPP1	cg12001078	chr4	100790361	0.000612555	0.0115611	0.147908	3'UTR	0.626282	1.54358	0.0368227
CD177	cg12032655	chr19	43856746	0.0336827	2.44669e-05	0.48861	TSS1500	-1.36147	0.389185	0.0239741
CD93	cg12037947	chr20	23067752	-0.0388279	0.00142524	0.221576	TSS1500	0.47495	1.38987	0.0452169
RND1	cg12045531	chr12	49259487	-0.000829364	0.0110821	0.27264	1stExon	1.11577	2.1671	0.0327549
SORBS3	cg12062198	chr8	22419460	-0.00125307	0.00164827	0.844518	Body	-0.472037	0.720946	0.0379721
PLEKHG3	cg12063688	chr14	65173327	0.0690604	0.0010209	0.110805	5'UTR	-0.366196	0.775825	0.0277241
SNX30	cg12063910	chr9	115513525	-0.00476002	1.05092e-09	0.765968	Body	-0.409707	0.752776	0.029903
SPON1	cg12068908	chr11	14270521	-0.0944769	0.000868209	0.162989	Body	-0.831941	0.561773	0.048887
PBX1	cg12073907	chr1	164768975	-0.013499	0.0449823	0.389728	Body	-0.627589	0.647257	0.0237137
COL4A1	cg12081643	chr13	110802645	-0.0519449	0.0118914	0.784422	3'UTR	0.878737	1.83876	0.024331
SPON1	cg12085698	chr11	13983784	0.0687795	0.00327901	0.0544998	TSS200	-0.831941	0.561773	0.048887
TNFAIP8L3	cg12122631	chr15	51387921	0.0423562	9.27198e-06	0.169943	Body	-0.502813	0.705729	0.0347861
CFTR	cg12124767	chr7	117299297	-0.0434344	0.00806497	0.0080509	Body	-0.621828	0.649847	0.0213232
PDE3A	cg12136731	chr12	20602584	-0.0316386	0.00570549	0.413304	Body	-0.498553	0.707816	0.0379721
RGMB	cg12148899	chr5	98109348	-0.00155861	0.000255503	0.651614	Body	-0.580887	0.668553	0.0115533
SERPINB5	cg12199031	chr18	61143197	-0.0133794	0.0252951	0.248593	TSS1500	1.2488	2.37644	0.0213611
VWF	cg12199406	chr12	6184176	-0.0587101	0.00169045	0.596395	Body	0.763354	1.69743	0.024331
COL4A1	cg12213687	chr13	110802749	-0.0120633	0.00527761	0.175354	Body	0.878737	1.83876	0.024331
UCK2	cg12220376	chr1	165823772	-0.0176889	0.0176287	0.244976	Body	-0.423671	0.745525	0.010478
ABCB1	cg12270822	chr7	87229722	0.00886985	0.000591305	0.744042	5'UTR	-1.03168	0.489141	0.0304403
MCOLN2	cg12277336	chr1	85458682	-0.0215923	0.000456008	0.0644216	Body	-0.687139	0.621084	0.0319576
GMDS	cg12303981	chr6	2244766	0.06204	0.000405456	0.101285	Body	0.443166	1.35958	0.0446547
RCN1	cg12311132	chr11	32112154	0.0338761	0.000905494	0.00972565	TSS1500	0.314229	1.24335	0.0347861
TGFBI	cg12339920	chr5	135370288	-0.083618	2.65793e-10	0.0715785	Body	0.576824	1.49156	0.0463444
TFCP2L1	cg12366772	chr2	122041891	0.0441287	3.11399e-05	0.0195707	Body	-0.656933	0.634225	0.0260899
SMPDL3A	cg12379307	chr6	123109837	0.0487196	6.45449e-07	0.185011	TSS200	-0.520528	0.697117	0.0443046
REG1B	cg12393275	chr2	79312224	-0.0316506	8.39548e-06	0.200801	3'UTR	3.12531	8.72591	0.0232792
MRPS25	cg12425057	chr3	15107106	-0.0397504	0.00154521	0.399887	TSS1500	-0.283862	0.821389	0.029259
EXPH5	cg12425989	chr11	108463485	0.0125378	0.0148016	0.00152812	Body	-0.589375	0.664631	0.00954313
MAML3	cg12426146	chr4	140657110	-0.0639909	1.90694e-05	0.083963	Body	-0.356075	0.781287	0.0148726
COL4A2	cg12434735	chr13	111137257	-0.0365616	5.52669e-08	0.460497	Body	0.637495	1.55563	0.0313175
COL4A2	cg12446198	chr13	111089028	-0.0270035	8.94518e-08	0.145909	Body	0.637495	1.55563	0.0313175
RGMB	cg12450016	chr5	98112437	0.0855372	0.000116379	0.0494141	Body	-0.580887	0.668553	0.0115533
OAF	cg12572278	chr11	120081259	-0.00422227	0.00131324	0.468628	TSS1500	-0.598415	0.660479	0.0407098
COL4A2	cg12573318	chr13	111040014	-0.0682222	0.000296499	0.099527	Body	0.637495	1.55563	0.0313175
SPON1	cg12575434	chr11	14214472	-0.0150844	0.0415317	0.640463	Body	-0.831941	0.561773	0.048887
LIPH	cg12611448	chr3	185255217	-0.028415	1.25484e-05	0.732051	Body	-0.494543	0.709786	0.00573029
GATA6	cg12615165	chr18	19756877	0.0322295	0.0027633	0.0737737	Body	-0.402359	0.75662	0.0337896
NAMPT	cg12624155	chr7	105922595	-0.0431973	0.00012385	0.0530604	Body	0.616555	1.53321	0.0327298
PBX1	cg12629991	chr1	164627790	0.0341311	0.000752459	0.145492	Body	-0.627589	0.647257	0.0237137
LPCAT1	cg12670963	chr5	1511422	-0.024457	0.0138355	0.114114	Body	0.637685	1.55583	0.0395833
PPARGC1A	cg12691631	chr4	23891835	0.0107799	0.0119625	0.0802749	TSS200	-0.581562	0.66824	0.0204701
OSTC	cg12721145	chr4	109571876	0.00230231	0.0125406	0.136475	1stExon	0.306763	1.23693	0.048887
GMDS	cg12734024	chr6	2030637	0.111995	3.3276e-07	0.126018	Body	0.443166	1.35958	0.0446547
COL4A1	cg12778065	chr13	110900693	-0.00471402	0.0103019	0.616445	Body	0.878737	1.83876	0.024331
PLA1A	cg12806353	chr3	119315532	-0.0577481	3.83179e-05	0.197908	TSS1500	0.632208	1.54993	0.0345506
OLFM4	cg12824060	chr13	53602856	0.0272215	0.00061783	0.481983	TSS200	1.59314	3.01705	0.0148726
VIPR1	cg12828331	chr3	42543469	0.0036924	0.0311521	0.0798577	TSS1500	-0.619229	0.651019	0.0411053
DHX32	cg12869240	chr10	127569973	-0.0411567	0.000387369	0.510845	TSS200	-0.300481	0.811981	0.0145829
CD93	cg12873119	chr20	23067771	-0.0358838	0.00493943	0.944385	TSS1500	0.47495	1.38987	0.0452169
MAML3	cg12912920	chr4	140762680	0.0573	0.000587758	0.0737975	Body	-0.356075	0.781287	0.0148726
FZD8	cg12914362	chr10	35930479	0.00541175	0.00299813	0.0833632	TSS200	-0.469794	0.722068	0.0112606
LPCAT1	cg12920963	chr5	1468661	0.0640302	0.000422325	0.373459	Body	0.637685	1.55583	0.0395833
MICAL3	cg12923994	chr22	18277981	-0.00895543	5.84012e-05	0.394889	Body	-0.570233	0.673508	0.0294854
CKB	cg12935359	chr14	103987150	0.0236065	0.000135986	0.373467	Body	-1.53244	0.345692	0.0204701
CNNM4	cg12942038	chr2	97427895	0.064319	0.00156634	0.246525	1stExon	-0.466476	0.72373	0.0436699
TBC1D1	cg12958046	chr4	38019409	-0.0325374	0.000871246	0.635881	Body	0.376035	1.29777	0.0265577
LPCAT1	cg13001844	chr5	1513791	-0.0104148	1.73675e-06	0.267377	Body	0.637685	1.55583	0.0395833
CD300E	cg13018120	chr17	72619962	-0.106811	0.00161017	0.251115	TSS200	0.650948	1.5702	0.0260489
CXCR1	cg13048967	chr2	219030123	-0.0345247	9.11004e-05	0.176758	5'UTR	0.942479	1.92183	0.0236578
PDE3A	cg13063900	chr12	20810676	-0.0294107	0.0371684	0.120787	Body	-0.498553	0.707816	0.0379721
RAMP3	cg13087969	chr7	45215768	-0.0206346	0.00609919	0.838061	Body	0.961992	1.948	0.0313175
IHH	cg13088568	chr2	219921776	0.0522575	3.72911e-05	0.0230779	Body	-0.459557	0.727209	0.0455752
CKB	cg13119884	chr14	103988776	0.002568	0.00709312	0.401075	Body	-1.53244	0.345692	0.0204701
SPNS2	cg13124801	chr17	4439623	0.0351482	0.00519357	0.63255	Body	0.746617	1.67785	0.0483806
CHI3L1	cg13134650	chr1	203156764	-0.0247743	0.0154421	0.982521	TSS1500	1.56123	2.95104	0.0395833
COL18A1	cg13146379	chr21	46826053	-0.0173307	0.0175473	0.853171	Body	0.930323	1.9057	0.0264683
COL4A2	cg13153710	chr13	111077257	0.0227682	7.26146e-05	0.459217	Body	0.637495	1.55563	0.0313175
MFSD4	cg13177053	chr1	205564088	-0.0181852	0.00240085	0.445793	Body	-1.50105	0.353296	0.00573029
CXCL5	cg13215970	chr4	74864596	-0.0827617	0.000713018	0.235328	TSS200	1.48544	2.80003	0.0395833
SLC26A2	cg13237906	chr5	149340052	-0.000762962	0.0154676	0.688424	TSS1500	-1.93167	0.262126	0.0213232
PFKFB3	cg13316404	chr10	6191076	-0.0612407	1.62845e-08	0.022069	Body	0.755089	1.68774	0.045468
GJA4	cg13364230	chr1	35258779	0.0277087	0.0317731	0.311442	5'UTR	0.575856	1.49056	0.029903
LPCAT1	cg13366654	chr5	1486893	-8.07558e-05	0.0152302	0.208706	Body	0.637685	1.55583	0.0395833
DDR1	cg13396738	chr6	30850718	0.0272473	2.25554e-05	0.55223	TSS1500	-0.505397	0.704467	0.0260899
NUAK2	cg13420366	chr1	205276235	0.0871336	0.000715373	0.18779	Body	-0.475345	0.719295	0.0112606
COL4A1	cg13424422	chr13	110838288	-0.019929	0.00165545	0.176631	Body	0.878737	1.83876	0.024331
GATA6	cg13427880	chr18	19757016	0.02716	0.0283353	0.0637203	Body	-0.402359	0.75662	0.0337896
TSPAN7	cg13431666	chrX	38420436	-0.0202629	0.0229545	0.928556	TSS1500	-0.669231	0.628842	0.0334098
SRGN	cg13445486	chr10	70847794	-0.0552454	0.00517182	0.00664735	TSS200	0.806973	1.74954	0.0132041
RCN1	cg13454258	chr11	32112295	0.0125148	0.0155612	0.0532172	TSS200	0.314229	1.24335	0.0347861
SLC9A2	cg13465838	chr2	103235720	-0.000399394	0.000196289	0.63069	TSS1500	-0.901784	0.535225	0.0213232
PLCE1	cg13506485	chr10	95835936	0.0949118	1.1201e-05	0.067193	Body	-0.584246	0.666998	0.0322813
CXCR1	cg13519373	chr2	219030898	-0.0660761	0.00173235	0.538438	5'UTR	0.942479	1.92183	0.0236578
IGFBP7	cg13528445	chr4	57971925	-0.0226315	0.0155499	0.518776	Body	0.664601	1.58513	0.0229838
PTGDR	cg13561855	chr14	52735840	0.0300384	0.0292491	0.1684	Body	-0.6061	0.65697	0.0316257
WNK2	cg13563298	chr9	95948059	0.101581	0.000534084	0.41013	Body	-0.566106	0.675437	0.039338
ADCY9	cg13574337	chr16	4016720	-0.0426353	0.0093415	0.184648	Body	-0.570642	0.673317	0.0418326
SCGN	cg13586599	chr6	25652383	0.0294589	0.000411826	0.0812002	TSS200	-1.14479	0.452254	0.0127768
ANXA1	cg13591783	chr9	75768868	-0.0723165	5.35278e-07	0.184626	5'UTR	0.969443	1.95808	0.0189862
THSD4	cg13594465	chr15	71491485	-0.0216563	0.00198481	0.0668847	Body	-0.468273	0.722829	0.0345506
WNK2	cg13609053	chr9	96010290	-0.0104692	0.0104123	0.784966	Body	-0.566106	0.675437	0.039338
SPON1	cg13631318	chr11	13987766	0.0759482	0.000143956	0.077851	Body	-0.831941	0.561773	0.048887
CNNM4	cg13655245	chr2	97463316	-0.0114813	0.0021445	0.29754	Body	-0.466476	0.72373	0.0436699
PCK1	cg13655303	chr20	56134648	-0.0438524	0.00107375	0.868228	TSS1500	-1.15136	0.450199	0.0353366
LMTK2	cg13659700	chr7	97832841	-0.0368517	5.77066e-05	0.0150734	Body	-0.371867	0.772782	0.0327298
COL4A2	cg13672379	chr13	111012914	-0.0264823	0.0395238	0.907665	Body	0.637495	1.55563	0.0313175
CWH43	cg13693941	chr4	48988090	0.0225528	9.63902e-05	0.112582	TSS200	-0.905676	0.533782	0.029903
PLEKHG3	cg13697735	chr14	65172103	0.0143173	4.2787e-05	0.0253836	5'UTR	-0.366196	0.775825	0.0277241
WNK2	cg13707760	chr9	95986383	0.0328095	3.21499e-05	0.138349	Body	-0.566106	0.675437	0.039338
WNK2	cg13717394	chr9	96054313	-0.0153994	0.00515489	0.245712	Body	-0.566106	0.675437	0.039338
CRKL	cg13720744	chr22	21271392	-0.00105487	0.00117758	0.968608	TSS1500	-0.364463	0.776758	0.0334098
CD177	cg13736794	chr19	43866487	-0.00677267	0.000556947	0.440813	3'UTR	-1.36147	0.389185	0.0239741
BATF	cg13738571	chr14	76012941	-0.0120004	0.0358635	0.0603623	Body	0.704339	1.6294	0.0394399
STIM1	cg13782615	chr11	4079556	-0.0219926	5.52932e-11	0.747074	Body	-0.499456	0.707373	0.0443046
SNX30	cg13803584	chr9	115635662	0.000940586	0.00305085	0.717291	3'UTR	-0.409707	0.752776	0.029903
PBX1	cg13845133	chr1	164544496	-0.0327263	0.0480162	0.279402	Body	-0.627589	0.647257	0.0237137
WNT5A	cg13874466	chr3	55521431	0.00637374	0.00648738	0.244294	TSS200	0.589814	1.50505	0.0260899
PFKFB3	cg13874629	chr10	6186647	-0.00365762	0.0421559	0.575752	TSS200	0.755089	1.68774	0.045468
GOT2	cg13883681	chr16	58768565	0.0224365	0.0228806	0.465583	TSS1500	-0.264518	0.832477	0.02487
ALAD	cg13891189	chr9	116164001	0.0357031	0.00012731	0.0440954	TSS1500	-0.375259	0.770967	0.0133258
PCK1	cg13904968	chr20	56136012	0.0877885	7.25639e-05	0.0728658	TSS200	-1.15136	0.450199	0.0353366
IRF1	cg13907973	chr5	131825843	0.000307001	0.0395385	0.00490261	5'UTR	0.689445	1.61266	0.039338
GJA4	cg13967936	chr1	35260066	-0.0280035	0.0169906	0.0653924	Body	0.575856	1.49056	0.029903
WNK2	cg13970259	chr9	96013694	-0.0109664	0.000622939	0.833837	Body	-0.566106	0.675437	0.039338
RALBP1	cg13993179	chr18	9474234	0.00161512	0.0364605	0.428705	TSS1500	-0.266429	0.831375	0.029903
THSD4	cg13994680	chr15	71573101	-0.0318001	6.73834e-15	0.0444724	Body	-0.468273	0.722829	0.0345506
CKB	cg14022570	chr14	103989629	0.0179303	0.0305427	0.572379	TSS1500	-1.53244	0.345692	0.0204701
BGN	cg14028178	chrX	152760034	0.0102979	9.84415e-05	0.783987	TSS1500	0.994574	1.99249	0.0448677
LPCAT1	cg14049990	chr5	1514140	-0.0511728	0.000261131	0.0996745	Body	0.637685	1.55583	0.0395833
KRT7	cg14059257	chr12	52628105	-0.0379637	0.00333145	0.17453	Body	0.875814	1.83504	0.0310018
COL4A2	cg14059959	chr13	111144447	-0.0360995	2.23848e-05	0.0572646	Body	0.637495	1.55563	0.0313175
WNK2	cg14087401	chr9	95955533	0.0314293	6.50673e-07	0.377663	Body	-0.566106	0.675437	0.039338
TRPM6	cg14095101	chr9	77502747	0.0208089	0.0081316	0.0786101	1stExon	-1.30527	0.404644	0.0112606
COL18A1	cg14136086	chr21	46863924	-0.00554292	0.000641094	0.50545	Body	0.930323	1.9057	0.0264683
WNK2	cg14137354	chr9	95993155	0.0340395	0.00964353	0.378027	Body	-0.566106	0.675437	0.039338
STIM1	cg14143752	chr11	3915742	-0.0967249	4.12207e-06	0.0240295	Body	-0.499456	0.707373	0.0443046
EPB41L4B	cg14171727	chr9	111936775	-0.0194991	1.65765e-07	0.843502	3'UTR	-0.546579	0.684642	0.0304403
FGR	cg14181576	chr1	27961563	0.0169082	0.0112624	0.108644	5'UTR	1.22717	2.34108	0.02487
CYP2C9	cg14191040	chr10	96745681	-0.00401171	0.0248146	0.546493	Body	0.772677	1.70844	0.0353366
ALAD	cg14193097	chr9	116150138	0.0661163	0.000111983	0.0469273	3'UTR	-0.375259	0.770967	0.0133258
CNNM4	cg14228484	chr2	97427445	0.0442811	0.000467082	0.573267	1stExon	-0.466476	0.72373	0.0436699
UCK2	cg14257907	chr1	165853483	-0.0738	6.623e-08	0.0438795	Body	-0.423671	0.745525	0.010478
BATF	cg14266927	chr14	75987682	0.0765296	0.000297214	0.289914	TSS1500	0.704339	1.6294	0.0394399
ALDOB	cg14316227	chr9	104193952	-0.0246203	0.000991632	0.396591	5'UTR	2.28567	4.8759	0.0368824
IL1R2	cg14325025	chr2	102608155	0.0116248	0.000757929	0.0458984	TSS200	s-0.933043563919052	0.523752	0.0148726
TLE2	cg14332129	chr19	3035779	-0.00496481	0.00168813	0.0277504	Body	-0.528772	0.693145	0.0463393
GMDS	cg14358088	chr6	2063957	0.0701152	0.00185166	0.0550092	Body	0.443166	1.35958	0.0446547
GMDS	cg14393923	chr6	1917931	-0.0179	0.000294221	0.357551	Body	0.443166	1.35958	0.0446547
SMPDL3A	cg14426525	chr6	123110598	-0.00210896	0.0097569	0.449963	1stExon	-0.520528	0.697117	0.0443046
GATA6	cg14439622	chr18	19752292	0.0425616	1.09973e-05	0.0235146	Body	-0.402359	0.75662	0.0337896
CA2	cg14442785	chr8	86379678	-0.0262177	0.000962084	0.591229	Body	-0.965718	0.512024	0.0353366
MCF2L	cg14457472	chr13	113629317	-0.0118735	0.0315782	0.199252	Body	-0.638735	0.642276	0.0395833
KRT7	cg14482313	chr12	52626889	-0.0323592	0.00228901	0.517735	TSS200	0.875814	1.83504	0.0310018
MCF2L	cg14484703	chr13	113627937	-0.023919	6.85963e-08	0.825904	Body	-0.638735	0.642276	0.0395833
DAPP1	cg14506696	chr4	100737830	-0.158422	7.79486e-17	0.362937	TSS200	0.626282	1.54358	0.0368227
KRT7	cg14537533	chr12	52626904	-0.0456788	0.00914305	0.555388	TSS200	0.875814	1.83504	0.0310018
CAPN13	cg14553549	chr2	30967753	-0.0253082	0.00155118	0.134702	Body	-0.8675	0.548096	0.0112606
OAF	cg14585694	chr11	120081506	-0.0029393	0.0240264	0.865665	TSS1500	-0.598415	0.660479	0.0407098
MCF2L	cg14590070	chr13	113629249	-0.0106778	0.0164972	0.207292	Body	-0.638735	0.642276	0.0395833
PSKH1	cg14613215	chr16	67926962	-0.00396745	2.08383e-05	0.366795	TSS1500	-0.243399	0.844752	0.0327298
TRPM6	cg14633950	chr9	77501535	0.0356239	0.0120516	0.281822	Body	-1.30527	0.404644	0.0112606
KRT7	cg14645027	chr12	52642706	-0.0249981	2.55188e-07	0.499013	3'UTR	0.875814	1.83504	0.0310018
WNK2	cg14655590	chr9	95993065	0.061554	0.000123514	0.106919	Body	-0.566106	0.675437	0.039338
IHH	cg14692768	chr2	219925688	0.00807155	7.65227e-09	0.0306822	TSS1500	-0.459557	0.727209	0.0455752
SMPDL3A	cg14705163	chr6	123111385	0.00229981	0.042789	0.609837	Body	-0.520528	0.697117	0.0443046
PLCE1	cg14741153	chr10	95753348	0.0135147	0.00601317	0.321915	TSS1500	-0.584246	0.666998	0.0322813
SOX18	cg14785511	chr20	62680998	-0.000994148	0.0375677	0.808925	TSS200	0.623416	1.54052	0.0368122
KLF5	cg14861497	chr13	73639108	0.0855603	4.62845e-10	0.147182	Body	-0.479113	0.717419	0.0347146
GOT2	cg14863484	chr16	58768010	0.00379882	0.0396749	0.927457	Body	-0.264518	0.832477	0.02487
GATA6	cg14880184	chr18	19758221	0.0829562	9.60988e-05	0.0627546	Body	-0.402359	0.75662	0.0337896
SEMA4G	cg14907479	chr10	102732133	-0.0161652	0.0160564	0.847382	TSS200	-0.41823	0.748342	0.0334098
GATA6	cg14913969	chr18	19749138	0.0116663	3.48901e-06	0.0143341	TSS1500	-0.402359	0.75662	0.0337896
CD93	cg14928764	chr20	23064608	-0.0328786	0.00094869	0.780832	Body	0.47495	1.38987	0.0452169
HS3ST6	cg14936269	chr16	1968232	0.0193735	7.5371e-07	0.0285365	TSS200	-0.674773	0.626431	0.0420825
COL7A1	cg14957943	chr3	48632783	0.00301559	0.0371651	0.394842	TSS200	1.11277	2.1626	0.0154564
RIMKLA	cg14981313	chr1	42847055	0.02248	0.00667421	0.920836	Body	-0.609653	0.655354	0.0213232
PFKFB3	cg14999931	chr10	6212377	-0.022473	0.000982576	0.55631	Body	0.755089	1.68774	0.045468
CNNM4	cg15009198	chr2	97429502	0.0368808	0.00691903	0.0386795	Body	-0.466476	0.72373	0.0436699
MFSD4	cg15012468	chr1	205539221	0.0835729	2.22232e-05	0.177657	Body	-1.50105	0.353296	0.00573029
STIM1	cg15069471	chr11	3880668	-0.0320642	2.56529e-06	0.0623918	Body	-0.499456	0.707373	0.0443046
PBX1	cg15074930	chr1	164528467	-0.000511489	0.0270008	0.316759	TSS1500	-0.627589	0.647257	0.0237137
B3GNT3	cg15094353	chr19	17916315	-0.0294518	0.000629373	0.0230465	5'UTR	-0.433235	0.740599	0.0330108
MFSD4	cg15108984	chr1	205560943	0.00507615	4.88658e-11	0.180749	Body	-1.50105	0.353296	0.00573029
STARD7	cg15136410	chr2	96873066	0.0688915	0.00152771	0.154571	Body	-0.157998	0.896268	0.0347861
S100A9	cg15160801	chr1	153330399	-0.0138498	0.0102127	0.337804	5'UTR	1.92487	3.79703	0.0152864
C2CD4B	cg15188182	chr15	62457647	-0.0513524	0.014123	0.72911	TSS200	0.628329	1.54577	0.0362115
FFAR2	cg15189233	chr19	35939766	-0.0539601	4.5462e-05	0.724566	TSS1500	0.79687	1.73733	0.0188368
CNNM4	cg15241758	chr2	97426158	-0.0279567	0.00108957	0.249169	TSS1500	-0.466476	0.72373	0.0436699
FITM2	cg15287594	chr20	42938795	0.0129915	0.0139558	0.348678	Body	-0.273319	0.827414	0.0395833
CD93	cg15309910	chr20	23067691	-0.052467	0.000726642	0.364257	TSS1500	0.47495	1.38987	0.0452169
COL4A2	cg15324756	chr13	110961142	0.0104584	7.7757e-07	0.107744	Body	0.637495	1.55563	0.0313175
SEMA4G	cg15340178	chr10	102731946	0.0139683	9.93686e-05	0.190252	TSS1500	-0.41823	0.748342	0.0334098
COL4A2	cg15374000	chr13	110966196	-0.013364	0.00503064	0.335502	Body	0.637495	1.55563	0.0313175
IRF1	cg15375424	chr5	131823451	-0.108239	1.49305e-06	0.169398	Body	0.689445	1.61266	0.039338
COL4A1	cg15379757	chr13	110951223	-0.0944816	8.46396e-09	0.143992	Body	0.878737	1.83876	0.024331
SERPINB5	cg15422147	chr18	61144339	0.0473946	0.000258731	0.242556	5'UTR	1.2488	2.37644	0.0213611
GATA6	cg15424989	chr18	19757468	0.0718269	1.76287e-05	0.147716	Body	-0.402359	0.75662	0.0337896
SPNS2	cg15440512	chr17	4401718	0.0267512	1.65582e-05	0.156722	TSS1500	0.746617	1.67785	0.0483806
COL4A2	cg15455643	chr13	111040242	-0.0434832	0.00489584	0.250553	Body	0.637495	1.55563	0.0313175
B3GNT3	cg15456115	chr19	17908598	0.0612912	0.00019711	0.125137	5'UTR	-0.433235	0.740599	0.0330108
COL5A3	cg15458322	chr19	10070965	-0.0103247	0.000812666	0.312252	3'UTR	0.536875	1.45083	0.0327298
S100A9	cg15467116	chr1	153332972	0.00802414	6.16638e-09	0.0318031	Body	1.92487	3.79703	0.0152864
PLOD1	cg15472170	chr1	12012720	0.000971175	0.010898	0.014119	Body	0.306841	1.237	0.0260899
DEFA5	cg15481539	chr8	6913441	-0.0135553	0.000245562	0.449105	Body	3.27998	9.71341	0.023251
CHI3L1	cg15490070	chr1	203148132	-0.0549247	1.97729e-06	0.118958	3'UTR	1.56123	2.95104	0.0395833
NUAK2	cg15512534	chr1	205271231	0.0726346	0.000516194	0.0501239	3'UTR	-0.475345	0.719295	0.0112606
COL5A3	cg15579971	chr19	10081346	-0.0195834	0.0147294	0.502357	Body	0.536875	1.45083	0.0327298
WNT5A	cg15585318	chr3	55515168	0.00541706	3.22481e-08	0.687453	Body	0.589814	1.50505	0.0260899
TESK2	cg15605315	chr1	45957053	-0.00263572	0.017272	0.556602	TSS1500	-0.689728	0.619971	0.0115533
BATF	cg15645309	chr14	75988747	-0.0978402	9.27219e-06	0.10478	TSS200	0.704339	1.6294	0.0394399
SLC6A14	cg15659974	chrX	115567527	0.0201586	0.000980142	0.089387	TSS1500	1.3151	2.4882	0.0421848
IL11	cg15681462	chr19	55880286	0.0184932	3.59533e-05	0.279049	Body	0.80174	1.7432	0.029903
IGFBP7	cg15696506	chr4	57947735	-0.0388288	0.00074933	0.905482	Body	0.664601	1.58513	0.0229838
TBC1D10C	cg15698795	chr11	67177103	-0.0662024	1.0931e-05	0.0184135	Body	1.06933	2.09846	0.0395543
RTP4	cg15701237	chr3	187086154	-0.00248701	0.0408312	0.536817	TSS200	0.436987	1.35377	0.029259
SLC9A2	cg15704872	chr2	103239842	0.0803381	9.14846e-05	0.760221	Body	-0.901784	0.535225	0.0213232
CD177	cg15742245	chr19	43857717	0.0457816	0.000333847	0.0219964	TSS200	-1.36147	0.389185	0.0239741
IL11	cg15744492	chr19	55880984	0.00812379	0.00026019	0.246831	Body	0.80174	1.7432	0.029903
WNT5A	cg15757271	chr3	55521789	0.00167581	0.000877151	0.464108	TSS1500	0.589814	1.50505	0.0260899
ABCB1	cg15759056	chr7	87229552	0.00232735	0.0259714	0.445626	5'UTR	-1.03168	0.489141	0.0304403
CXCR1	cg15768138	chr2	219030752	-0.0794247	1.54484e-05	0.86582	5'UTR	0.942479	1.92183	0.0236578
FPR1	cg15811427	chr19	52254222	-0.0391749	0.0217737	0.0309963	5'UTR	1.23412	2.35238	0.0192263
IL1B	cg15836722	chr2	113593785	-0.0716157	4.66126e-06	0.092229	Body	1.15136	2.22124	0.0368122
VWF	cg15866021	chr12	6151674	-0.0118414	0.00355178	0.975989	Body	0.763354	1.69743	0.024331
COL4A2	cg15868692	chr13	111005573	0.0490364	0.000123009	0.240883	Body	0.637495	1.55563	0.0313175
CBR3	cg15881486	chr21	37506514	0.0306517	0.00124422	0.27934	TSS1500	0.724144	1.65192	0.0360141
PLEKHG3	cg15889847	chr14	65183532	0.024305	2.6922e-11	0.0651165	5'UTR	-0.366196	0.775825	0.0277241
IGFBP7	cg15924566	chr4	57969541	-0.00446803	0.00940102	0.611455	Body	0.664601	1.58513	0.0229838
ZC3H12A	cg15949277	chr1	37939724	-0.000392251	0.0441298	0.677453	TSS1500	0.71	1.6358	0.0407098
PBX1	cg15961657	chr1	164768884	-0.0143195	0.00053308	0.183505	Body	-0.627589	0.647257	0.0237137
FHDC1	cg15974487	chr4	153884312	-0.0277569	2.48904e-09	0.0329781	Body	-0.300224	0.812126	0.0152864
MAML3	cg15975217	chr4	140656926	-0.0618483	3.8818e-05	0.108753	Body	-0.356075	0.781287	0.0148726
RALBP1	cg15982419	chr18	9474707	0.0108134	0.00255926	0.331898	TSS1500	-0.266429	0.831375	0.029903
B3GNT3	cg16024904	chr19	17905718	0.00031596	0.000697551	0.032039	TSS200	-0.433235	0.740599	0.0330108
MFSD4	cg16035777	chr1	205550148	-0.0399708	0.000157151	0.0162267	Body	-1.50105	0.353296	0.00573029
WNT5A	cg16049468	chr3	55504356	-0.0120307	0.0129547	0.101161	Body	0.589814	1.50505	0.0260899
FPR2	cg16052198	chr19	52264411	-0.0571542	0.000552627	0.639459	TSS200	0.660389	1.58051	0.0395833
CXCL5	cg16055869	chr4	74864612	-0.0793959	1.24738e-05	0.202117	TSS200	1.48544	2.80003	0.0395833
ZBTB7C	cg16078269	chr18	45568004	-0.0496422	0.00147587	0.00388896	TSS1500	-0.572143	0.672617	0.0404023
PBX1	cg16127349	chr1	164728497	-0.0419672	0.00159987	0.0030397	Body	-0.627589	0.647257	0.0237137
S100A9	cg16139316	chr1	153330758	-0.0635606	7.05632e-05	0.210775	5'UTR	1.92487	3.79703	0.0152864
LPCAT1	cg16194544	chr5	1484314	-0.0227681	8.04594e-11	0.00724292	Body	0.637685	1.55583	0.0395833
MAML3	cg16201957	chr4	140992311	-0.0348115	0.0389445	0.158178	Body	-0.356075	0.781287	0.0148726
GATA6	cg16204205	chr18	19753432	0.0587091	2.36231e-05	0.0579308	Body	-0.402359	0.75662	0.0337896
CHST2	cg16217803	chr3	142841719	-0.0926486	1.98044e-05	0.171224	3'UTR	0.64766	1.56662	0.0260899
MAML3	cg16218705	chr4	140941031	0.0584277	0.0219416	0.294722	Body	-0.356075	0.781287	0.0148726
LIPH	cg16255307	chr3	185271383	0.00343985	0.0475971	0.0109972	TSS1500	-0.494543	0.709786	0.00573029
TBC1D10C	cg16260696	chr11	67171200	-0.0674352	8.84649e-05	0.0625251	TSS1500	1.06933	2.09846	0.0395543
LPCAT1	cg16272981	chr5	1489889	-0.0477367	0.000826339	0.00574758	Body	0.637685	1.55583	0.0395833
PLEKHG3	cg16274899	chr14	65175225	-0.0353111	0.000324345	0.142138	5'UTR	-0.366196	0.775825	0.0277241
RALBP1	cg16300329	chr18	9535889	-0.0147881	0.000722918	0.344125	Body	-0.266429	0.831375	0.029903
RGMB	cg16317718	chr5	98105400	-0.00812655	2.0667e-10	0.234606	5'UTR	-0.580887	0.668553	0.0115533
FADS1	cg16328381	chr11	61568095	-0.00159486	0.0235004	0.451087	3'UTR	0.422803	1.34053	0.0483806
PBX1	cg16347868	chr1	164554007	-0.0253043	0.00964438	0.0811929	Body	-0.627589	0.647257	0.0237137
COL4A2	cg16405166	chr13	110961330	0.016437	0.00430804	0.0404871	Body	0.637495	1.55563	0.0313175
PLEKHG3	cg16427743	chr14	65210080	-0.0151562	0.00446228	0.00220294	Body	-0.366196	0.775825	0.0277241
COL4A1	cg16436782	chr13	110917824	-0.0599048	2.98478e-08	0.441209	Body	0.878737	1.83876	0.024331
DOC2B	cg16438655	chr17	31535	0.00890234	0.0241901	0.109666	TSS200	0.780597	1.71784	0.0152864
MUC12	cg16493416	chr7	100660494	-0.084848	8.98068e-09	0.401504	Body	-1.0243	0.491648	0.0394399
CRKL	cg16500810	chr22	21271516	-8.54473e-06	0.00188911	0.366736	TSS200	-0.364463	0.776758	0.0334098
OLFM4	cg16520357	chr13	53625240	-0.0688424	1.42926e-06	0.285183	3'UTR	1.59314	3.01705	0.0148726
COL4A2	cg16522557	chr13	111159111	-0.0610834	0.00428993	0.417754	Body	0.637495	1.55563	0.0313175
SLC38A5	cg16536563	chrX	48328775	0.0379434	6.83064e-06	0.0240906	TSS200	0.422606	1.34035	0.0310018
HSD11B2	cg16545496	chr16	67464522	-0.00234473	0.0401952	0.55828	TSS1500	-0.586293	0.666052	0.0355514
SCNN1B	cg16549389	chr16	23313480	0.00725741	7.16063e-06	0.107112	TSS200	-1.10697	0.464268	0.029259
ILDR1	cg16585770	chr3	121726421	-9.00028e-05	0.00437858	0.00120704	Body	-0.520587	0.697088	0.029259
MAML3	cg16596440	chr4	140684596	-0.0440376	0.00277629	0.394516	Body	-0.356075	0.781287	0.0148726
CDH5	cg16609297	chr16	66437039	0.00877331	0.0369085	0.736722	Body	0.583261	1.49823	0.0368824
MAML3	cg16650096	chr4	140745554	-0.0180444	0.00302812	0.036427	Body	-0.356075	0.781287	0.0148726
LPCAT1	cg16658337	chr5	1468749	0.0177936	0.00116386	0.767516	Body	0.637685	1.55583	0.0395833
MNDA	cg16663980	chr1	158809049	-0.0442892	0.0314214	0.425875	5'UTR	0.776728	1.71324	0.0406371
SLC26A3	cg16709217	chr7	107444440	-0.0200363	0.0279385	0.379324	TSS1500	0.960932	0.513725	0.0205562
ADCY9	cg16774375	chr16	4102333	-0.0264003	0.00207685	0.120327	Body	-0.570642	0.673317	0.0418326
ATP2C2	cg16777493	chr16	84483628	0.0696922	0.001051	0.426205	Body	-0.50889	0.702763	0.0145209
REG1A	cg16791528	chr2	79347532	0.0632095	2.82693e-05	0.12904	TSS200	3.96151	15.5788	0.0127768
ADCY9	cg16812352	chr16	4049855	-0.00645394	0.0021206	0.357763	Body	-0.570642	0.673317	0.0418326
UCK2	cg16815379	chr1	165797173	-0.00370266	0.0227122	0.984067	Body	-0.423671	0.745525	0.010478
DEFA6	cg16834356	chr8	6782601	-0.0245966	0.00199733	0.405826	Body	3.11601	8.66986	0.0148726
BGN	cg16847374	chrX	152772343	-0.0286266	0.0173633	0.110119	Body	0.994574	1.99249	0.0448677
SLC6A14	cg16857852	chrX	115567695	0.0328215	0.000125139	0.0783481	TSS200	1.3151	2.4882	0.0421848
COL4A2	cg16872841	chr13	110993558	-0.0418589	0.000404507	0.494251	Body	0.637495	1.55563	0.0313175
SELENBP1	cg16911672	chr1	151346122	0.0643424	0.00189829	0.0656357	TSS1500	-0.860926	0.550599	0.0115533
COL18A1	cg16942644	chr21	46867867	-0.022833	0.0289044	0.637098	Body	0.930323	1.9057	0.0264683
SCGN	cg16954341	chr6	25652381	0.0208274	0.035406	0.121303	TSS200	-1.14479	0.452254	0.0127768
CHI3L1	cg17014757	chr1	203156097	-0.0588401	0.0187658	0.374436	TSS200	1.56123	2.95104	0.0395833
ALPL	cg17015803	chr1	21835620	-0.00483799	0.0217069	0.473168	TSS1500	0.960575	1.94608	0.0154564
PYY	cg17028080	chr17	42064621	-0.0225215	0.00325248	0.33513	5'UTR	-1.27258	0.41392	0.0377736
COL4A2	cg17090754	chr13	111107075	-0.0265791	0.00040099	0.0684912	Body	0.637495	1.55563	0.0313175
VAV3	cg17099397	chr1	108508185	-0.0101676	0.000539613	0.173762	TSS1500	-0.545046	0.68537	0.02487
LCP2	cg17127769	chr5	169724590	-0.0941149	1.73905e-05	0.0304094	1stExon	0.440448	1.35703	0.048887
SORBS3	cg17142470	chr8	22409684	0.0284507	4.17647e-15	0.0132613	5'UTR	-0.472037	0.720946	0.0379721
MMP3	cg17145397	chr11	102714244	-0.0157399	0.0171409	0.053858	1stExon	2.59884	6.05799	0.0112606
CNNM4	cg17149980	chr2	97426598	0.00204569	0.0167006	0.608149	TSS200	-0.466476	0.72373	0.0436699
COL5A3	cg17177699	chr19	10120594	0.00892196	0.000743668	0.0940458	Body	0.536875	1.45083	0.0327298
IHH	cg17178336	chr2	219925246	0.0117424	0.00129783	0.0126748	TSS200	-0.459557	0.727209	0.0455752
COL7A1	cg17183531	chr3	48603978	-0.0254116	0.0115466	0.419759	Body	1.11277	2.1626	0.0154564
TBC1D1	cg17185267	chr4	38140213	-0.0197549	0.0452254	0.120276	3'UTR	0.376035	1.29777	0.0265577
APOBEC1	cg17187764	chr12	7818654	0.0573778	0.00077224	0.259766	TSS200	1.05679	2.0803	0.0411053
LPCAT1	cg17222401	chr5	1464340	-0.00112111	0.0338149	0.0974585	Body	0.637685	1.55583	0.0395833
LPCAT1	cg17229371	chr5	1485470	-0.0414426	2.81801e-06	0.00316082	Body	0.637685	1.55583	0.0395833
GGT7	cg17250863	chr20	33451272	-0.00451901	0.0349251	0.243247	Body	-0.623535	0.649078	0.029259
LPCAT1	cg17276794	chr5	1474048	-0.00117181	0.00318407	0.819083	Body	0.637685	1.55583	0.0395833
ARHGEF10L	cg17285883	chr1	17896290	0.0228262	0.0145921	0.0415663	5'UTR	-0.285658	0.820367	0.0154564
RGMB	cg17304678	chr5	98125015	0.0802365	2.95268e-05	0.264484	Body	-0.580887	0.668553	0.0115533
THSD4	cg17311074	chr15	71507695	-0.0609061	4.79567e-07	0.344555	Body	-0.468273	0.722829	0.0345506
SLC9A2	cg17343107	chr2	103240272	0.0800344	0.00016026	0.522364	Body	-0.901784	0.535225	0.0213232
RGMB	cg17369513	chr5	98121165	0.0750124	0.000834038	0.0626369	Body	-0.580887	0.668553	0.0115533
OVOL2	cg17404915	chr20	18038574	0.00512531	0.0259949	0.0737257	TSS200	-0.203628	0.868364	0.0343487
MAML3	cg17446958	chr4	140854777	0.0491999	0.00128486	0.180846	Body	-0.356075	0.781287	0.0148726
COL4A2	cg17453252	chr13	110964116	-0.0515472	1.31557e-06	0.122778	Body	0.637495	1.55563	0.0313175
SGK2	cg17463527	chr20	42187837	0.0523207	0.00204372	0.335407	5'UTR	-0.611277	0.654617	0.024331
LMTK2	cg17508434	chr7	97831974	-0.0933082	0.00018723	0.0783257	Body	-0.371867	0.772782	0.0327298
STARD7	cg17526890	chr2	96868790	-0.0401308	0.0130655	0.540094	Body	-0.157998	0.896268	0.0347861
PYY	cg17528967	chr17	42032747	-0.00516071	0.000294059	0.884879	5'UTR	-1.27258	0.41392	0.0377736
PDE3A	cg17535647	chr12	20521463	0.0176605	0.00490477	0.0938496	TSS1500	-0.498553	0.707816	0.0379721
MAML3	cg17540159	chr4	140657573	-0.0267033	2.22532e-05	0.268407	Body	-0.356075	0.781287	0.0148726
WNT5A	cg17553300	chr3	55508460	0.0194556	0.000177895	0.0326039	Body	0.589814	1.50505	0.0260899
SPON1	cg17658341	chr11	14043404	-0.0123915	0.0201034	0.348733	Body	-0.831941	0.561773	0.048887
WNT5A	cg17679453	chr3	55518121	-0.0770282	0.000276841	0.021222	Body	0.589814	1.50505	0.0260899
COL5A3	cg17713488	chr19	10077935	-0.0186935	1.10214e-06	0.271893	Body	0.536875	1.45083	0.0327298
PCSK1N	cg17732141	chrX	48694446	0.0234215	1.4897e-10	0.0896123	TSS1500	-0.920699	0.528253	0.0334722
CFB	cg17741572	chr6	31914305	-0.0577628	0.00523899	0.374023	Body	0.895932	1.86081	0.0343487
LCP2	cg17752270	chr5	169706238	-0.0468301	0.00408565	0.369121	Body	0.440448	1.35703	0.048887
SELENBP1	cg17759475	chr1	151346400	0.0566253	8.85846e-05	0.0983588	TSS1500	-0.860926	0.550599	0.0115533
ALAD	cg17787219	chr9	116163847	-0.00368021	0.00238424	0.922944	TSS1500	-0.375259	0.770967	0.0133258
OVOL2	cg17832991	chr20	18039927	0.0150811	0.0021642	0.0460282	TSS1500	-0.203628	0.868364	0.0343487
MCOLN2	cg17846466	chr1	85391429	-0.0153077	0.000350423	0.454011	3'UTR	-0.687139	0.621084	0.0319576
THSD4	cg17859502	chr15	71586893	-0.00182017	0.0299136	0.76742	Body	-0.468273	0.722829	0.0345506
REG1B	cg17863076	chr2	79312664	-0.046987	4.54842e-11	0.0377149	Body	3.12531	8.72591	0.0232792
CD177	cg17863551	chr19	43856594	0.0227423	0.0194194	0.441185	TSS1500	-1.36147	0.389185	0.0239741
COL4A1	cg17880118	chr13	110892021	-0.0642596	4.90723e-05	0.141174	Body	0.878737	1.83876	0.024331
THSD4	cg17882867	chr15	71704440	0.0525417	0.000704409	0.0906393	Body	-0.468273	0.722829	0.0345506
ZC3H12A	cg17888086	chr1	37945057	-0.0119597	3.83455e-05	0.228737	Body	0.71	1.6358	0.0407098
PYY	cg17895730	chr17	42079379	-0.0271364	2.12612e-07	0.862368	5'UTR	-1.27258	0.41392	0.0377736
TSEN54	cg17901382	chr17	73514798	-0.0333428	0.00218964	0.051861	Body	-0.254241	0.838428	0.0448629
PTGDR	cg17929687	chr14	52734325	0.0170661	0.000932424	0.00120754	TSS200	-0.6061	0.65697	0.0316257
TEX2	cg17978850	chr17	62290956	0.0060843	8.14378e-05	0.686182	Body	-0.407397	0.753982	0.0316257
WNT5A	cg18010752	chr3	55518091	-0.0835491	0.00167393	0.00692177	Body	0.589814	1.50505	0.0260899
COL4A2	cg18114040	chr13	111062247	-0.0805215	0.000112623	0.0437219	Body	0.637495	1.55563	0.0313175
COL4A1	cg18120564	chr13	110858425	0.0520588	0.0206418	0.106952	Body	0.878737	1.83876	0.024331
RIPK2	cg18123581	chr8	90772386	-0.020967	0.0126822	0.787849	Body	0.448123	1.36426	0.024331
MAML3	cg18127159	chr4	140834822	0.0668444	0.00425581	0.109395	Body	-0.356075	0.781287	0.0148726
PBX1	cg18181229	chr1	164545699	0.00775132	0.0395633	0.913124	Body	-0.627589	0.647257	0.0237137
CAPN13	cg18190372	chr2	31001063	0.0358279	0.0356569	0.190912	Body	-0.8675	0.548096	0.0112606
SOX18	cg18194354	chr20	62680565	0.0043402	0.00125332	0.970781	1stExon	0.623416	1.54052	0.0368122
GGT7	cg18215705	chr20	33449029	-0.0319567	0.00271283	0.0237873	Body	-0.623535	0.649078	0.029259
PADI2	cg18228326	chr1	17446068	-0.00119244	0.0328398	0.128694	TSS200	-1.11798	0.46074	0.0446531
SELE	cg18229820	chr1	169693534	0.0260962	0.039291	0.994481	3'UTR	0.665314	1.58591	0.0368227
LMTK2	cg18231184	chr7	97762571	-0.0655363	2.12948e-08	0.10813	Body	-0.371867	0.772782	0.0327298
PTGDR	cg18242103	chr14	52734253	0.0290198	3.02405e-07	0.01582	TSS200	-0.6061	0.65697	0.0316257
CLC	cg18254848	chr19	40227949	-0.0141557	0.00676272	0.174733	Body	1.31515	2.48828	0.044865
PFKFB3	cg18262201	chr10	6187854	-0.0240287	0.00808087	0.093309	Body	0.755089	1.68774	0.045468
CD93	cg18267489	chr20	23067159	-0.0543229	0.010322	0.0666359	TSS200	0.47495	1.38987	0.0452169
SRGN	cg18278184	chr10	70847430	-0.111202	0.00110344	0.149147	TSS1500	0.806973	1.74954	0.0132041
CKB	cg18329187	chr14	103989711	0.0861516	3.64153e-13	0.0989293	TSS1500	-1.53244	0.345692	0.0204701
ACAT1	cg18337422	chr11	107992253	-0.00198739	3.0516e-07	0.153786	TSS200	-0.572787	0.672317	0.024331
PTGDR	cg18369034	chr14	52733216	0.0825778	5.5001e-06	0.208593	TSS1500	-0.6061	0.65697	0.0316257
FITM2	cg18426506	chr20	42935700	0.00714374	0.00156517	0.504956	Body	-0.273319	0.827414	0.0395833
CXCR1	cg18467756	chr2	219031519	-0.0227802	0.0205232	0.212244	5'UTR	0.942479	1.92183	0.0236578
SLC38A5	cg18492059	chrX	48329985	-0.0164427	0.000299047	0.77752	TSS1500	0.422606	1.34035	0.0310018
SELENBP1	cg18515587	chr1	151344806	0.0807805	0.000394615	0.148332	Body	-0.860926	0.550599	0.0115533
SORBS3	cg18530251	chr8	22409574	-0.00511311	0.00636544	0.862638	5'UTR	-0.472037	0.720946	0.0379721
GMDS	cg18551822	chr6	2110875	-0.0453926	6.37776e-06	0.263632	Body	0.443166	1.35958	0.0446547
THSD4	cg18570369	chr15	71509830	-0.0164509	0.000310602	0.656224	Body	-0.468273	0.722829	0.0345506
COL4A2	cg18570658	chr13	111100156	-0.0284878	0.0393049	0.283829	Body	0.637495	1.55563	0.0313175
TNFAIP8L3	cg18588323	chr15	51385891	-0.0901949	2.76499e-07	0.734006	Body	-0.502813	0.705729	0.0347861
NEO1	cg18593232	chr15	73415075	-0.00787242	0.0156127	0.734479	Body	-0.530993	0.692078	0.029259
TFCP2L1	cg18610302	chr2	121992797	-0.0220762	0.00177279	0.494685	Body	-0.656933	0.634225	0.0260899
PDE3A	cg18639524	chr12	20596288	-0.0208337	8.29643e-06	0.288512	Body	-0.498553	0.707816	0.0379721
ARHGEF10L	cg18641151	chr1	17866039	0.0120369	0.0274871	0.0809021	TSS1500	-0.285658	0.820367	0.0154564
LIPH	cg18715709	chr3	185226302	-0.00220407	0.000198942	0.188592	3'UTR	-0.494543	0.709786	0.00573029
DOC2B	cg18765366	chr17	31528	0.0166788	0.0215819	0.0402086	TSS200	0.780597	1.71784	0.0152864
IL1B	cg18773937	chr2	113594611	-0.0210293	0.000107555	0.144764	TSS1500	1.15136	2.22124	0.0368122
TBC1D10C	cg18776876	chr11	67176946	-0.044	0.000686872	0.13758	Body	1.06933	2.09846	0.0395543
COL4A1	cg18792803	chr13	110919641	-0.0688246	0.000116811	0.490678	Body	0.878737	1.83876	0.024331
ATP2C2	cg18806980	chr16	84438123	-0.0216976	4.82621e-05	0.0346187	Body	-0.50889	0.702763	0.0145209
MCF2L	cg18842310	chr13	113627484	0.0518842	0.0070065	0.103142	Body	-0.638735	0.642276	0.0395833
PADI2	cg18879300	chr1	17446768	-0.0302158	5.28868e-05	0.289563	TSS1500	-1.11798	0.46074	0.0446531
FHDC1	cg18902697	chr4	153862708	-0.0291449	0.0137567	0.00878752	TSS1500	-0.300224	0.812126	0.0152864
CXCR1	cg18956547	chr2	219031719	-0.0253882	9.41967e-05	0.0777373	TSS200	0.942479	1.92183	0.0236578
RALBP1	cg18989081	chr18	9474805	0.00648098	0.00906109	0.129999	TSS1500	-0.266429	0.831375	0.029903
COL4A1	cg19005390	chr13	110852582	-0.0330569	5.26024e-05	0.0414612	Body	0.878737	1.83876	0.024331
SNX30	cg19005891	chr9	115513756	-0.00035244	0.0301106	0.0568525	Body	-0.409707	0.752776	0.029903
MAML3	cg19007141	chr4	140808552	0.0647038	6.87361e-05	0.035881	Body	-0.356075	0.781287	0.0148726
CD93	cg19010566	chr20	23062796	-0.0243385	0.00396397	0.165744	3'UTR	0.47495	1.38987	0.0452169
SERPINB5	cg19022006	chr18	61143945	0.0945933	0.000114445	0.126444	TSS200	1.2488	2.37644	0.0213611
PLOD1	cg19022839	chr1	12035460	-0.0194636	0.00774436	0.611514	3'UTR	0.306841	1.237	0.0260899
CLDN8	cg19026320	chr21	31588354	0.0860375	0.00197694	0.592911	TSS200	-2.29617	0.203603	0.010478
CDH3	cg19034028	chr16	68677364	-0.0227589	0.00569646	0.732478	TSS1500	0.783433	1.72122	0.0305771
SERPINB5	cg19043778	chr18	61143291	-0.0204717	0.0296529	0.0974912	TSS1500	1.2488	2.37644	0.0213611
CHI3L1	cg19081101	chr1	203156625	-0.0541268	0.0152018	0.344448	TSS1500	1.56123	2.95104	0.0395833
TBC1D1	cg19090437	chr4	38080799	0.0434259	2.36762e-06	0.0580545	Body	0.376035	1.29777	0.0265577
CXCL1	cg19170015	chr4	74734714	0.0184802	0.0178607	0.0102317	TSS1500	1.46965	2.76955	0.0366686
GATA6	cg19177125	chr18	19752414	0.0757572	9.01518e-06	0.0746839	Body	-0.402359	0.75662	0.0337896
SOX18	cg19187682	chr20	62682021	-0.0257716	0.00143033	0.864518	TSS1500	0.623416	1.54052	0.0368122
CTHRC1	cg19188612	chr8	104384291	0.000211846	0.0325363	0.876391	Body	0.875748	1.83496	0.00696414
COL4A1	cg19234894	chr13	110880172	-0.0386135	5.91358e-06	0.132287	Body	0.878737	1.83876	0.024331
C2CD4A	cg19294311	chr15	62358920	-0.0415514	0.000633331	0.0540966	TSS1500	0.778498	1.71534	0.02487
GMDS	cg19295314	chr6	1635640	-0.0361562	0.0285985	0.437611	Body	0.443166	1.35958	0.0446547
VWF	cg19300195	chr12	6162821	-0.0349405	2.41023e-11	0.0406352	Body	0.763354	1.69743	0.024331
CAPN13	cg19304003	chr2	30967383	-0.0461846	8.98472e-05	0.0056378	Body	-0.8675	0.548096	0.0112606
AQP8	cg19306640	chr16	25228181	0.0792396	0.00039286	0.202758	TSS200	-2.40446	0.188879	0.0438052
TBC1D1	cg19326874	chr4	37903243	-0.0101504	0.000538199	0.105855	5'UTR	0.376035	1.29777	0.0265577
RAMP3	cg19382191	chr7	45200201	-0.0632431	9.71492e-10	0.199141	Body	0.961992	1.948	0.0313175
DUSP4	cg19384032	chr8	29208240	-0.00443571	0.00194517	0.984085	TSS200	0.434219	1.35118	0.0395833
SLC38A5	cg19407886	chrX	48328287	0.020066	0.000947393	0.664558	5'UTR	0.422606	1.34035	0.0310018
SMPDL3A	cg19409187	chr6	123109903	0.0361839	0.000898354	0.068472	TSS200	-0.520528	0.697117	0.0443046
VAV3	cg19413693	chr1	108442921	-0.0632423	0.00355308	0.143839	Body	-0.545046	0.68537	0.02487
STIM1	cg19425870	chr11	3876808	-0.000430842	0.000884171	0.346777	TSS200	-0.499456	0.707373	0.0443046
COL5A3	cg19430430	chr19	10121323	0.00405551	8.58909e-07	0.047921	TSS200	0.536875	1.45083	0.0327298
SLC26A2	cg19447692	chr5	149357747	-0.00869848	0.0447026	0.547824	Body	-1.93167	0.262126	0.0213232
GMDS	cg19466906	chr6	1708566	-0.0141857	0.0340123	0.577979	Body	0.443166	1.35958	0.0446547
TOP2B	cg19472303	chr3	25705836	0.00542345	0.00287387	0.69191	TSS200	-0.195246	0.873424	0.048887
GGT7	cg19481439	chr20	33451427	0.00557064	0.0019555	0.036502	Body	-0.623535	0.649078	0.029259
ANXA5	cg19501813	chr4	122618159	-0.00264971	0.0307593	0.217464	TSS200	0.41387	1.33225	0.0302273
LPCAT1	cg19503640	chr5	1503763	-0.0855172	2.07873e-06	0.0252815	Body	0.637685	1.55583	0.0395833
LZTR1	cg19518452	chr22	21336528	-0.00142075	0.0167256	0.894723	TSS200	-0.364463	0.776758	0.0334098
COL4A2	cg19520280	chr13	111032155	-0.0685335	1.57233e-06	0.284054	Body	0.637495	1.55563	0.0313175
HOXA13	cg19559519	chr7	27239728	0.00590895	0.00198059	0.0261809	TSS200	-0.53875	0.688367	0.0329515
TNFAIP8L3	cg19592671	chr15	51369862	-0.0422991	1.55619e-05	0.766487	Body	-0.502813	0.705729	0.0347861
PTGDR	cg19650253	chr14	52736420	0.089107	1.22674e-07	0.38586	Body	-0.6061	0.65697	0.0316257
ALPL	cg19682048	chr1	21836326	-0.00283284	0.00379127	0.452102	5'UTR	0.960575	1.94608	0.0154564
PTGDR	cg19716643	chr14	52735026	0.0223477	0.00535267	0.0428261	1stExon	-0.6061	0.65697	0.0316257
COL4A2	cg19735406	chr13	110979651	-0.070318	0.000510056	0.642712	Body	0.637495	1.55563	0.0313175
SERPINA3	cg19744211	chr14	95079224	-0.0584595	4.22318e-08	0.262706	5'UTR	1.42156	2.67875	0.0304403
MAML3	cg19755714	chr4	140842902	0.0778511	3.61471e-07	0.181617	Body	-0.356075	0.781287	0.0148726
RGMB	cg19764335	chr5	98109981	-0.00305361	0.00086456	0.847187	Body	-0.580887	0.668553	0.0115533
PBX1	cg19767020	chr1	164582668	0.0513702	0.00117808	0.149051	Body	-0.627589	0.647257	0.0237137
MAML3	cg19780308	chr4	140754450	0.0250638	0.0472906	0.212716	Body	-0.356075	0.781287	0.0148726
COL4A1	cg19794013	chr13	110838187	-0.0591736	1.57269e-06	0.0800243	Body	0.878737	1.83876	0.024331
ABCB1	cg19861260	chr7	87228749	-0.0789367	1.23789e-06	0.46841	Body	-1.03168	0.489141	0.0304403
ZC3H12A	cg19872095	chr1	37941263	0.0284329	0.0012909	0.685895	Body	0.71	1.6358	0.0407098
DOC2B	cg19910399	chr17	31547	0.014956	0.0232243	0.167105	TSS200	0.780597	1.71784	0.0152864
VAV3	cg19918758	chr1	108508113	0.00236424	0.00138457	0.0841236	TSS1500	-0.545046	0.68537	0.02487
CNNM4	cg19953799	chr2	97427733	0.0833143	0.000288092	0.122861	1stExon	-0.466476	0.72373	0.0436699
WNK2	cg19989242	chr9	96069142	-0.00330455	0.0109525	0.317818	Body	-0.566106	0.675437	0.039338
WNT5A	cg20000481	chr3	55507559	-0.0171774	0.0260384	0.416022	Body	0.589814	1.50505	0.0260899
NUAK2	cg20001087	chr1	205291791	-0.0148973	0.00201901	0.96917	TSS1500	-0.475345	0.719295	0.0112606
GMPR	cg20001791	chr6	16239799	0.0276937	0.00127646	0.0605504	Body	0.579142	1.49396	0.0452169
MAML3	cg20012601	chr4	141013584	0.052029	0.000278578	0.0311927	Body	-0.356075	0.781287	0.0148726
TCN1	cg20018806	chr11	59633874	-0.05553	1.82008e-06	0.155474	1stExon	0.929252	1.90429	0.0260899
TFCP2L1	cg20025003	chr2	122042939	-0.00723358	0.0122871	0.538966	TSS200	-0.656933	0.634225	0.0260899
COL4A1	cg20048260	chr13	110802968	-0.0287349	5.60425e-07	0.311708	Body	0.878737	1.83876	0.024331
SLC9A2	cg20050113	chr2	103236861	0.0401906	2.4688e-06	0.0649608	Body	-0.901784	0.535225	0.0213232
MAML3	cg20054111	chr4	140829046	-0.0209859	0.018848	0.0145355	Body	-0.356075	0.781287	0.0148726
SCGN	cg20060396	chr6	25652815	0.0184826	0.0133603	0.37592	Body	-1.14479	0.452254	0.0127768
MCF2L	cg20107668	chr13	113624471	0.00298353	0.0207915	0.0589645	Body	-0.638735	0.642276	0.0395833
MFSD4	cg20146105	chr1	205547082	-0.0130943	0.00834361	0.761173	Body	-1.50105	0.353296	0.00573029
MAML3	cg20159415	chr4	140659150	-0.0187927	0.0202003	0.00400899	Body	-0.356075	0.781287	0.0148726
S100A9	cg20169988	chr1	153330776	-0.0705412	3.94409e-06	0.188254	Body	1.92487	3.79703	0.0152864
FFAR2	cg20199836	chr19	35940425	0.0726248	0.000891792	0.115608	TSS200	0.79687	1.73733	0.0188368
PYY	cg20279493	chr17	42059996	-0.0328132	2.7866e-11	0.712293	5'UTR	-1.27258	0.41392	0.0377736
TNFAIP8L3	cg20318580	chr15	51398457	-0.0178113	0.0024158	0.149272	TSS1500	-0.502813	0.705729	0.0347861
WNK2	cg20324199	chr9	96080326	-0.0739096	0.000135791	0.0630738	Body	-0.566106	0.675437	0.039338
MCF2L	cg20324771	chr13	113631985	-0.032208	6.46504e-06	0.0652531	Body	-0.638735	0.642276	0.0395833
S100A8	cg20335425	chr1	153363264	-0.0256548	0.024841	0.554135	5'UTR	2.13473	4.39156	0.0146135
SORBS3	cg20365580	chr8	22414115	0.0961728	0.000296171	0.013447	Body	-0.472037	0.720946	0.0379721
GMDS	cg20384898	chr6	1625111	-0.0678453	0.000126788	0.144113	Body	0.443166	1.35958	0.0446547
FAM168B	cg20427059	chr2	131851445	0.00204651	0.00852652	0.740995	TSS1500	-0.324173	0.798756	0.0152864
CD93	cg20438277	chr20	23067156	-0.0601365	0.00215634	0.100929	TSS200	0.47495	1.38987	0.0452169
COL4A2	cg20450058	chr13	111152708	-0.0500108	7.87231e-07	0.0464073	Body	0.637495	1.55563	0.0313175
COL5A3	cg20478934	chr19	10120794	0.0358293	0.000128439	0.403527	Body	0.536875	1.45083	0.0327298
TEX2	cg20490015	chr17	62336680	-0.00197896	0.000273558	0.000751137	5'UTR	-0.407397	0.753982	0.0316257
SERPINB5	cg20490031	chr18	61143926	0.0672484	0.000122336	0.107247	TSS1500	1.2488	2.37644	0.0213611
PLEKHG3	cg20519670	chr14	65172006	0.01635	1.27226e-06	0.00440636	5'UTR	-0.366196	0.775825	0.0277241
KLF5	cg20524889	chr13	73649835	0.0802517	9.47877e-06	0.062673	Body	-0.479113	0.717419	0.0347146
ABCA8	cg20561863	chr17	66905630	-0.0758033	0.0201716	0.569335	Body	-0.779067	0.582744	0.0219254
DUOXA2	cg20596162	chr15	45408861	-0.0534354	0.000428851	0.0737434	Body	1.58692	3.00407	0.0407098
APOBEC1	cg20597842	chr12	7818585	0.0650333	1.914e-05	0.163484	TSS200	1.05679	2.0803	0.0411053
WNK2	cg20616414	chr9	95947396	0.00931252	0.0374305	0.21828	1stExon	-0.566106	0.675437	0.039338
ADA	cg20622019	chr20	43279793	-0.063276	0.000286406	0.0351789	Body	0.626425	1.54374	0.0329515
C2CD4A	cg20639658	chr15	62360994	-0.00671139	0.00482387	0.382314	3'UTR	0.778498	1.71534	0.02487
TNFAIP8L3	cg20642189	chr15	51387571	0.00369203	0.0368288	0.204985	Body	-0.502813	0.705729	0.0347861
GMPR	cg20653689	chr6	16266616	-0.0204046	0.000750495	0.666113	Body	0.579142	1.49396	0.0452169
GIMAP2	cg20663831	chr7	150383154	-0.115501	3.08966e-05	0.313512	5'UTR	0.355102	1.27908	0.0319755
PBX1	cg20682146	chr1	164545843	-0.00595056	0.000132756	0.165768	Body	-0.627589	0.647257	0.0237137
MUC12	cg20688289	chr7	100612865	0.0269513	1.17379e-08	0.0927779	TSS200	-1.0243	0.491648	0.0394399
CHI3L1	cg20707774	chr1	203149828	-0.0425277	2.45706e-09	0.147571	Body	1.56123	2.95104	0.0395833
WNT5A	cg20741319	chr3	55511693	0.0313449	0.000599835	0.529125	Body	0.589814	1.50505	0.0260899
MCOLN2	cg20804700	chr1	85462939	0.000478428	0.000384265	0.0538001	TSS200	-0.687139	0.621084	0.0319576
MUC12	cg20807111	chr7	100660595	-0.0835846	6.85135e-06	0.236835	Body	-1.0243	0.491648	0.0394399
PCK1	cg20810198	chr20	56136053	0.0647275	1.38903e-05	0.150409	TSS200	-1.15136	0.450199	0.0353366
PBX1	cg20812370	chr1	164581169	0.0699559	0.000169791	0.153752	Body	-0.627589	0.647257	0.0237137
PBX1	cg20825416	chr1	164547119	-0.0246632	0.0281236	0.0430273	Body	-0.627589	0.647257	0.0237137
TBC1D10C	cg20826709	chr11	67171145	-0.0772203	5.16491e-06	0.0176792	TSS1500	1.06933	2.09846	0.0395543
PECAM1	cg20830994	chr17	62401400	0.0338652	0.00366443	0.222344	TSS200	0.569231	1.48373	0.0411054
VWF	cg20837463	chr12	6166173	0.0148052	0.000187362	0.0801067	Body	0.763354	1.69743	0.024331
TSEN54	cg20863668	chr17	73518382	-0.00269551	3.19113e-14	0.661409	Body	-0.254241	0.838428	0.0448629
TFCP2L1	cg20870885	chr2	122043074	0.0145837	6.13981e-05	0.0100383	TSS1500	-0.656933	0.634225	0.0260899
GATA6	cg20880080	chr18	19780644	-0.0321632	0.000147595	0.0113738	Body	-0.402359	0.75662	0.0337896
MCF2L	cg20895669	chr13	113622539	0.0168204	0.00714181	0.304601	TSS1500	-0.638735	0.642276	0.0395833
DDIT4	cg20897136	chr10	74034667	0.0230949	0.00296514	0.764851	Body	0.709235	1.63494	0.0270814
GATA6	cg20921890	chr18	19753208	0.0640526	0.00312569	0.103444	Body	-0.402359	0.75662	0.0337896
SERPINB5	cg20947866	chr18	61143580	0.000191406	7.65711e-08	0.0963277	TSS1500	1.2488	2.37644	0.0213611
LPCAT1	cg20962974	chr5	1515837	-0.0259259	0.000129709	0.110754	Body	0.637685	1.55583	0.0395833
TEX2	cg20963429	chr17	62340732	-0.0014211	0.0379402	0.0420227	TSS200	-0.407397	0.753982	0.0316257
CXCR1	cg21004129	chr2	219032024	-0.0385896	0.000203936	0.0439521	TSS1500	0.942479	1.92183	0.0236578
COL4A2	cg21005369	chr13	111128054	-0.0229741	4.1543e-05	0.809701	Body	0.637495	1.55563	0.0313175
MFSD4	cg21012061	chr1	205568557	0.0528566	5.76385e-06	0.281722	Body	-1.50105	0.353296	0.00573029
OVOL2	cg21019253	chr20	18039801	0.0134782	0.00191155	0.0296913	TSS1500	-0.203628	0.868364	0.0343487
CD93	cg21023001	chr20	23067088	-0.0391914	0.00373192	0.0773365	TSS200	0.47495	1.38987	0.0452169
TGFBI	cg21034676	chr5	135364552	0.0119538	0.00512027	0.00429368	TSS200	0.576824	1.49156	0.0463444
BATF	cg21048162	chr14	75988356	-0.0230574	8.05933e-06	0.466944	TSS1500	0.704339	1.6294	0.0394399
PLA1A	cg21073650	chr3	119315354	-0.0388253	2.00273e-08	0.0682196	TSS1500	0.632208	1.54993	0.0345506
COL4A2	cg21076890	chr13	110965662	-0.0192955	0.0127743	0.489021	Body	0.637495	1.55563	0.0313175
LPCAT1	cg21131054	chr5	1466799	-0.000103489	0.000295745	0.737744	Body	0.637685	1.55583	0.0395833
IRF1	cg21138405	chr5	131827807	-0.0345819	8.53911e-16	0.667144	TSS1500	0.689445	1.61266	0.039338
IGFBP7	cg21154227	chr4	57904332	0.0287615	0.00834243	0.158563	Body	0.664601	1.58513	0.0229838
BATF	cg21158815	chr14	75988735	-0.101688	0.0013884	0.313302	TSS200	0.704339	1.6294	0.0394399
WNK2	cg21167135	chr9	96079169	-0.0265146	3.0087e-05	0.0294464	Body	-0.566106	0.675437	0.039338
WNK2	cg21194517	chr9	96007530	-0.0464813	1.13661e-13	0.026078	Body	-0.566106	0.675437	0.039338
PSKH1	cg21196187	chr16	67926862	-0.00203257	0.0425911	0.376855	TSS1500	-0.243399	0.844752	0.0327298
SLC38A5	cg21197919	chrX	48328694	0.0553048	1.45029e-08	0.0972075	TSS200	0.422606	1.34035	0.0310018
TRPM6	cg21199398	chr9	77440667	-0.00476637	0.00836053	0.329897	Body	-1.30527	0.404644	0.0112606
CFTR	cg21212505	chr7	117228958	0.0987208	0.00089702	0.126868	Body	-0.621828	0.649847	0.0213232
COL4A2	cg21229079	chr13	111158814	-0.0400304	0.000866956	0.883538	Body	0.637495	1.55563	0.0313175
RGMB	cg21236845	chr5	98115329	0.0836067	4.38419e-05	0.0687409	Body	-0.580887	0.668553	0.0115533
CNNM4	cg21238414	chr2	97426921	0.00156234	0.000791984	0.30835	1stExon	-0.466476	0.72373	0.0436699
COL4A2	cg21281201	chr13	111143644	-0.0218858	5.67126e-07	0.0333526	Body	0.637495	1.55563	0.0313175
TFCP2L1	cg21316923	chr2	121983716	-0.0323713	0.00876487	0.00209844	Body	-0.656933	0.634225	0.0260899
GMDS	cg21347053	chr6	1624978	-0.0504244	9.05162e-06	0.0620913	Body	0.443166	1.35958	0.0446547
PYY	cg21348173	chr17	42059636	-0.017539	0.003659	0.314834	5'UTR	-1.27258	0.41392	0.0377736
MRAP2	cg21361470	chr6	84743033	0.0126546	0.0373381	0.728882	TSS1500	0.595314	1.5108	0.0112606
SCGN	cg21367769	chr6	25651194	-0.016837	0.03595	0.583681	TSS1500	-1.14479	0.452254	0.0127768
GJA4	cg21408294	chr1	35257475	-0.0257415	3.01617e-05	0.327271	TSS1500	0.575856	1.49056	0.029903
THSD4	cg21410276	chr15	71507686	-0.0431487	2.62582e-06	0.227476	Body	-0.468273	0.722829	0.0345506
SPON1	cg21415227	chr11	13985911	0.0217009	0.00787961	0.175549	Body	-0.831941	0.561773	0.048887
OVOL2	cg21422742	chr20	18005014	0.0141208	0.0457517	0.696852	3'UTR	-0.203628	0.868364	0.0343487
COL4A1	cg21478902	chr13	110874267	-0.023025	0.0133779	0.960536	Body	0.878737	1.83876	0.024331
GMDS	cg21499610	chr6	2237336	0.0274157	0.00712743	0.205124	Body	0.443166	1.35958	0.0446547
TEX2	cg21519701	chr17	62252524	-0.0604484	0.000891382	0.422998	Body	-0.407397	0.753982	0.0316257
COL7A1	cg21567371	chr3	48630540	-0.0299526	5.24109e-06	0.225217	Body	1.11277	2.1626	0.0154564
IL1R2	cg21603144	chr2	102608233	-5.36061e-05	0.0161306	0.43361	TSS200	s-0.933043563919052	0.523752	0.0148726
DAPP1	cg21614638	chr4	100737821	-0.182641	3.20775e-11	0.20415	TSS200	0.626282	1.54358	0.0368227
SCG2	cg21616047	chr2	224467359	0.02631	1.2372e-05	0.174774	TSS1500	-0.701367	0.614989	0.0337896
C2CD4A	cg21618333	chr15	62359139	-0.00748924	0.0231122	0.717459	TSS200	0.778498	1.71534	0.02487
SPPL3	cg21637763	chr12	121342433	0.00484779	0.00935057	0.609521	TSS1500	-0.193482	0.874493	0.0448629
FFAR2	cg21640432	chr19	35939561	-0.0648633	2.51867e-05	0.107281	TSS1500	0.79687	1.73733	0.0188368
GATA6	cg21684845	chr18	19755501	0.0754001	2.46296e-05	0.0763805	Body	-0.402359	0.75662	0.0337896
SGK2	cg21685427	chr20	42187356	0.0367374	6.55233e-07	0.0711498	TSS1500	-0.611277	0.654617	0.024331
SOX18	cg21721340	chr20	62682309	-0.0354649	0.000200682	0.0149343	TSS1500	0.623416	1.54052	0.0368122
DOC2B	cg21726327	chr17	6018	-0.0270239	0.00346186	0.1523	Body	0.780597	1.71784	0.0152864
THSD4	cg21759907	chr15	71630714	-0.0210054	0.00562254	0.229061	Body	-0.468273	0.722829	0.0345506
LMTK2	cg21770322	chr7	97807741	0.0095271	0.00467172	0.755614	Body	-0.371867	0.772782	0.0327298
CFB	cg21798060	chr6	31915010	-0.0112818	1.20512e-10	0.0738845	Body	0.895932	1.86081	0.0343487
CCDC109B	cg21837443	chr4	110481957	-0.000733269	0.00364714	0.75623	Body	0.59541	1.5109	0.0188708
CKB	cg21845957	chr14	103988428	0.0103857	0.00302529	0.986904	Body	-1.53244	0.345692	0.0204701
PBX1	cg21853707	chr1	164676874	-0.0442026	0.00407111	0.110717	Body	-0.627589	0.647257	0.0237137
RALBP1	cg21923525	chr18	9474143	-0.0553297	0.00200324	0.718755	TSS1500	-0.266429	0.831375	0.029903
B3GNT3	cg21960279	chr19	17905606	0.0117164	0.000826595	0.0032505	TSS1500	-0.433235	0.740599	0.0330108
KLF5	cg21973667	chr13	73634424	0.00655295	0.00196231	0.00883481	Body	-0.479113	0.717419	0.0347146
MAML3	cg22037752	chr4	140777468	-0.0386518	0.00040652	0.495716	Body	-0.356075	0.781287	0.0148726
TNFAIP8L3	cg22038124	chr15	51396175	-0.0261585	1.38878e-11	0.219046	Body	-0.502813	0.705729	0.0347861
COL18A1	cg22038359	chr21	46859045	0.00429528	0.0389879	0.240882	Body	0.930323	1.9057	0.0264683
COL4A2	cg22051925	chr13	111061133	-0.0135114	0.00501537	0.139365	Body	0.637495	1.55563	0.0313175
DDIT4	cg22068473	chr10	74033403	-0.00248271	1.61659e-06	0.829664	TSS1500	0.709235	1.63494	0.0270814
MAML3	cg22069286	chr4	140781209	-0.0138191	0.0447511	0.00431385	Body	-0.356075	0.781287	0.0148726
TNNC1	cg22118465	chr3	52486691	0.0374523	0.0112177	0.0112052	Body	-1.17913	0.441618	0.024331
SOX18	cg22138735	chr20	62679713	0.0565479	9.68316e-08	0.245896	Body	0.623416	1.54052	0.0368122
WNT5A	cg22143766	chr3	55514421	0.0468912	0.00126835	0.243976	Body	0.589814	1.50505	0.0260899
FPR1	cg22152605	chr19	52253373	-0.0456631	5.94856e-12	0.165269	5'UTR	1.23412	2.35238	0.0192263
COL4A2	cg22155786	chr13	110992996	-0.021128	0.0357681	0.142628	Body	0.637495	1.55563	0.0313175
LPCAT1	cg22185977	chr5	1518133	-0.040703	0.00114782	0.308378	Body	0.637685	1.55583	0.0395833
THSD4	cg22192089	chr15	71608715	-0.0206599	6.02725e-07	0.0244672	Body	-0.468273	0.722829	0.0345506
KRT7	cg22193385	chr12	52638005	-0.0432845	0.0373706	0.127786	Body	0.875814	1.83504	0.0310018
COL4A2	cg22232704	chr13	110961606	0.0445691	4.77388e-08	0.109225	Body	0.637495	1.55563	0.0313175
PBX1	cg22238122	chr1	164546143	0.0165914	4.6683e-20	0.573825	Body	-0.627589	0.647257	0.0237137
SLC26A3	cg22294577	chr7	107444728	-0.0299226	0.00903584	0.0509519	TSS1500	0.960932	0.513725	0.0205562
VWF	cg22345878	chr12	6234313	-0.0458063	0.000269672	0.910119	TSS1500	0.763354	1.69743	0.024331
PDE3A	cg22355517	chr12	20522674	0.0189013	0.0298554	0.0117962	1stExon	-0.498553	0.707816	0.0379721
PBX1	cg22361413	chr1	164689630	-0.0893124	0.00155428	0.0549887	Body	-0.627589	0.647257	0.0237137
COL4A2	cg22382805	chr13	110961594	0.0544637	3.88138e-07	0.0748585	Body	0.637495	1.55563	0.0313175
THSD4	cg22395255	chr15	71903974	-0.0306523	1.95519e-05	0.102145	Body	-0.468273	0.722829	0.0345506
CBR3	cg22418859	chr21	37518821	-0.0171761	2.69876e-06	0.271783	3'UTR	0.724144	1.65192	0.0360141
KRT7	cg22460123	chr12	52638294	-0.0784951	6.49112e-06	0.542171	Body	0.875814	1.83504	0.0310018
CFTR	cg22467052	chr7	117307076	-0.0276571	0.000816388	0.064177	Body	-0.621828	0.649847	0.0213232
C4BPA	cg22491058	chr1	207277466	0.0290918	2.15884e-05	0.0239103	TSS200	1.07609	2.10831	0.0310018
ARHGEF10L	cg22491111	chr1	17891649	0.0355478	7.39574e-06	0.238648	5'UTR	-0.285658	0.820367	0.0154564
RND1	cg22514963	chr12	49259997	-0.0407563	1.29718e-11	0.346271	TSS1500	1.11577	2.1671	0.0327549
CLC	cg22532234	chr19	40229215	0.0314331	0.000629781	0.330787	TSS1500	1.31515	2.48828	0.044865
CD177	cg22537604	chr19	43857074	-0.036557	6.97156e-06	0.168699	TSS1500	-1.36147	0.389185	0.0239741
GJA4	cg22621686	chr1	35260256	-0.019564	0.000122716	0.471527	Body	0.575856	1.49056	0.029903
SLC26A2	cg22640213	chr5	149340154	-0.00357206	0.0296509	0.694833	TSS200	-1.93167	0.262126	0.0213232
CXCL6	cg22670329	chr4	74702075	-0.0618957	4.74754e-07	0.456524	TSS200	1.24783	2.37484	0.0260899
TFCP2L1	cg22671903	chr2	122038715	0.0176017	0.017123	0.858354	Body	-0.656933	0.634225	0.0260899
MCF2L	cg22721951	chr13	113629911	-0.00935467	0.00159283	0.275241	Body	-0.638735	0.642276	0.0395833
PBX1	cg22729681	chr1	164717625	-0.0220962	0.0432824	0.116798	Body	-0.627589	0.647257	0.0237137
TEX2	cg22736090	chr17	62339926	-0.00120722	0.0383187	0.429618	5'UTR	-0.407397	0.753982	0.0316257
STARD7	cg22742943	chr2	96873312	0.0176279	0.00240786	0.271952	Body	-0.157998	0.896268	0.0347861
SPON1	cg22805485	chr11	13983818	0.0654692	1.63539e-05	0.058586	TSS200	-0.831941	0.561773	0.048887
KRT7	cg22813430	chr12	52626427	-0.0465494	7.39947e-06	0.494798	TSS1500	0.875814	1.83504	0.0310018
TFCP2L1	cg22832254	chr2	121987665	-0.0274895	0.00431755	0.0783408	Body	-0.656933	0.634225	0.0260899
TLE2	cg22846506	chr19	3036284	-0.00221786	0.0206289	0.559158	Body	-0.528772	0.693145	0.0463393
GPBP1L1	cg22880518	chr1	46152302	-0.00164929	0.00714325	0.665264	TSS200	-0.231425	0.851793	0.0450142
LPCAT1	cg22894329	chr5	1495356	-0.0631139	6.76502e-07	0.0675007	Body	0.637685	1.55583	0.0395833
ABCB1	cg22899422	chr7	87233365	-0.0243724	3.01143e-05	0.168825	5'UTR	-1.03168	0.489141	0.0304403
PLEKHG3	cg22909759	chr14	65185328	-0.0326708	6.16225e-06	0.00515124	5'UTR	-0.366196	0.775825	0.0277241
MCF2L	cg22951483	chr13	113628068	-0.01925	0.000103909	0.123213	Body	-0.638735	0.642276	0.0395833
KRT7	cg22958090	chr12	52627438	-0.0562149	2.42939e-05	0.581843	Body	0.875814	1.83504	0.0310018
CKB	cg22959063	chr14	103987387	-0.00824759	0.0361599	0.738232	Body	-1.53244	0.345692	0.0204701
SPON1	cg22961513	chr11	14280813	-0.0488333	0.0463292	0.346449	Body	-0.831941	0.561773	0.048887
COL18A1	cg22978915	chr21	46850449	0.0136797	2.40552e-08	0.821477	Body	0.930323	1.9057	0.0264683
BGN	cg22982510	chrX	152772061	-0.00438172	0.037056	0.87287	Body	0.994574	1.99249	0.0448677
GMDS	cg22994582	chr6	1774548	-0.000567448	0.0104177	0.754006	Body	0.443166	1.35958	0.0446547
BATF	cg22995449	chr14	75988765	-0.0519133	0.00704576	0.418867	TSS200	0.704339	1.6294	0.0394399
COL4A1	cg23008352	chr13	110951025	-0.0869121	2.09415e-05	0.18813	Body	0.878737	1.83876	0.024331
CITED2	cg23010444	chr6	139697272	-0.00546116	0.0389771	0.511193	TSS1500	-0.314409	0.80418	0.0347861
PDE3A	cg23015991	chr12	20556313	-0.0316216	0.0146109	0.5325	Body	-0.498553	0.707816	0.0379721
PTGDR	cg23022053	chr14	52733243	0.0592925	4.59187e-08	0.348799	TSS1500	-0.6061	0.65697	0.0316257
RAMP3	cg23050437	chr7	45197609	0.0437966	0.0179226	0.180732	Body	0.961992	1.948	0.0313175
S100A9	cg23092820	chr1	153329512	-0.0554109	1.32016e-06	0.0604178	TSS1500	1.92487	3.79703	0.0152864
DOC2B	cg23101028	chr17	27267	0.0105394	0.00750708	0.882034	Body	0.780597	1.71784	0.0152864
REG1A	cg23111544	chr2	79347474	0.0631646	0.000209086	0.196624	TSS200	3.96151	15.5788	0.0127768
SPNS2	cg23123250	chr17	4440116	-0.0386557	0.0398837	0.442252	Body	0.746617	1.67785	0.0483806
IL1B	cg23149881	chr2	113594654	-0.0323288	0.000787221	0.232771	TSS1500	1.15136	2.22124	0.0368122
REG1A	cg23151413	chr2	79350405	-0.0426392	0.0133254	0.763918	3'UTR	3.96151	15.5788	0.0127768
CCDC109B	cg23196549	chr4	110480700	-0.0454346	0.00707975	0.261112	TSS1500	0.59541	1.5109	0.0188708
THSD4	cg23204461	chr15	71433547	-0.0216519	0.0346545	0.108982	TSS1500	-0.468273	0.722829	0.0345506
MAML3	cg23206160	chr4	140661865	0.00235704	0.0193419	0.01208	Body	-0.356075	0.781287	0.0148726
GMDS	cg23229309	chr6	2230313	-0.0144864	0.000142386	0.212111	Body	0.443166	1.35958	0.0446547
S100A9	cg23277715	chr1	153330068	-0.0887398	1.36551e-07	0.193981	TSS1500	1.92487	3.79703	0.0152864
PLOD1	cg23286660	chr1	11995090	-0.0038886	0.00156289	0.657641	Body	0.306841	1.237	0.0260899
IGFBP7	cg23287435	chr4	57937220	-0.0443333	0.00176827	0.217682	Body	0.664601	1.58513	0.0229838
CLC	cg23296791	chr19	40229766	-0.0998516	0.00121717	0.210885	TSS1500	1.31515	2.48828	0.044865
TFCP2L1	cg23325313	chr2	121982041	-0.025088	0.0102549	0.0116299	Body	-0.656933	0.634225	0.0260899
COL7A1	cg23328613	chr3	48633059	0.0134746	0.0146542	0.280696	TSS1500	1.11277	2.1626	0.0154564
THSD4	cg23336695	chr15	71804736	0.0953263	1.7488e-05	0.0742913	Body	-0.468273	0.722829	0.0345506
TNFAIP8L3	cg23343680	chr15	51397292	-0.0406509	1.95991e-06	0.367542	1stExon	-0.502813	0.705729	0.0347861
CFB	cg23346801	chr6	31915104	-0.0228839	0.0223632	0.0105795	Body	0.895932	1.86081	0.0343487
SPON1	cg23387056	chr11	14280742	-0.0389533	0.0283688	0.465897	Body	-0.831941	0.561773	0.048887
ZBTB7C	cg23392963	chr18	45555933	-0.0247542	0.00461131	0.00310068	Body	-0.572143	0.672617	0.0404023
LMTK2	cg23396843	chr7	97821646	0.00623339	0.047379	0.599574	Body	-0.371867	0.772782	0.0327298
GMDS	cg23411150	chr6	1643624	-0.0794307	5.2209e-05	0.201885	Body	0.443166	1.35958	0.0446547
COL4A1	cg23424145	chr13	110838110	-0.0352139	3.91028e-10	0.226258	Body	0.878737	1.83876	0.024331
MMP3	cg23438592	chr11	102714352	-0.0225318	0.0372908	0.170899	TSS200	2.59884	6.05799	0.0112606
PLCE1	cg23439277	chr10	95790874	-0.0168046	0.049661	0.551686	Body	-0.584246	0.666998	0.0322813
ABCB1	cg23479988	chr7	87225898	0.00164144	0.00013686	0.415737	Body	-1.03168	0.489141	0.0304403
PTGDR	cg23481279	chr14	52742889	-0.0147525	0.000201391	0.275712	3'UTR	-0.6061	0.65697	0.0316257
IFT57	cg23492215	chr3	107941502	-0.00259834	0.000181292	0.925848	TSS200	-0.450676	0.7317	0.0112606
IHH	cg23493167	chr2	219920195	0.0243757	0.000722516	0.476971	Body	-0.459557	0.727209	0.0455752
CXCL6	cg23501567	chr4	74702175	-0.0206347	5.69932e-08	0.849443	TSS200	1.24783	2.37484	0.0260899
THSD4	cg23511079	chr15	71509120	-0.0175117	0.0459042	0.40384	Body	-0.468273	0.722829	0.0345506
VIPR1	cg23517013	chr3	42544618	0.0371942	0.00134255	0.0124829	Body	-0.619229	0.651019	0.0411053
PHLDA1	cg23520422	chr12	76423956	0.0242447	0.000490752	0.0237742	3'UTR	0.639268	1.55754	0.0347146
TOP2B	cg23531873	chr3	25705861	0.00442531	0.00298801	0.284075	TSS200	-0.195246	0.873424	0.048887
CAPN13	cg23550429	chr2	31020802	-0.0405832	0.000595159	0.0161223	5'UTR	-0.8675	0.548096	0.0112606
VWF	cg23551979	chr12	6165683	-0.0348176	0.0132944	0.853348	Body	0.763354	1.69743	0.024331
STARD7	cg23605439	chr2	96874649	-0.0010644	0.0469419	0.329339	TSS200	-0.157998	0.896268	0.0347861
LIPH	cg23620049	chr3	185270558	0.0602985	3.87497e-05	0.225417	TSS200	-0.494543	0.709786	0.00573029
THSD4	cg23625341	chr15	71520142	-0.0181361	0.0016962	0.000985968	Body	-0.468273	0.722829	0.0345506
COL4A2	cg23630179	chr13	111089337	-0.0531768	0.00849253	0.425585	Body	0.637495	1.55563	0.0313175
RIPK2	cg23632791	chr8	90794647	-0.191848	8.2944e-05	0.0759358	Body	0.448123	1.36426	0.024331
THSD4	cg23706782	chr15	71677955	0.0332281	0.0299298	0.0670965	Body	-0.468273	0.722829	0.0345506
ENDOD1	cg23712030	chr11	94823751	0.00941034	9.47143e-08	0.731277	Body	-0.756605	0.591888	0.00573029
VSIG2	cg23715045	chr11	124621944	0.0750017	9.00555e-09	0.0747068	Body	-0.770885	0.586058	0.0347861
BATF	cg23723793	chr14	75987498	0.0111838	0.0218287	0.477244	TSS1500	0.704339	1.6294	0.0394399
VSIG2	cg23730696	chr11	124622444	0.0398356	5.63334e-07	0.115053	TSS1500	-0.770885	0.586058	0.0347861
TCN1	cg23741006	chr11	59634191	-0.0794192	9.9176e-06	0.503818	TSS200	0.929252	1.90429	0.0260899
ZBTB7C	cg23746577	chr18	45555438	-0.0233334	0.0198177	0.489472	3'UTR	-0.572143	0.672617	0.0404023
VWF	cg23766360	chr12	6193688	-0.0337196	0.000179774	0.091862	Body	0.763354	1.69743	0.024331
B3GNT3	cg23771661	chr19	17905332	0.0200597	0.00043125	0.122738	TSS1500	-0.433235	0.740599	0.0330108
RAMP3	cg23778370	chr7	45198814	-0.0430081	4.49298e-10	0.6919	Body	0.961992	1.948	0.0313175
COL4A1	cg23814223	chr13	110802738	-0.0158388	0.0105884	0.396579	Body	0.878737	1.83876	0.024331
CD93	cg23815320	chr20	23063165	-0.0270736	0.0174156	0.724245	3'UTR	0.47495	1.38987	0.0452169
SERPINB5	cg23824713	chr18	61157738	-0.0204008	0.00346317	0.773878	Body	1.2488	2.37644	0.0213611
COL4A2	cg23847185	chr13	111102316	-0.0207012	0.0405542	0.160875	Body	0.637495	1.55563	0.0313175
THSD4	cg23858537	chr15	72039838	0.0917829	9.76068e-05	0.14106	Body	-0.468273	0.722829	0.0345506
ZBTB7C	cg23980070	chr18	45568066	-0.0686871	2.6429e-05	0.0969585	TSS1500	-0.572143	0.672617	0.0404023
DHX32	cg23997887	chr10	127546023	-0.0225665	0.00350066	0.460894	Body	-0.300481	0.811981	0.0145829
DHX32	cg24004943	chr10	127569905	-0.0291644	5.4171e-05	0.520336	TSS200	-0.300481	0.811981	0.0145829
FHDC1	cg24019731	chr4	153862964	0.0229785	0.0309344	0.205885	TSS1500	-0.300224	0.812126	0.0152864
CAPN13	cg24032691	chr2	31030372	0.0507312	7.9925e-06	0.188248	TSS200	-0.8675	0.548096	0.0112606
TNFAIP8L3	cg24034459	chr15	51348899	-0.0263412	0.010635	0.578191	3'UTR	-0.502813	0.705729	0.0347861
WNT5A	cg24049183	chr3	55520931	0.0141869	4.92831e-09	0.479796	Body	0.589814	1.50505	0.0260899
GNA15	cg24055461	chr19	3135489	-0.0297177	0.000197475	0.246816	TSS1500	0.656398	1.57614	0.0327298
CWH43	cg24060908	chr4	48991973	0.0746686	2.25162e-07	0.0351799	Body	-0.905676	0.533782	0.029903
ACAT1	cg24079790	chr11	107993467	0.00654292	2.24798e-05	0.562831	Body	-0.572787	0.672317	0.024331
TSPAN7	cg24088023	chrX	38547207	-0.0166346	0.00888067	0.181068	3'UTR	-0.669231	0.628842	0.0334098
PTGDR	cg24089118	chr14	52734251	0.0335413	0.00480918	0.00653254	TSS200	-0.6061	0.65697	0.0316257
CBR3	cg24127869	chr21	37506839	0.00650992	0.0343309	0.28665	TSS1500	0.724144	1.65192	0.0360141
CYP2C9	cg24140586	chr10	96697436	-0.032332	0.0292847	0.0846828	TSS1500	0.772677	1.70844	0.0353366
SOX18	cg24199599	chr20	62681243	-0.0110996	0.012025	0.994642	TSS1500	0.623416	1.54052	0.0368122
WNT5A	cg24216596	chr3	55518142	-0.0712764	0.00754392	0.021396	Body	0.589814	1.50505	0.0260899
SPON1	cg24258347	chr11	13983851	0.0603106	0.000126892	0.0313571	TSS200	-0.831941	0.561773	0.048887
THSD4	cg24314662	chr15	72071616	-0.0262283	3.34106e-07	0.869886	3'UTR	-0.468273	0.722829	0.0345506
COL4A2	cg24384882	chr13	110961824	0.0606013	6.21899e-05	0.0811419	Body	0.637495	1.55563	0.0313175
MAML3	cg24389389	chr4	141075404	0.000428586	0.0354627	0.460252	TSS200	-0.356075	0.781287	0.0148726
COL4A2	cg24413778	chr13	110977981	-0.0928614	4.34235e-06	0.172492	Body	0.637495	1.55563	0.0313175
KRTAP13-2	cg24422202	chr21	31744647	0.0799	0.00456314	0.169198	TSS200	-0.787587	0.579312	0.048887
VWF	cg24427724	chr12	6234257	-0.0757576	8.92824e-05	0.238372	TSS1500	0.763354	1.69743	0.024331
MFSD4	cg24435996	chr1	205557160	0.04034	1.00659e-06	0.754825	Body	-1.50105	0.353296	0.00573029
COL4A1	cg24438749	chr13	110929101	-0.0252502	0.0179895	0.117161	Body	0.878737	1.83876	0.024331
SLC38A5	cg24455325	chrX	48323782	-0.0156775	0.00090281	0.634923	Body	0.422606	1.34035	0.0310018
SELENBP1	cg24486037	chr1	151345181	0.111357	0.000485166	0.0586824	TSS200	-0.860926	0.550599	0.0115533
CWH43	cg24534566	chr4	48988124	0.0336744	5.63287e-05	0.0318218	TSS200	-0.905676	0.533782	0.029903
PLCE1	cg24553184	chr10	95752893	0.028299	5.56579e-09	0.436361	TSS1500	-0.584246	0.666998	0.0322813
ARHGEF10L	cg24600987	chr1	17898874	0.0724679	7.53087e-05	0.197016	5'UTR	-0.285658	0.820367	0.0154564
IL1R2	cg24603576	chr2	102607752	-0.0135452	7.7304e-13	0.205362	TSS1500	s-0.933043563919052	0.523752	0.0148726
ZC3H12A	cg24635860	chr1	37939423	-0.0372966	0.00088203	0.0915135	TSS1500	0.71	1.6358	0.0407098
SPNS2	cg24636332	chr17	4437925	0.0960665	6.46875e-05	0.166163	Body	0.746617	1.67785	0.0483806
VAV3	cg24662718	chr1	108507468	-0.00861551	0.000667232	0.366575	1stExon	-0.545046	0.68537	0.02487
BATF	cg24673600	chr14	76005929	-0.0448484	0.000102272	0.012027	Body	0.704339	1.6294	0.0394399
DAPP1	cg24690709	chr4	100768712	-0.0990672	2.91623e-05	0.0298283	Body	0.626282	1.54358	0.0368227
PPARGC1A	cg24716152	chr4	23879965	0.062927	6.6807e-05	0.161122	Body	-0.581562	0.66824	0.0204701
PBX1	cg24719489	chr1	164735833	-0.0312543	0.00166995	0.0222049	Body	-0.627589	0.647257	0.0237137
SLC9A2	cg24751648	chr2	103236124	0.00927358	0.00321991	0.154097	TSS200	-0.901784	0.535225	0.0213232
GATA6	cg24753061	chr18	19752362	0.0259047	0.000462639	0.0591546	Body	-0.402359	0.75662	0.0337896
CXCL6	cg24765658	chr4	74702621	0.00920201	0.000111006	0.133361	Body	1.24783	2.37484	0.0260899
S100A8	cg24898863	chr1	153363580	0.0171069	0.00132411	0.102639	TSS200	2.13473	4.39156	0.0146135
NEO1	cg24906202	chr15	73345212	-0.00429351	0.0117032	0.771906	Body	-0.530993	0.692078	0.029259
COL4A2	cg24909466	chr13	110961069	0.0208542	0.0444869	0.0304342	Body	0.637495	1.55563	0.0313175
PHLDA1	cg24916116	chr12	76424973	-0.00259342	0.00677726	0.956787	1stExon	0.639268	1.55754	0.0347146
VSIG2	cg24942416	chr11	124621829	0.0769368	1.61313e-06	0.26042	Body	-0.770885	0.586058	0.0347861
FPR2	cg24964368	chr19	52264413	-0.0685087	0.000650432	0.516384	TSS200	0.660389	1.58051	0.0395833
PTGDR	cg24989962	chr14	52734286	0.0262729	0.000583308	0.0118023	TSS200	-0.6061	0.65697	0.0316257
COL4A2	cg24995674	chr13	111127505	-0.0435214	5.1086e-06	0.217138	Body	0.637495	1.55563	0.0313175
RALBP1	cg25019564	chr18	9475492	-0.000181541	0.0155431	0.484257	TSS200	-0.266429	0.831375	0.029903
VWF	cg25027788	chr12	6167002	0.0187587	0.0445576	0.168334	Body	0.763354	1.69743	0.024331
IHH	cg25034205	chr2	219924695	0.0196465	0.00769642	0.131037	Body	-0.459557	0.727209	0.0455752
GMDS	cg25049733	chr6	1987269	-0.0309235	0.0086569	0.0518113	Body	0.443166	1.35958	0.0446547
SLC26A2	cg25054311	chr5	149340861	0.0112384	6.67346e-05	0.0738851	5'UTR	-1.93167	0.262126	0.0213232
COL4A1	cg25091527	chr13	110918683	-0.0655781	0.000173044	0.502796	Body	0.878737	1.83876	0.024331
HOXA13	cg25127444	chr7	27238279	0.0147066	0.00496372	0.00755395	Body	-0.53875	0.688367	0.0329515
COL4A2	cg25205321	chr13	111096339	-0.0590321	0.0174838	0.208794	Body	0.637495	1.55563	0.0313175
LMTK2	cg25277707	chr7	97736046	-0.00292221	0.0169903	0.52304	TSS200	-0.371867	0.772782	0.0327298
COL4A2	cg25285236	chr13	111093888	0.0716358	9.49485e-06	0.446445	Body	0.637495	1.55563	0.0313175
S100A9	cg25286012	chr1	153329061	-0.0253187	0.00783292	0.379512	TSS1500	1.92487	3.79703	0.0152864
PRDX6	cg25302646	chr1	173445043	0.0615562	0.000228615	0.402034	TSS1500	-0.792443	0.577366	0.0208889
KRT7	cg25313172	chr12	52627272	-0.0356235	7.91999e-05	0.55656	1stExon	0.875814	1.83504	0.0310018
CWH43	cg25316310	chr4	48988801	0.0477984	4.4212e-10	0.180688	Body	-0.905676	0.533782	0.029903
COL4A2	cg25318785	chr13	111127601	-0.0213187	0.0334609	0.822612	Body	0.637495	1.55563	0.0313175
COL4A1	cg25424029	chr13	110840177	-0.0325239	0.0188819	0.322804	Body	0.878737	1.83876	0.024331
SORBS3	cg25475538	chr8	22414555	0.0589771	5.99404e-06	0.0509139	Body	-0.472037	0.720946	0.0379721
ABCB1	cg25477497	chr7	87228808	-0.130709	0.000104296	0.33471	Body	-1.03168	0.489141	0.0304403
CWH43	cg25484904	chr4	48988015	0.033739	1.12368e-16	0.199636	TSS1500	-0.905676	0.533782	0.029903
SPON1	cg25486824	chr11	13983790	0.0617745	0.000676553	0.0680149	TSS200	-0.831941	0.561773	0.048887
CFTR	cg25509184	chr7	117119382	0.0230703	1.27652e-06	0.0324236	TSS1500	-0.621828	0.649847	0.0213232
CPNE2	cg25528940	chr16	57127044	-0.00349392	6.19011e-06	0.196559	5'UTR	-0.396829	0.759526	0.0354658
SLC2A3	cg25580254	chr12	8088937	0.00356993	0.000224847	0.701645	TSS200	0.914076	1.88436	0.0353366
PADI2	cg25593194	chr1	17394374	-0.0371468	0.00891736	0.312808	3'UTR	-1.11798	0.46074	0.0446531
MFSD4	cg25600410	chr1	205550669	-0.0405232	0.000117484	0.0325533	Body	-1.50105	0.353296	0.00573029
VAV3	cg25602490	chr1	108507078	-0.00519886	6.79103e-06	0.335084	Body	-0.545046	0.68537	0.02487
TBC1D1	cg25608041	chr4	37891834	0.0418243	2.0298e-05	0.0276718	TSS1500	0.376035	1.29777	0.0265577
SPPL3	cg25621184	chr12	121211555	-0.00582646	0.0317458	0.0599524	Body	-0.193482	0.874493	0.0448629
MRAP2	cg25640892	chr6	84743294	0.00371907	0.00117803	0.00842804	TSS200	0.595314	1.5108	0.0112606
FPR2	cg25653204	chr19	52264429	-0.0447357	0.0405479	0.132876	TSS200	0.660389	1.58051	0.0395833
SERPINB5	cg25653759	chr18	61143218	-0.0205426	0.0189751	0.260883	TSS1500	1.2488	2.37644	0.0213611
SPNS2	cg25690958	chr17	4439481	0.0387504	5.50325e-10	0.203962	Body	0.746617	1.67785	0.0483806
GMDS	cg25697442	chr6	1708713	-0.00491538	0.0161238	0.0169604	Body	0.443166	1.35958	0.0446547
MCF2L	cg25745937	chr13	113630173	-0.0273243	0.00489234	0.216541	Body	-0.638735	0.642276	0.0395833
MUC12	cg25797164	chr7	100612937	0.0233516	0.0139388	0.107133	1stExon	-1.0243	0.491648	0.0394399
GNE	cg25813936	chr9	36276879	0.0819088	2.92365e-07	0.0101026	Body	-0.61478	0.653029	0.0441984
VAV3	cg25848557	chr1	108507766	0.00190737	0.0492682	0.107128	TSS1500	-0.545046	0.68537	0.02487
KRT7	cg25881535	chr12	52625897	0.0642611	2.96982e-05	0.0628172	TSS1500	0.875814	1.83504	0.0310018
IHH	cg25908985	chr2	219925065	0.0157081	0.00393956	0.00542542	1stExon	-0.459557	0.727209	0.0455752
OAF	cg25909064	chr11	120082805	0.0454069	0.00240804	0.0476927	Body	-0.598415	0.660479	0.0407098
FZD8	cg25920406	chr10	35929369	0.0337604	0.0022167	0.172568	1stExon	-0.469794	0.722068	0.0112606
GMDS	cg25936567	chr6	1871551	0.068115	5.96453e-05	0.00917211	Body	0.443166	1.35958	0.0446547
FZD8	cg25964032	chr10	35929326	0.0244577	0.0130946	0.0425746	1stExon	-0.469794	0.722068	0.0112606
LPCAT1	cg26002008	chr5	1477719	-0.0650796	1.77115e-06	0.25073	Body	0.637685	1.55583	0.0395833
CKB	cg26002218	chr14	103986227	0.0465699	0.0120979	0.0186929	Body	-1.53244	0.345692	0.0204701
SOX18	cg26033254	chr20	62680989	-0.00366618	0.00730934	0.432825	TSS200	0.623416	1.54052	0.0368122
WNK2	cg26053066	chr9	96080065	-0.0610916	9.37884e-06	0.0346567	Body	-0.566106	0.675437	0.039338
COL4A2	cg26053697	chr13	111039873	-0.0554904	1.54782e-07	0.0786806	Body	0.637495	1.55563	0.0313175
SELENBP1	cg26065909	chr1	151345173	0.0934343	0.00035491	0.0725026	TSS200	-0.860926	0.550599	0.0115533
KLF5	cg26073416	chr13	73632942	-0.00365327	0.0324105	0.304138	TSS200	-0.479113	0.717419	0.0347146
COL4A1	cg26090406	chr13	110937644	-0.0313673	0.000271346	0.0862445	Body	0.878737	1.83876	0.024331
PYY	cg26094004	chr17	42075116	0.048233	0.0406199	0.128221	5'UTR	-1.27258	0.41392	0.0377736
RGMB	cg26096338	chr5	98129982	0.0825908	8.30615e-05	0.209539	3'UTR	-0.580887	0.668553	0.0115533
LPCAT1	cg26110675	chr5	1467577	-0.00140112	0.00362055	0.00225122	Body	0.637685	1.55583	0.0395833
WNT5A	cg26116485	chr3	55515411	0.028468	6.45345e-07	0.0452844	Body	0.589814	1.50505	0.0260899
RND1	cg26123920	chr12	49259714	0.000704183	0.00154835	0.737999	TSS200	1.11577	2.1671	0.0327549
MAML3	cg26131315	chr4	140787316	-0.0340921	0.00156178	0.0101621	Body	-0.356075	0.781287	0.0148726
ALDOB	cg26181372	chr9	104198262	-0.0556275	0.000218254	0.785787	TSS1500	2.28567	4.8759	0.0368824
DGKD	cg26204079	chr2	234262348	0.0302789	0.0131505	0.469793	TSS1500	-0.35721	0.780673	0.0353366
CKB	cg26207909	chr14	103986467	0.0065466	0.034694	0.397178	Body	-1.53244	0.345692	0.0204701
PFKFB3	cg26262157	chr10	6214079	-0.06106	1.1095e-05	0.106011	Body	0.755089	1.68774	0.045468
STIM1	cg26296653	chr11	3899234	0.0204573	0.000228646	0.125261	Body	-0.499456	0.707373	0.0443046
SLC26A2	cg26303603	chr5	149344707	0.0322349	0.00339841	0.412121	5'UTR	-1.93167	0.262126	0.0213232
ZC3H12A	cg26309987	chr1	37940113	0.00286745	0.0135488	0.7922	TSS200	0.71	1.6358	0.0407098
COL4A2	cg26384036	chr13	111059652	-0.0321035	0.000127757	0.0290731	Body	0.637495	1.55563	0.0313175
SNX30	cg26386402	chr9	115512612	0.00629841	5.52345e-07	0.654621	TSS1500	-0.409707	0.752776	0.029903
PDE3A	cg26387689	chr12	20521814	0.0153278	0.0283829	0.00834979	TSS1500	-0.498553	0.707816	0.0379721
ENDOD1	cg26402417	chr11	94841384	-0.0710677	0.0202431	0.972477	Body	-0.756605	0.591888	0.00573029
SCNN1B	cg26424556	chr16	23313508	0.0101088	3.49586e-07	0.0326272	TSS200	-1.10697	0.464268	0.029259
C4BPA	cg26430305	chr1	207277581	0.029799	0.00104876	0.111739	TSS200	1.07609	2.10831	0.0310018
HOXA11	cg26464446	chr7	27221557	0.0208529	0.00197692	0.477128	3'UTR	-0.53875	0.688367	0.0329515
ADCY9	cg26472511	chr16	4034240	-0.0134276	0.0127007	0.173108	Body	-0.570642	0.673317	0.0418326
GNA15	cg26482939	chr19	3136710	-0.0791101	0.00330772	0.247361	Body	0.656398	1.57614	0.0327298
PCDH1	cg26488999	chr5	141235690	-0.0214057	0.0244974	0.00872134	Body	-0.332394	0.794218	0.0479923
COL18A1	cg26492712	chr21	46825004	-0.00424491	0.0343981	0.381737	TSS200	0.930323	1.9057	0.0264683
HOXA13	cg26512254	chr7	27239763	0.0124947	0.0361892	0.0390433	TSS200	-0.53875	0.688367	0.0329515
C4BPA	cg26514552	chr1	207277450	0.0238381	7.25985e-09	0.152119	TSS200	1.07609	2.10831	0.0310018
LCP2	cg26518932	chr5	169720975	-0.0185163	0.0408324	0.159822	Body	0.440448	1.35703	0.048887
SRGN	cg26522946	chr10	70847350	-0.113234	4.58208e-05	0.0831552	TSS1500	0.806973	1.74954	0.0132041
LMTK2	cg26545112	chr7	97833388	0.000575423	0.000630265	0.868136	Body	-0.371867	0.772782	0.0327298
SCNN1B	cg26570830	chr16	23383339	-0.032634	8.85894e-08	0.0320782	Body	-1.10697	0.464268	0.029259
PDE3A	cg26571814	chr12	20589672	0.0290372	0.000589184	0.96189	Body	-0.498553	0.707816	0.0379721
SLC9A2	cg26572770	chr2	103239106	0.091529	1.4693e-07	0.389365	Body	-0.901784	0.535225	0.0213232
LPCAT1	cg26675379	chr5	1501640	-0.0148871	0.000156928	0.27842	Body	0.637685	1.55583	0.0395833
VSIG2	cg26710209	chr11	124617409	-0.00466258	0.0193634	0.55452	3'UTR	-0.770885	0.586058	0.0347861
FHDC1	cg26730048	chr4	153897705	-0.016249	1.26172e-05	0.033113	Body	-0.300224	0.812126	0.0152864
THSD4	cg26738530	chr15	71581059	-0.0375601	0.00116902	0.0884457	Body	-0.468273	0.722829	0.0345506
SERPINB5	cg26753302	chr18	61143993	0.0665525	2.68468e-05	0.141764	TSS200	1.2488	2.37644	0.0213611
SCNN1B	cg26768712	chr16	23313559	0.00147086	9.33789e-05	0.00665829	TSS200	-1.10697	0.464268	0.029259
VWF	cg26796518	chr12	6184516	-0.053865	0.026597	0.0327024	Body	0.763354	1.69743	0.024331
MUC12	cg26802830	chr7	100611764	0.0285551	0.0167473	0.0570074	TSS1500	-1.0243	0.491648	0.0394399
GMDS	cg26807095	chr6	1833916	0.0419009	0.000337939	0.169664	Body	0.443166	1.35958	0.0446547
THSD4	cg26817145	chr15	71807797	0.0480774	0.00019836	0.14285	Body	-0.468273	0.722829	0.0345506
VWF	cg26819609	chr12	6165816	-0.0235561	0.0033844	0.179519	Body	0.763354	1.69743	0.024331
UCK2	cg26823212	chr1	165877307	0.0221219	0.0219613	0.146901	3'UTR	-0.423671	0.745525	0.010478
SOX18	cg26825412	chr20	62681428	-0.00401455	0.0147191	0.552753	TSS1500	0.623416	1.54052	0.0368122
SLC9A2	cg26829418	chr2	103238066	0.0705544	0.00673017	0.230679	Body	-0.901784	0.535225	0.0213232
GPBP1L1	cg26862690	chr1	46152339	-2.33477e-06	0.00042794	0.468729	TSS200	-0.231425	0.851793	0.0450142
LPCAT1	cg26894839	chr5	1511271	0.000342784	7.2203e-05	0.0386466	Body	0.637685	1.55583	0.0395833
LPCAT1	cg26934362	chr5	1519265	-0.0226899	0.0460294	0.0404068	Body	0.637685	1.55583	0.0395833
S100A9	cg26937038	chr1	153330072	-0.0619926	2.52513e-06	0.107528	TSS1500	1.92487	3.79703	0.0152864
REG1A	cg26974383	chr2	79347666	0.027059	0.0217973	0.194108	5'UTR	3.96151	15.5788	0.0127768
GATA6	cg26987699	chr18	19757890	0.0832791	2.21172e-06	0.0308599	Body	-0.402359	0.75662	0.0337896
ADCY9	cg27014608	chr16	4166952	-0.00130816	0.021947	0.664486	TSS1500	-0.570642	0.673317	0.0418326
TNFAIP8L3	cg27017085	chr15	51385812	-0.0411505	0.0274352	0.379414	Body	-0.502813	0.705729	0.0347861
VWF	cg27041424	chr12	6232979	-0.0657154	2.38301e-14	0.785673	5'UTR	0.763354	1.69743	0.024331
CFB	cg27056334	chr6	31915198	-0.00971345	0.00697518	0.0716429	Body	0.895932	1.86081	0.0343487
ADCY9	cg27066052	chr16	4015761	-0.0109293	0.0411465	0.930612	3'UTR	-0.570642	0.673317	0.0418326
CXCL5	cg27109129	chr4	74864165	-0.051839	9.82384e-08	0.389569	Body	1.48544	2.80003	0.0395833
COL4A1	cg27130075	chr13	110935325	-0.060045	4.84349e-05	0.475942	Body	0.878737	1.83876	0.024331
HSD11B2	cg27130954	chr16	67464331	-0.00942481	0.00298876	0.612439	TSS1500	-0.586293	0.666052	0.0355514
PTGDR	cg27131955	chr14	52736038	0.025462	0.000179282	0.153467	Body	-0.6061	0.65697	0.0316257
SRGN	cg27141489	chr10	70863699	-0.0266355	0.0132838	0.550007	Body	0.806973	1.74954	0.0132041
GMDS	cg27205941	chr6	2245854	-0.00266562	0.0108353	0.795598	TSS200	0.443166	1.35958	0.0446547
SRGN	cg27208307	chr10	70847399	-0.128121	1.87023e-06	0.0930262	TSS1500	0.806973	1.74954	0.0132041
RRN3	cg27210490	chr16	15184701	0.0205733	7.34757e-05	0.478611	Body	-0.248159	0.84197	0.0411053
DEFA6	cg27212977	chr8	6783407	-0.0156959	0.0108109	0.485038	1stExon	3.11601	8.66986	0.0148726
ZC3H12A	cg27229484	chr1	37947371	-0.0692793	1.57734e-07	0.206957	Body	0.71	1.6358	0.0407098
THSD4	cg27235366	chr15	71649307	-0.019285	0.025882	0.130056	Body	-0.468273	0.722829	0.0345506
ENDOD1	cg27242134	chr11	94824192	0.0740193	0.000449556	0.0732822	Body	-0.756605	0.591888	0.00573029
VIPR1	cg27309542	chr3	42544067	-0.00314409	0.011788	0.862921	TSS200	-0.619229	0.651019	0.0411053
NUAK2	cg27318474	chr1	205290233	0.00514181	5.39583e-05	0.190697	Body	-0.475345	0.719295	0.0112606
ADCY9	cg27340723	chr16	4061608	-0.0528963	0.000303759	0.38823	Body	-0.570642	0.673317	0.0418326
WNK2	cg27363091	chr9	95946148	0.0162948	1.6753e-06	0.0154259	TSS1500	-0.566106	0.675437	0.039338
SORBS3	cg27380758	chr8	22408571	0.0651645	0.000305396	0.136622	TSS1500	-0.472037	0.720946	0.0379721
AQP9	cg27417578	chr15	58429729	-0.0183977	0.00896406	0.40466	TSS1500	0.96338	1.94987	0.0295618
SMPDL3A	cg27448015	chr6	123110720	-0.00345185	0.0167967	0.857663	Body	-0.520528	0.697117	0.0443046
PPARGC1A	cg27461259	chr4	23892621	0.0529875	0.00585545	0.12672	TSS1500	-0.581562	0.66824	0.0204701
GMDS	cg27478313	chr6	1624720	-0.048412	0.00431922	0.089854	Body	0.443166	1.35958	0.0446547
COL7A1	cg27507687	chr3	48632484	0.00291466	0.00953276	0.716527	Body	1.11277	2.1626	0.0154564
VIPR1	cg27510539	chr3	42543161	0.00183856	1.31292e-12	0.156012	TSS1500	-0.619229	0.651019	0.0411053
PPARGC1A	cg27514608	chr4	23892540	0.0731664	0.000126519	0.0328756	TSS1500	-0.581562	0.66824	0.0204701
PBX1	cg27532621	chr1	164593763	0.0391682	2.2208e-05	0.840365	Body	-0.627589	0.647257	0.0237137
CPNE2	cg27559661	chr16	57125836	0.0125949	0.000174038	0.0286456	TSS1500	-0.396829	0.759526	0.0354658
IRF1	cg27587780	chr5	131817482	-0.0759338	3.52318e-14	0.15528	3'UTR	0.689445	1.61266	0.039338
GATA6	cg27592331	chr18	19756582	0.0136304	0.00558469	0.169754	Body	-0.402359	0.75662	0.0337896
GPBP1L1	ch.1.1416966F	chr1	46120786	-0.00761668	0.00561372	0.259923	Body	-0.231425	0.851793	0.0450142
COL4A2	ch.13.1783356F	chr13	111136316	-0.0161511	0.0245763	0.899535	Body	0.637495	1.55563	0.0313175
OSTC	ch.4.2045280F	chr4	109577036	-0.003569	6.02195e-05	0.555958	Body	0.306763	1.23693	0.048887
CCDC109B	ch.4.2065340F	chr4	110553306	-0.00369038	9.19444e-06	0.413643	Body	0.59541	1.5109	0.0188708
