# Supplementary material for: Colonic microbiota is associated with inflammation and host epigenomic alterations in inflammatory bowel disease
Source: Nat Commun. 2020 Mar 23;11:1512. doi: 10.1038/s41467-020-15342-5 (PMC7089947; doi:10.1038/s41467-020-15342-5)
Supplement: Supplementary file 8 — Supplementary Data 6 [file 41467_2020_15342_MOESM8_ESM.xlsx]

## Sheet: Suppl. Table 6
Supplementary Table 6: Differentially methylated CpG sites (Crohn's Disease only) from clusters 1 to 4 vs all others, and corresponding differential expression results
Tests for methylation differences: the lmer function was used to implement mixed linear models (two-sided) and the p-values derived were then adjusted using the False Discovery Rate (FDR) using p.adjust
Methylation Difference: difference in cluster mean unadjusted methylation values for each pair of cluster comparisons (using uncorrected DNAm levels)
Positive Methylation Difference: hyper-methylated in Cluster X [mean(cluster X methylation)-mean (all other clusters methylation)] relative the other clusters					Methylation												Expression (only significant, albeit not after adjustment)
Positive DiffExps: over-expressed in Cluster X relative the other clusters					Cluster 1 vs All			Cluster 2 vs All			Cluster 3 vs All			Cluster 4 vs All			Cluster 1 vs All			Cluster 2 vs All			Cluster 3 vs All			Cluster 4 vs All
UCSC_RefGene_Name	CpG	CpG position	CHROM	MAPINFO	Methylation Difference	AdjPvalue	Principal_correction_PCs1-10_pValue	Methylation Difference	AdjPvalue	Principal_correction_PCs1-10_pValue	Methylation Difference	AdjPvalue	Principal_correction_PCs1-10_pValue	Methylation Difference	AdjPvalue	Principal_correction_PCs1-10_pValue	DiffExpr	FoldChange	AdjPvalue [non-adjusted]	DiffExpr	FoldChange	AdjPvalue [non-adjusted]	DiffExpr	FoldChange	AdjPvalue [non-adjusted]	DiffExpr	FoldChange	AdjPvalue [non-adjusted]
DPH2;DPH2	cg00014900	3'UTR;3'UTR	chr1	44438411	0.00934813	0.0138172	0.00661014
	cg00073549		chr16	87609078				0.00294864	8.62031e-13	0.0365362
TOP1	cg00109062	TSS1500	chr20	39655980										-0.010909	0.0314052	0.0228654
	cg00111723		chr5	27120949				-0.0198412	0.0320378	0.00350599
	cg00126173		chr15	59154450				-0.0100268	0.00514536	0.0337041
AMZ1	cg00140786	Body	chr7	2740918	0.0187346	0.00647099	0.0459825
HS3ST3B1	cg00183916	1stExon	chr17	14204936				0.00656614	0.0183703	0.0409585
LASS6	cg00185988	TSS1500	chr2	169311665				-0.00510212	0.0284393	0.0164703
MCART3P	cg00205157	TSS1500	chr6	66496346				-0.015068	0.0484419	0.0267616
	cg00252057		chr7	149110515				-0.0125861	0.00848821	0.0232349
	cg00290607		chr11	67383545							-0.0088388	0.0330247	0.0496149
MYT1L	cg00320539	Body	chr2	1983439				-0.0195509	0.0048849	0.0271892
AJAP1;AJAP1	cg00345083	Body;Body	chr1	4725584				0.136076	0.00942263	0.00152206
TSPYL6;ACYP2	cg00508817	1stExon;Body	chr2	54482475				-0.0194725	0.0269523	0.0391589
COL11A2;COL11A2;COL11A2	cg00514307	Body;Body;Body	chr6	33137260										-0.0192325	0.00832043	0.0275654
RPTOR;RPTOR	cg00516616	Body;Body	chr17	78831863							-0.00889989	0.0485376	0.0362851
	cg00523628		chr6	164137946				-0.136208	0.000228605	0.00445138
HLA-DRA	cg00528492	Body	chr6	32408863				-0.0623024	0.0191895	0.0203965
USH2A	cg00566899	Body	chr1	216058191				-0.0013678	0.0383631	0.0281893
TUBGCP3	cg00573529	TSS200	chr13	113242655	0.00188875	2.05964e-05	0.0278198				0.000677922	7.76105e-06	0.0069942
	cg00631329		chr6	26305371				-0.103217	3.57462e-07	0.040827
KIAA1688	cg00634653	TSS1500	chr8	145840038				-0.0107511	0.0364411	0.0104789
	cg00666641		chr1	153353168				-0.0446386	0.000928411	0.0446639
STAT1;STAT1	cg00676801	5'UTR;5'UTR	chr2	191876673				-0.0451958	0.000376573	0.01142
ZNF804B;MGC26647	cg00729133	Body;TSS200	chr7	88425077				0.0130675	0.0020887	0.00751062
ZNF192	cg00743372	TSS200	chr6	28109648				-0.00236464	0.000773626	0.0283967
FLJ30058	cg00743412	TSS1500	chrX	130191788							0.060332	0.026467	0.0176176
	cg00819338		chr3	133646065				-0.0446798	0.0385905	0.0201566
PSAP;PSAP;PSAP	cg00822255	Body;Body;Body	chr10	73579668	0.00556154	0.0362909	0.0419246
MITF	cg00838150	TSS200	chr3	69788442				-0.000803894	0.0278237	0.0303912
BTBD7	cg00846498	3'UTR	chr14	93707435				-0.00921453	0.0333375	0.0450225
EGR1	cg00850167	TSS1500	chr5	137800779	0.00606029	0.049096	0.00795201
MIR1181;CDC37	cg00876541	TSS1500;TSS1500	chr19	10515578										-0.00263797	0.00754281	0.00521083
CD2BP2;CD2BP2	cg00883712	5'UTR;TSS200	chr16	30366293	-0.00576314	0.0264829	0.00136921
FAM13A;FAM13A;FAM13A	cg00905156	1stExon;Body;5'UTR	chr4	89744363							-0.0106748	0.0354922	0.0152255
REST	cg00954518	5'UTR	chr4	57774406							-0.00944519	0.0338221	0.00517457
C7orf10;C7orf11;C7orf11	cg01083434	TSS1500;1stExon;5'UTR	chr7	40174191				0.00338469	3.39878e-07	0.0364157
XPO4	cg01095406	Body	chr13	21474263				-0.0275718	0.00193202	0.00869337
FBRSL1	cg01231485	Body	chr12	133140633				-0.0106537	0.0222076	0.0367947
CYTH3	cg01256278	Body	chr7	6208128				0.000841154	0.00351845	0.0436471
	cg01266375		chr4	129643491				-0.040262	1.31438e-05	0.0426587
MRAS;MRAS	cg01289561	TSS200;TSS1500	chr3	138066559				0.00999794	0.0482164	0.0125078
JMJD7-PLA2G4B;JMJD7;JMJD7-PLA2G4B	cg01332711	Body;Body;Body	chr15	42120681							-0.00792212	0.00250817	0.00521501
TSG101	cg01360768	Body	chr11	18548302				0.00201215	0.00616322	0.000722876
KIR2DL4;KIR2DL4;KIR2DL4	cg01454237	TSS200;TSS200;TSS200	chr19	55314879				0.0119323	0.0386575	0.0442096
FREM2	cg01495344	TSS1500	chr13	39260543				-0.00253419	0.00438268	0.026376
SYNPO2;SYNPO2;SYNPO2	cg01506806	Body;Body;3'UTR	chr4	119956180				-0.0156296	0.0296586	0.0255291
MOG;MOG;MOG;MOG;MOG;MOG;MOG;MOG;MOG;MOG;MOG	cg01558785	3'UTR;Body;3'UTR;Body;Body;Body;Body;Body;Body;Body;Body	chr6	29638162				-0.00529164	1.54711e-05	0.0460013
WDR36;WDR36	cg01602430	5'UTR;1stExon	chr5	110427919	0.00404844	0.0367211	0.011589
SNORD1C	cg01622960	TSS1500	chr17	74553622	0.00250134	0.0264829	0.00851283
	cg01665550		chr19	34850575				0.00464077	0.0417716	0.0207269
DYNC1H1	cg01678790	Body	chr14	102484867										0.00112046	0.0470516	0.0429473
MYCBPAP	cg01697487	Body	chr17	48588559				-0.0732799	0.0148274	0.0452292
RAVER2	cg01732952	TSS1500	chr1	65209475	0.0189066	0.00240561	0.020958
PIK3CA	cg01753796	5'UTR	chr3	178867105							-0.0231824	0.00391359	0.025489
VARS;C6orf27	cg01761478	Body;TSS1500	chr6	31746114				-0.0156766	0.0471391	0.0252186
	cg01765322		chr2	242919814				0.00227047	1.73384e-08	0.0444337
	cg01861555		chr20	62439108				0.0113329	0.0155078	0.0170279
	cg01869224		chr12	53356063				0.0115492	0.000808692	0.0360383
SLC45A4	cg01921484	TSS1500	chr8	142239716				-0.0345632	1.48239e-06	0.00418199
FABP5	cg01962077	TSS1500	chr8	82191575				-0.011205	0.0431609	0.0306463
VIPR2	cg01979481	TSS1500	chr7	158938780				0.00146652	0.0158606	0.0409672
	cg02066476		chr2	66556107				-0.0141163	0.0106995	0.0290775
CHD1L	cg02070740	Body	chr1	146763914				-0.0245906	5.3328e-05	0.00298058
	cg02100397		chr19	646890				-0.0309236	0.0163566	0.037137
ZC3H13	cg02122052	Body	chr13	46550203	0.00279384	0.0206392	0.0325405
	cg02186027		chr4	189580798				0.0138403	0.00203327	0.0149545
MAP3K8	cg02270053	Body	chr10	30735101				-0.0226423	0.0304287	0.0189862
DLG4;ACADVL;ACADVL	cg02295678	TSS200;Body;Body	chr17	7123415	-0.00162922	0.00936231	0.00812461
PRF1;PRF1	cg02374486	TSS1500;TSS1500	chr10	72362809				0.0100026	0.0113594	0.00855065
RORA;RORA;RORA;RORA	cg02391922	Body;Body;Body;Body	chr15	60837277				-0.00783994	0.0115603	0.0126936
	cg02393107		chr1	2515692				0.000550098	1.08843e-06	0.0495644
	cg02396020		chr20	44778076				0.00653668	0.00588831	0.0148235
ATP4A	cg02456521	Body	chr19	36046428				-0.0119901	6.12475e-15	0.0058359
CLK1;CLK1;CLK1;CLK1	cg02470039	TSS1500;TSS200;TSS200;TSS200	chr2	201729500				0.00725716	0.00627451	0.0377875
	cg02490453		chr16	30816924										0.00430289	0.0266383	0.00303798
SCG5;SCG5	cg02571389	Body;Body	chr15	32956698				0.0153592	0.0335589	0.0163225
	cg02598330		chr2	151065993				-0.0108795	0.00917952	0.0437827
	cg02605501		chr7	100913238				-0.00208459	0.0169125	0.0373208
INTS1	cg02625944	Body	chr7	1535076				0.00776774	4.42246e-08	0.0415622
TMCC1;TMCC1;TMCC1	cg02650566	3'UTR;3'UTR;3'UTR	chr3	129368101				0.0111843	0.0298775	0.0333464
	cg02666119		chr8	71447545				-0.00926195	0.00461382	0.0499915
LOC646498	cg02674839	TSS200	chr3	49227433				-0.0105801	0.00279029	0.0342305
RPAP2;GLMN;RPAP2	cg02748427	5'UTR;TSS200;1stExon	chr1	92764574				0.003827	1.00225e-05	0.00457482
DRAM1	cg02754643	Body	chr12	102273856							0.0102304	3.49279e-06	0.043673
	cg02819808		chr15	86341693				-0.012117	0.0109195	0.0499168
	cg02889869		chr10	33384895				-0.000691891	0.000100624	0.0358519
MAD1L1;MAD1L1;MAD1L1	cg02983650	Body;Body;Body	chr7	2241869				-0.00596263	0.042334	0.0129121
	cg03003919		chr8	85087913				-0.0427269	0.0139759	0.0123735
	cg03067367		chr16	5293539				-0.0311286	0.0249749	0.0160534
PCDHGA4;PCDHGA2;PCDHGB2;PCDHGA1;PCDHGB1;PCDHGA3;PCDHGB2	cg03086707	Body;Body;1stExon;Body;Body;Body;1stExon	chr5	140740607				-0.0185373	0.0247927	0.0232052
	cg03095778		chr7	182203				-0.0187079	0.000200044	0.00676392
ZNF311	cg03106914	Body	chr6	28963322				-0.00915109	0.0275613	0.04532
H2AFJ;H2AFJ	cg03111818	TSS200;TSS200	chr12	14927076				-0.00834549	0.00172708	0.0110014
	cg03145290		chr16	32857923				-0.0132468	0.000121347	0.0322621
TDRG1	cg03260104	Body	chr6	40346509				-0.012106	0.00139544	0.0100869
	cg03299781		chr8	64544905				-0.0157817	0.0481752	0.0368427
ZNF469	cg03314029	1stExon	chr16	88496788				-0.0401195	0.013577	0.0320767
ZNF76	cg03416812	5'UTR	chr6	35230249				-0.00220434	0.0399802	0.0115909
CLYBL	cg03562911	Body	chr13	100497789				-0.00714047	0.0432094	0.0367592
OPCML;OPCML	cg03590420	Body;Body	chr11	132662963				0.0189984	0.0479297	0.0479341
DLGAP2	cg03591606	Body	chr8	1649522				0.0016737	9.7298e-05	0.0246912
	cg03601617		chr6	71337660				-0.0224115	0.0408199	0.0313682
SLC5A6;SLC5A6	cg03606774	5'UTR;Body	chr2	27432830				0.0827178	0.0240871	0.0299379
SLC25A32	cg03648734	3'UTR	chr8	104411856				-0.00635296	0.0269651	0.000485349
USP22	cg03695251	Body	chr17	20945973				0.000811473	5.91956e-05	0.00314057
LOC285045;LOC285045;LOC285045	cg03702965	Body;Body;Body	chr2	33110871				-0.00722135	0.0317714	0.0406166
ZFYVE28	cg03814389	Body	chr4	2388906				-0.00308228	0.0305645	0.00729077
MAPT;MAPT;MAPT;MAPT;MAPT;MAPT	cg03836283	Body;Body;Body;Body;Body;Body	chr17	44058856				-0.0134136	8.02947e-06	0.0286649
	cg03854595		chr16	11347455				-0.0573547	0.000318932	0.0329993
	cg03887676		chr1	142616241				-0.0103845	0.0103053	0.0144586
GPR19	cg03933279	TSS200	chr12	12849136				0.0200497	0.0493163	0.00062849
	cg03937290		chr1	27852711										0.0105961	0.0391482	0.0349678
LYPD5	cg03955483	5'UTR	chr19	44324481				-0.00450835	5.86621e-07	0.029154
SDK1;SDK1	cg04059454	Body;Body	chr7	4253955				-0.00151744	0.0178249	4.35401e-05
AGPAT9	cg04073914	Body	chr4	84461507				0.160087	0.00347151	0.00323529
	cg04093381		chr1	9292094				-0.0478169	0.0250901	0.0365553
	cg04108787		chr3	23650443				-0.0130074	0.0428084	0.0220406
	cg04145998		chr6	2415281				-0.00276908	0.000130165	0.0110411
GAK	cg04220779	Body	chr4	878810				0.00673608	3.68746e-11	0.00553294
	cg04254389		chr19	40027263				-0.0171054	0.0469812	0.0263515
	cg04278168		chr10	124578263				0.00155842	1.23923e-05	0.00399794
	cg04307795		chr10	130281583				-0.00386348	0.018374	0.0113545
HLA-DQB2	cg04322111	Body	chr6	32729764	0.0166666	0.0298923	0.00676852										-0.928853	0.525276	0.9279787 [0.04137176]
	cg04329136		chr15	94443775				-0.00940296	0.0093872	0.0262297
SLC25A12	cg04337734	Body	chr2	172734703				-0.0167815	0.0484291	0.00962974
HLA-DOB	cg04348707	Body	chr6	32784097				-0.0807542	0.044048	0.00512031
ADAM23	cg04371413	Body	chr2	207395846				-0.00791714	0.00157165	0.00540812
BLK	cg04441667	5'UTR	chr8	11356603				-0.022106	1.38448e-05	0.0125617
OR10A4	cg04456892	1stExon	chr11	6898245				0.0144549	6.55695e-06	0.00764124
GHRH	cg04459030	Body	chr20	35885149				-0.0109458	0.00573957	0.0459942
	cg04485362		chr3	194012324				0.00142845	0.0227134	0.0305673
ADAD2;ADAD2	cg04497927	1stExon;1stExon	chr16	84225080				-0.011149	0.0482115	0.000810543
ZNF254;ZNF254	cg04571847	1stExon;5'UTR	chr19	24270007				-0.0207207	0.000110797	0.00930525
GPC6	cg04646842	Body	chr13	94107224				-0.0103856	0.0236949	0.00272443
	cg04696149		chr2	37552545				-0.00222509	0.0388286	0.0283686
FAM46C	cg04720592	Body	chr1	118165724				-0.0123958	0.0181024	0.0181693
C1orf96	cg04724659	TSS1500	chr1	229480105				0.0301567	0.0405193	0.0169618
CLCN7;CLCN7	cg04841405	Body;Body	chr16	1501118				-0.0169687	0.0442208	0.0467065
GPR133	cg04848570	Body	chr12	131561270				-0.00707517	0.00885476	0.0252587
	cg04854908		chr10	6941696				0.0273767	0.0339442	0.0108125
FAM59B	cg04944784	Body	chr2	26401820				0.00526656	0.0018976	0.0208129
CAMTA1	cg04980002	Body	chr1	7184587				1.77936e-05	0.000239201	0.0197003
IMPDH1;IMPDH1;IMPDH1;IMPDH1	cg05079794	TSS1500;TSS1500;TSS1500;TSS1500	chr7	128050616				-0.00408585	3.12458e-05	0.00390804
TPST1	cg05082963	TSS1500	chr7	65669966				0.00105458	0.00514536	0.0288817
GDF2	cg05166684	Body	chr10	48413742				-0.0175561	0.00270267	0.033574
SNORD115-10	cg05171761	TSS1500	chr15	25432321							0.0241613	0.040009	0.0477846
PTPRN2;PTPRN2;PTPRN2	cg05171921	Body;Body;Body	chr7	157917118				-0.0206143	0.0241742	0.0152481
AOX1	cg05247767	Body	chr2	201526925				-0.0383732	0.0476538	0.0456368
CRYAA;CRYAA	cg05274953	5'UTR;1stExon	chr21	44589163				0.00578791	0.0173032	1.95225e-05
C1orf86;LOC100128003;C1orf86	cg05337761	Body;Body;Body	chr1	2121349				-0.0312778	0.0434879	0.0186628
ZNF232	cg05364567	5'UTR	chr17	5019761				0.00345917	0.00153172	0.0271437
ECE1;ECE1	cg05364829	1stExon;5'UTR	chr1	21671910				-0.00183236	0.0212459	0.0268013
ZNF200;ZNF200;ZNF200;ZNF200;ZNF200;ZNF200	cg05388069	5'UTR;5'UTR;5'UTR;5'UTR;5'UTR;5'UTR	chr16	3284378				-0.010819	0.013577	0.0183607
ZNF718	cg05388281	Body	chr4	125504				0.0345734	0.000628232	0.0199391
SNORD114-31	cg05402841	TSS1500	chr14	101458508				-0.01169	0.0188644	0.0477818
	cg05457730		chr16	86795490				-0.158375	0.0112574	0.0383924
KCNG2	cg05491587	Body	chr18	77659695				-0.0126431	0.0119313	0.0382374
HSBP1	cg05518022	TSS200	chr16	83841530	-0.00287489	0.000120146	0.0122455
NCK1	cg05590793	5'UTR	chr3	136581720				-0.000311712	2.54556e-05	0.000341195
JAK1	cg05638821	5'UTR	chr1	65428625				-0.0388694	0.0317863	0.0358182
	cg05655282		chr12	48562663				0.00223194	0.0379455	0.000283276
C5orf36	cg05661243	Body	chr5	93585867				-0.012131	1.50139e-05	0.0450901
	cg05784856		chr13	103821459				-0.0161032	0.0487683	0.0336506
CD247;CD247	cg05799811	Body;Body	chr1	167487396				-0.019488	0.0292315	0.0210949
	cg05800414		chr6	81348044										-0.0174355	0.049505	0.0487835
PSD3;PSD3	cg05835241	Body;Body	chr8	18448662				-0.0201317	2.88868e-07	0.0273388
RAB33A	cg05911704	TSS1500	chrX	129304869				-0.08159	1.72324e-16	0.0460688
	cg05979517		chr4	76915909				0.00208059	8.8483e-07	0.0107442
FAM38A	cg06007201	Body	chr16	88850218				0.00665884	0.0283794	0.0421574
PARVB;PARVB	cg06030166	Body;TSS1500	chr22	44419905				-0.000763515	0.00878191	0.0231412
CCT6B;CCT6B;ZNF830	cg06069179	1stExon;5'UTR;TSS200	chr17	33288421	-0.00425216	0.0304629	0.00767054
	cg06084579		chr6	27706179				0.029345	4.01518e-06	0.0322396
SNORD116-9;SNORD116-3	cg06126413	TSS1500;TSS1500	chr15	25301783				-0.00677105	0.0193708	0.00261818
ALG9;ALG9;ALG9;ALG9	cg06201763	Body;Body;Body;Body	chr11	111692181				0.0389742	0.00285709	0.0481057
MYO16	cg06211323	TSS200	chr13	109248488							0.0421473	0.0266419	0.0415725
CDH15	cg06251016	Body	chr16	89258571				0.0196594	1.6345e-07	0.0289704
	cg06251590		chr16	1090338				-0.00371628	0.0387196	0.0323582
GAS7	cg06339542	TSS1500	chr17	10102237	-0.0126692	0.029173	0.000123539
CDK5R1	cg06366062	Body	chr17	30814700				-0.00228528	0.00263068	0.00672577
MAD1L1;MAD1L1;MAD1L1	cg06504636	Body;Body;Body	chr7	2089841				-0.00834413	0.0409198	0.0279884
LOC728661;CDK11B;CDK11B;CDK11B;CDK11B;CDK11B;CDK11B	cg06528340	Body;Body;Body;Body;Body;Body;5'UTR	chr1	1602685				-0.00728414	0.00271712	0.000311609
AGAP1;AGAP1	cg06583873	Body;Body	chr2	236722183				-0.00935457	0.00818808	0.0297457
ILF3;ILF3;ILF3;ILF3;ILF3	cg06588457	Body;Body;Body;Body;Body	chr19	10791697				0.0117272	0.00917952	0.00874045
	cg06668506		chr5	173735184				0.000575992	0.000990869	0.0251869
SLC25A26;SLC25A26	cg06722212	1stExon;5'UTR	chr3	66119580				0.00212489	0.000115681	0.038431
MEGF11	cg06737907	Body	chr15	66420062										-0.0152364	0.0391482	0.0379104
PLXDC1	cg06745656	Body	chr17	37305728				-0.00200027	0.0423157	0.0208093
NEURL	cg06756291	Body	chr10	105331471				-0.0246337	0.00569347	0.0256279
SIX6	cg06830500	TSS1500	chr14	60974461							0.0567072	0.0229201	0.00169495
ALS2CR8;WDR12;ALS2CR8;WDR12	cg06834261	TSS1500;1stExon;TSS1500;5'UTR	chr2	203776215				0.0052155	0.0277384	0.0398316
	cg06882591		chr19	34397628				0.00674233	0.0113158	0.0208338
PNN	cg06918918	Body	chr14	39648415				0.00845808	0.00473343	0.0202347
PKN1	cg06923531	TSS1500	chr19	14542965				-0.00186984	2.9673e-07	0.0351838
EMB	cg06928983	TSS1500	chr5	49738016	0.0170487	0.043953	0.0191473
	cg06964912		chr1	1173622				-0.00330482	0.00173979	0.00513041
PRKG1;PRKG1	cg06976598	Body;Body	chr10	53639124				-0.0618806	0.0222045	0.00444389
RPL10L	cg07062130	TSS200	chr14	47121033				-0.0179675	0.0270478	0.014696
	cg07106369		chr7	158739902				-0.0123664	0.049023	0.00958266
	cg07124457		chr11	115420340				-0.0292166	0.0270255	0.00425708
	cg07127799		chr5	176131019				-0.041214	8.15582e-07	0.0301349
	cg07178561		chr1	95409475				-0.00918857	0.00979657	0.0249101
EP400	cg07359518	3'UTR	chr12	132562495										-0.0173721	0.0420044	0.0133734
IGSF8	cg07377341	TSS200	chr1	160068584				-0.0068426	0.00787913	0.0226851
	cg07391141		chr21	44035034				-0.0179033	0.0219102	0.0356939
	cg07407736		chr4	141391254				-0.0143936	2.18618e-06	0.0299207
	cg07481928		chr2	121970505				-0.00222817	0.0298154	0.0165665
	cg07485769		chr14	71323515				-0.0219834	0.00766002	0.0261254
ZDHHC14;ZDHHC14	cg07487751	Body;Body	chr6	157982145				-0.00191024	0.0274067	0.00965944
ERGIC1	cg07488634	Body	chr5	172284120				-0.012105	1.46064e-05	0.0142778
	cg07506407		chr8	121385077				0.0010591	0.00056262	0.0174302
SCGB1D1;SCGB1D1	cg07532354	1stExon;5'UTR	chr11	61957732				0.00301225	0.0270043	0.0384311
IGDCC4	cg07617246	TSS1500	chr15	65715951				-0.0119259	8.31931e-05	0.0412461
PPM1F	cg07644571	TSS200	chr22	22307395							-0.00767006	0.0153436	0.00174597
ANK2	cg07677598	5'UTR	chr4	113817197				-0.00391012	0.0263347	0.0236764
	cg07708951		chr10	27756873				0.00484936	5.94419e-13	0.0119532
C1orf200;PIK3CD	cg07793148	Body;5'UTR	chr1	9712988				-0.0112804	0.00175058	0.0385499
CASC2;CASC2	cg07853571	Body;Body	chr10	119964254				-0.0418115	1.30087e-05	0.0317056
ETV7	cg07856975	TSS1500	chr6	36356162				-0.0126267	1.6251e-05	0.0122637
CCDC88B	cg07884764	TSS200	chr11	64107517				-0.101516	5.10878e-05	0.0390938
	cg07966808		chr8	26237815				-0.0223557	0.0309196	0.0224612
	cg07980460		chr1	156427183	-0.00675352	0.045156	0.039315
BAT2	cg08125488	Body	chr6	31591517				0.00472843	0.0422491	0.0170773
VPS8;VPS8	cg08135220	5'UTR;5'UTR	chr3	184530254	0.00260918	0.031514	0.0031553
	cg08140774		chr1	146989936				-0.017489	3.80397e-08	0.0316467
NUMB;NUMB;NUMB;NUMB	cg08147389	Body;Body;Body;Body	chr14	73756251				-0.0660185	0.0284688	0.0434955
	cg08160462		chr1	32238731				0.0248015	0.0489959	0.0156059
LTBP2	cg08189843	Body	chr14	75056479				-0.0128219	0.00236354	0.0282985
WBSCR17	cg08221741	Body	chr7	70931770				-0.0148635	0.000747588	0.0337892
NCOR2;NCOR2	cg08276543	Body;Body	chr12	124856791				-0.0186414	0.0157014	0.0188991
FAM98B;FAM98B	cg08305263	Body;Body	chr15	38764405	0.0212037	0.0321782	0.0361798
HLA-C	cg08309069	TSS1500	chr6	31240651				-0.0233038	0.00115706	0.0317475
OR52M1	cg08325124	TSS1500	chr11	4565475				-0.00184935	0.0071756	0.0444875
IL34;IL34	cg08402568	1stExon;5'UTR	chr16	70680817				-0.0112173	0.0030524	0.0299878
IDO1	cg08465774	Body	chr8	39771756				-0.0430512	0.0101205	0.00683593
	cg08476215		chr2	171668269				0.0178198	0.00950101	0.0324219
UBE2B	cg08513100	TSS200	chr5	133706722				0.000407817	0.0284902	0.0476818
PTPRN2;PTPRN2;PTPRN2	cg08514594	Body;Body;Body	chr7	157874020				-0.01047	0.0264716	0.0304185
KRT81	cg08629097	TSS1500	chr12	52686766				-0.0256655	0.0473147	0.028849
NFIX	cg08647039	Body	chr19	13120987				-0.0463404	0.0190076	0.0439474
PODXL2	cg08658371	TSS1500	chr3	127347343	0.0362384	0.00115873	0.0361625
RAB2A	cg08698856	Body	chr8	61458099				-0.0278005	0.00244183	0.0420974
	cg08716255		chr11	95433344				-0.053082	0.0470895	0.0177876
BCYRN1;CXCR3;CXCR3	cg08843314	Body;5'UTR;Body	chrX	70837990				-0.0157013	1.82244e-05	0.0445345
SPG7	cg08850438	Body	chr16	89609646				-0.0369361	0.00499943	0.0111248
	cg08879255		chr16	20709238				0.00336812	1.0371e-05	0.0390912
FAM69A	cg08893087	Body	chr1	93416982				-0.0194179	6.79268e-05	0.000980863
SPCS3	cg08894790	Body	chr4	177241590	0.00257163	2.25814e-05	0.00749173
	cg08914730		chr1	226297409				-0.00701807	9.1445e-09	0.0323585
HEY2	cg08923450	TSS1500	chr6	126070151				-0.00234994	0.00604145	0.0475942
LOXL2	cg09042448	5'UTR	chr8	23260443				0.00879666	9.84013e-14	0.0185234
TGFBRAP1;TGFBRAP1	cg09095341	Body;Body	chr2	105884820				0.00421547	0.0266847	0.0197287
KIAA1609	cg09132256	5'UTR	chr16	84535908				-0.0138316	0.0291961	0.0130798
TSC2;TSC2;TSC2	cg09137838	Body;Body;Body	chr16	2124430										-0.0170648	0.0170537	0.0134846
ZBTB32	cg09231418	TSS1500	chr19	36202390				-0.00737943	0.00431528	0.0265732
CCDC154	cg09260653	Body	chr16	1486064	0.0190091	0.0358498	0.00966912
AIM1L	cg09279616	TSS1500	chr1	26671939				-0.00553847	0.00186121	0.0127431
LMF1	cg09290694	Body	chr16	972115				-0.0125672	0.024409	0.0337892
DDX19A	cg09382693	Body	chr16	70384335										-0.00977081	0.0237318	0.00687506
N4BP2L2;N4BP2L2	cg09464509	TSS1500;TSS1500	chr13	33113178										-0.0100984	0.0400882	0.00204652
ATG5	cg09492693	Body	chr6	106709978										-0.0141359	0.0311967	0.0483677
GMDS	cg09510246	Body	chr6	1684515				-0.00444219	3.13357e-05	0.0141324
MGAT1;MGAT1;MGAT1;MGAT1;MGAT1;MGAT1	cg09553402	5'UTR;5'UTR;5'UTR;5'UTR;5'UTR;1stExon	chr5	180229753				-0.00322206	0.0456016	0.00197158	0.00422731	0.0148162	0.00572523
CCDC88B	cg09619347	TSS200	chr11	64107520				-0.0708677	0.00559325	0.0332722
WFDC5	cg09659400	TSS1500	chr20	43744673				-0.0327565	0.0172893	0.0267841
ZNF670	cg09675653	TSS200	chr1	247242103							-0.0073375	0.0403548	0.0168398
	cg09703840		chr6	170481933				-0.0783229	3.0238e-06	0.000609105
GABBR1;GABBR1	cg09740560	TSS1500;TSS1500	chr6	29602390				-0.026017	1.307e-08	0.0263508
GPD2;GPD2	cg09770905	TSS1500;5'UTR	chr2	157292411							-0.00656512	0.046223	0.00173676
SPIRE2	cg09834444	3'UTR	chr16	89937472				-0.0123468	0.00715421	0.0450627
LOC285419	cg09839177	Body	chr4	124791563				-0.0301981	0.0271407	0.0386616
PRKAR1B;PRKAR1B;PRKAR1B;PRKAR1B;PRKAR1B;PRKAR1B	cg09848638	Body;Body;Body;Body;Body;Body	chr7	733065				-0.0166007	0.00458273	0.01502
	cg09854620		chr10	131930596				0.0914468	0.00274838	0.0339938
CACNA1H;CACNA1H	cg09863428	Body;Body	chr16	1236807				0.00585925	0.0181685	0.00484538
KLC2;KLC2;KLC2;KLC2	cg09904907	TSS1500;TSS1500;TSS1500;TSS1500	chr11	66024375				-0.0114452	1.3668e-05	0.0462613
COX5B	cg09907096	TSS1500	chr2	98262021				0.00834364	0.0490992	0.0329905
	cg09959684		chr10	5632392				-0.00804104	0.0484822	0.0470734
PACRG;PACRG;PACRG	cg10023652	Body;Body;Body	chr6	163661541				-0.0285894	0.024968	0.0191745
FOXK1	cg10061235	Body	chr7	4768697				-0.00472199	0.00613706	0.0422291
LOC100132831	cg10071036	Body	chrX	40692132										-0.0158181	0.0163611	0.0348335
PHF6;PHF6;PHF6;PHF6;PHF6;PHF6	cg10088372	1stExon;5'UTR;1stExon;5'UTR;5'UTR;1stExon	chrX	133507354				-0.0951542	0.0446605	0.0398801
AGPAT5	cg10134963	Body	chr8	6578451				-0.012439	2.01658e-06	0.0149188
C3orf38	cg10143842	TSS1500	chr3	88198517				-0.00259114	0.0223536	0.0209277
LOC115110	cg10204861	Body	chr1	2482908				0.0121027	0.0433002	0.0369905
	cg10210120		chr6	56259526				-0.011527	0.0411924	0.0437537
DEFB115	cg10305299	TSS1500	chr20	29844549				-0.0186261	0.0472014	0.0259601
C16orf55	cg10350251	Body	chr16	89727194				-0.00349024	0.000596083	0.00641887
ANXA3	cg10366878	3'UTR	chr4	79531297				-0.0123972	0.000785024	0.0478556
DAPP1;DAPP1	cg10397389	1stExon;5'UTR	chr4	100738011				-0.117882	0.00302473	0.00849379
TBC1D10B	cg10424530	Body	chr16	30379585							-0.00578529	0.00493117	0.0325224
TMEM117	cg10447658	3'UTR	chr12	44782459				-0.0131001	0.0144512	0.0381846
	cg10585420		chr1	32241013				-0.00247115	0.0172199	0.0356881
PLA1A	cg10666341	3'UTR	chr3	119348585				0.0391484	0.0330576	0.0078757
MAST2;MAST2	cg10784298	1stExon;5'UTR	chr1	46269397				-0.0157535	1.20508e-09	0.0366488
	cg10862939		chr11	65495249				-0.0206065	0.0255496	0.0299395
POLDIP3;POLDIP3	cg10864501	TSS1500;TSS1500	chr22	43011545										-0.00320343	0.0404677	0.00657429
FAM20C	cg10872967	Body	chr7	224133				-0.00463995	3.1123e-07	0.0251188
UBAC2;UBAC2;UBAC2	cg10898310	Body;Body;Body	chr13	100019647				-0.00192531	6.23958e-05	0.0175129
	cg10933529		chr2	154312128				-0.0113858	0.0473171	0.0276864
GLIS1	cg10962490	5'UTR	chr1	54072456				-0.0115253	0.0436688	0.0380962
TRIM9;TRIM9;TRIM9;TRIM9	cg10974632	1stExon;5'UTR;5'UTR;1stExon	chr14	51562381										0.0152247	0.0339432	0.00717956
ZNF280D;ZNF280D;ZNF280D	cg10978719	Body;3'UTR;Body	chr15	56992113				-0.007963	0.0408234	0.0432767
	cg10985430		chr13	24607688				-0.0152226	0.000747126	0.0321744
FKBP2;FKBP2;FKBP2;FKBP2	cg10998122	TSS1500;1stExon;5'UTR;TSS200	chr11	64008466							0.000647207	0.0354922	0.0078405
STAB2	cg11010909	TSS1500	chr12	103980767				-0.0309587	0.000717412	0.0447926
LRWD1;ALKBH4	cg11028747	TSS1500;Body	chr7	102104916				-0.00170398	0.0211596	0.0352768
BIRC2	cg11114757	TSS1500	chr11	102216909				-0.0313342	2.55635e-07	0.0161545
TNRC6B	cg11178017	TSS200	chr22	40440682				-0.00125118	0.0398024	0.00267301
SKI	cg11205589	3'UTR	chr1	2239768				0.0102737	0.0202019	0.0122149
CROT;TP53TG1;CROT;CROT;CROT;CROT	cg11252776	5'UTR;TSS200;1stExon;Body;5'UTR;1stExon	chr7	86974961				-0.00329501	0.01763	0.01037
INCA1;INCA1;KIF1C;INCA1;INCA1	cg11264817	TSS1500;TSS1500;5'UTR;TSS1500;TSS1500	chr17	4901584				0.00247061	0.00310871	0.0353564
FAM3A;FAM3A;FAM3A;FAM3A;FAM3A	cg11308037	TSS200;TSS200;TSS200;TSS200;TSS200	chrX	153744609				-0.0926755	0.0236005	0.0330198
	cg11314827		chr5	133447976				-0.00303288	0.0065699	0.0403432
	cg11324620		chr22	18831715				-0.0201358	1.23146e-08	0.0393721
ZC3H3	cg11329090	Body	chr8	144552452				0.0100793	0.0296622	0.0111101
	cg11330362		chrX	129114238				-0.0298306	0.000720723	0.0382169
GXYLT2	cg11343938	Body	chr3	72978007				-0.00220895	0.0420346	0.020786
IDH3A	cg11483887	TSS200	chr15	78441560				0.00241547	2.37944e-09	0.0196037
ZNF184	cg11486865	Body	chr6	27436870				-0.00872355	3.25046e-07	0.0229062
AASS	cg11738782	Body	chr7	121727301				-0.0097662	0.0253471	0.0136528
LOC731779	cg11788447	TSS200	chr8	142350581				-0.00208349	0.0198525	0.0479857
OPN5	cg11801512	TSS1500	chr6	47748653	-0.020815	0.0076535	0.00714266
ZC3H3	cg11848483	Body	chr8	144543486				-0.0145284	0.00106313	0.0127159
NEIL2;NEIL2;NEIL2;NEIL2	cg11908155	TSS1500;TSS1500;TSS1500;TSS1500	chr8	11625764				-0.0236103	0.00730752	0.0401036
ESD	cg11946072	TSS200	chr13	47371514										0.00892212	0.00026385	0.017301
	cg11991893		chr10	3559479				-0.0090346	0.0405299	0.0294962
CCDC88B	cg12043314	Body	chr11	64108322				-0.0254835	0.00301761	0.0203434
PLA2G16;PLA2G16;PLA2G16	cg12066398	5'UTR;5'UTR;1stExon	chr11	63381825										-0.00441829	0.0474786	0.00524356
BASE	cg12161192	TSS1500	chr20	31781060				-0.00464547	0.000447411	0.0117024
BTBD2	cg12219311	Body	chr19	1993100				0.0534112	0.0181425	0.034711
CPLX4	cg12259892	3'UTR	chr18	56963742				-0.0237672	0.000773626	0.0268692
NT5C	cg12269355	TSS200	chr17	73127918				-0.00213329	0.0473477	0.0140087
	cg12291038		chr6	147728931				-0.0236703	0.000915892	0.0290301
ASIP	cg12307818	1stExon	chr20	32848271				-0.0196633	0.0400415	0.031557
LHPP;LHPP	cg12320621	Body;Body	chr10	126257033				0.00525997	0.00715812	0.0320992
HLA-C	cg12321669	TSS1500	chr6	31240814				0.00796216	0.0169975	0.0384163
LAMA5	cg12382846	Body	chr20	60892121				0.00362673	0.0343017	0.034506
SCIN	cg12423584	TSS1500	chr7	12609932				0.00942429	3.06465e-06	0.0475493
DIDO1;DIDO1;DIDO1;DIDO1	cg12498453	TSS200;5'UTR;5'UTR;5'UTR	chr20	61557976										0.00021072	7.86483e-06	0.00576966
EXTL3	cg12518041	TSS1500	chr8	28558826				0.00670714	0.0253002	0.0178485
GLUL;GLUL;GLUL	cg12535596	5'UTR;TSS200;5'UTR	chr1	182360697				-0.00260041	0.00629153	0.0423309
SCN8A	cg12536786	Body	chr12	52200989				-0.00832179	0.0458926	0.0220815
	cg12564437		chr12	96464899				-0.00548864	0.013189	0.0137119
MED18;MED18;MED18;MED18	cg12630974	5'UTR;1stExon;1stExon;5'UTR	chr1	28655517										-0.00236746	0.037792	0.00787907
LPHN3	cg12646794	Body	chr4	62382932				0.0173494	0.0308032	0.0334408
INPP5A	cg12673559	Body	chr10	134590772										-0.0092177	0.00521606	0.0463254
ADARB1;ADARB1;ADARB1;ADARB1;ADARB1;ADARB1;ADARB1	cg12703219	5'UTR;5'UTR;5'UTR;Body;Body;5'UTR;Body	chr21	46556392	0.00758493	0.0372091	0.0477906
CLIC6	cg12742338	1stExon	chr21	36042464				0.0362914	0.00269351	0.0485715
	cg12748000		chr12	6299601				-0.0289099	0.0128973	0.00177086
L3MBTL2	cg12821546	TSS200	chr22	41601310				-0.00232352	0.0132748	0.0485981
SLC23A2	cg12821724	5'UTR	chr20	4990320				-0.010975	0.0147336	0.0423621
IPO11	cg12828867	TSS200	chr5	61708427				-0.00147413	0.0355618	0.0154093
	cg12833118		chr4	2572546				-0.0230305	0.0212875	0.00783689
TMEM14B;TMEM14B	cg12859112	Body;Body	chr6	10751981				0.00055969	4.49519e-12	0.0260169
PAK3;PAK3;PAK3	cg12889449	5'UTR;5'UTR;TSS1500	chrX	110339051				-0.0850915	0.00785186	0.01701
	cg12929501		chr2	209124244				0.00139067	0.0126757	0.0338291
RASA3	cg12938556	Body	chr13	114812918				-0.0346444	0.0379282	0.0465428
HLA-C	cg12965927	Body	chr6	31239093				0.00159707	0.0384579	0.0337422
	cg12976793		chr12	96584672				-0.00903159	1.97316e-05	0.0178241
	cg13010190		chr8	95728927				-0.0332224	0.00542026	0.0249786
FAM162A;CCDC58	cg13010990	Body;TSS1500	chr3	122103261				-0.00076516	0.0357027	0.0040139
MYH10	cg13109654	3'UTR	chr17	8378776				0.000585676	4.12544e-19	0.0446383
TBL1X;TBL1X;TBL1X;TBL1X	cg13225368	TSS200;5'UTR;5'UTR;5'UTR	chrX	9433099				0.00265909	0.0198303	0.0070959
	cg13227723		chr11	1289587				0.00591934	0.0288363	0.00838406
GABRR2	cg13330911	Body	chr6	90012011				-0.0102513	0.0190573	0.00334017
PACRGL;PACRGL	cg13355728	TSS200;TSS200	chr4	20701889				-0.00283358	0.0154986	0.0131178
CAMKK2;CAMKK2;CAMKK2;CAMKK2;CAMKK2;CAMKK2;CAMKK2;CAMKK2;CAMKK2;CAMKK2;CAMKK2;CAMKK2;CAMKK2	cg13374726	1stExon;5'UTR;5'UTR;1stExon;5'UTR;TSS1500;1stExon;5'UTR;1stExon;5'UTR;1stExon;5'UTR;1stExon	chr12	121735396				0.00793635	0.000365256	0.0166243
	cg13390372		chr4	6753778				-0.0109323	0.0192373	0.0397771
	cg13429614		chr6	31276667				0.0521946	1.42605e-05	0.0490662
MAEL	cg13480774	TSS200	chr1	166958401				-0.0148253	2.25698e-09	0.023209
CIB1;C15orf58	cg13562917	Body;TSS1500	chr15	90776873	-0.000270951	0.0463611	0.0240774
	cg13644282		chr12	132616666				-0.0124483	0.0204188	0.00427047
PRKD2;PRKD2;PRKD2;PRKD2	cg13741406	Body;Body;Body;Body	chr19	47207882				0.00814992	0.0225964	0.0126132
ANXA2;ANXA2;ANXA2;ANXA2	cg13785221	TSS200;TSS200;TSS200;TSS200	chr15	60690376	-0.00444166	0.0349327	0.0315498
	cg13822911		chr13	107029273				-0.0154775	7.11059e-08	0.04757
FAM154A	cg13885977	Body	chr9	18978650				-0.0156875	0.0199701	0.0284312
ISCA1	cg13890487	TSS1500	chr9	88897838	-0.00121762	0.0205139	0.0376655
	cg13916874		chr6	4286300				0.0041224	0.000308749	0.043258
NPTX2	cg13951488	Body	chr7	98254421				-0.00924419	8.20746e-13	0.0256235
COL6A1	cg13971502	Body	chr21	47401944				-0.0076514	0.008913	0.00296634
ZFYVE28	cg13979305	TSS1500	chr4	2421218				-0.00333891	2.63966e-19	0.0298841
GUCA1B	cg14010194	Body	chr6	42152817				-0.0144937	0.0227762	0.0371264
ARIH2	cg14039083	3'UTR	chr3	49022549										-0.0174908	0.00441038	0.0317256
C11orf63;C11orf63	cg14093335	Body;Body	chr11	122774914				0.0142371	0.0170812	0.0319899
PRSS35;PRSS35	cg14107807	TSS1500;TSS1500	chr6	84221849	0.0185919	0.0193398	0.0222175
IDH3G;SSR4;IDH3G	cg14145674	TSS200;TSS200;TSS200	chrX	153060015				-0.0534414	0.00365947	0.024291
TRPM3	cg14165911	Body	chr9	73594877				-0.00716655	6.65711e-11	0.0444246
PEX14	cg14170597	Body	chr1	10687618				-0.0254377	0.0220431	0.0136155
FLJ31306;FLJ31306;ARID4A;ARID4A;ARID4A	cg14272338	TSS1500;TSS1500;5'UTR;5'UTR;5'UTR	chr14	58765693	0.00414541	0.0331507	0.0110719
GTF3C5;GTF3C5	cg14283710	Body;Body	chr9	135913241				-0.00822041	0.00297718	0.00719638
NRXN3;NRXN3;NRXN3	cg14317273	Body;Body;Body	chr14	80097860				-0.0134853	0.0438629	0.0330007
EPHA5;EPHA5	cg14386496	TSS1500;TSS1500	chr4	66536463				-0.00703062	0.0216987	0.0434749
	cg14391023		chr13	52637399				-0.017147	0.0489883	0.0443811
	cg14399552		chr17	41382237				-0.00135785	2.48851e-06	0.0117951
CACNA1B	cg14452299	TSS1500	chr9	140770915	0.0293027	0.0370229	0.00388804
NFIB	cg14455366	TSS1500	chr9	14314158				-0.00622527	0.00317729	0.00949486
	cg14463433		chr9	112297530	0.0272121	0.0491224	0.044491
ADARB2	cg14464133	Body	chr10	1245586				0.0627923	0.0368533	0.0308422
GATA4	cg14487356	5'UTR	chr8	11565277							0.045066	0.0499226	0.00904331
DAPP1	cg14506696	TSS200	chr4	100737830				-0.116479	0.0213229	0.0104062
DGKD;DGKD	cg14507634	Body;Body	chr2	234372730				0.000520341	0.000684429	0.00612954
SAP25	cg14538751	5'UTR	chr7	100171158				-0.000497189	0.00990818	0.0307372
	cg14562394		chr4	117851367				0.0325469	0.0375987	0.0297504
	cg14585167		chr2	709329				-0.054619	0.00020856	0.0357143
	cg14680989		chr3	42055928	-0.00200161	0.0206392	0.00750742
LRRN1;LRRN1	cg14784497	5'UTR;1stExon	chr3	3841457				0.017301	0.04255	0.00567202
	cg14836477		chr8	47171722				0.0077517	0.0490975	0.00260429
	cg14906510		chr12	7781169				0.0057797	0.000432761	5.26318e-05
	cg14906822		chr12	34528253				-0.00237604	0.0251514	0.0134217
	cg14938360		chr8	49335020				-0.0153427	0.0429581	0.0206312
RASGRP2;RASGRP2;RASGRP2	cg14958310	5'UTR;5'UTR;5'UTR	chr11	64511324				0.00364231	3.61884e-06	0.00238922
SIPA1L3	cg14972228	5'UTR	chr19	38570495				-0.0107232	0.000100624	0.043912
CCDC65	cg14995783	TSS1500	chr12	49297508				-0.0175179	0.00963224	0.00860756
RBM19;RBM19;RBM19	cg15008124	Body;Body;Body	chr12	114337844				-0.00497042	0.041793	0.019208
GPATCH2	cg15011026	Body	chr1	217604611				-0.00759603	0.0296588	0.0308775
ANKRD30A	cg15023313	TSS200	chr10	37414759				-0.0198204	0.00458819	0.00299056
SRBD1	cg15053029	Body	chr2	45629053				-0.00532183	0.0163664	0.029766
	cg15077975		chr3	6781230				-0.0257313	0.00211046	0.0317218
SNORA10;RPS2	cg15139008	Body;Body	chr16	2012341				-0.00796388	0.00569862	0.0200048
KCNK1	cg15203632	Body	chr1	233763901				-0.0101386	0.0321687	0.0363858
	cg15294150		chr18	33527137				-0.00880836	0.00275843	0.0104105
	cg15325732		chr2	191885020				-0.00248656	0.00978852	0.00176079
CTAGE5;CTAGE5;CTAGE5;CTAGE5	cg15363464	Body;Body;Body;5'UTR	chr14	39736848	-0.0039848	0.00898367	0.0273244
ZFYVE20	cg15365949	TSS1500	chr3	15141111				0.00135862	0.00245417	0.0325594
RAB8B	cg15428304	TSS200	chr15	63481580	-0.00309876	0.0230968	0.0290733
	cg15465607		chr15	95400159										-0.00699547	0.0480917	0.0442471
TUB	cg15480475	TSS200	chr11	8060060				-0.00719142	1.50631e-05	0.0260556
	cg15491967		chr14	90204604				0.0077094	0.0268645	0.000970768
HIST1H1E	cg15519208	TSS1500	chr6	26155791				-0.00543726	0.0279348	0.0384849
XPNPEP1;XPNPEP1;XPNPEP1	cg15635851	TSS200;TSS200;TSS200	chr10	111683342				-0.00225648	0.0448901	0.0165239
NOC2L	cg15684274	Body	chr1	892857							0.00915175	0.00383823	0.0255473
GGT7	cg15693490	Body	chr20	33457319				-0.0104575	0.0244454	0.00737705
	cg15749661		chr2	208265616				-0.00728741	0.0427075	0.0197995
SGCA;SGCA;SGCA;SGCA	cg15756653	5'UTR;5'UTR;1stExon;1stExon	chr17	48243383										0.0098188	0.0284187	0.0172531
	cg15825373		chr1	947153				-0.00589119	0.0366903	0.00983162
	cg15829619		chr15	42782927	-0.00312247	0.0371175	0.0129649
TSSK1B;MCC	cg15882762	1stExon;Body	chr5	112770403				9.12315e-05	6.5678e-15	0.0454564
CCNT2;CCNT2	cg15893373	Body;Body	chr2	135677154										0.0091291	0.0261767	0.0474315
	cg15933457		chr2	38003689				0.0056549	7.54543e-07	0.0158398
PTGFRN	cg15937641	3'UTR	chr1	117529619				-0.0450416	0.0198898	0.0261944
LMBRD2;SKP2;SKP2	cg15996282	TSS200;TSS200;TSS200	chr5	36152109	-0.00335421	0.0301159	0.0390172
PDE4DIP	cg16052044	Body	chr1	145035112				0.0303888	0.0304075	0.00832203
	cg16055241		chr18	44778236							0.0679103	0.0204062	0.0410809
LYN;LYN	cg16073549	Body;Body	chr8	56896784				-0.0117935	0.0139055	0.0190099
	cg16135695		chr10	1889970				-0.0287417	0.00903303	0.00384665
	cg16154913		chr2	205406871				-0.0139956	0.0179429	0.0425119
	cg16284213		chr6	32952568				0.0295209	0.00785144	0.0142166
	cg16302916		chr14	22969695				0.00231015	0.00445875	0.038261
EGFLAM;EGFLAM;EGFLAM	cg16400798	Body;TSS1500;TSS1500	chr5	38402540										0.0195907	0.0373471	0.00621289
AVL9;LSM5;LSM5	cg16459491	Body;TSS1500;TSS1500	chr7	32535453				-0.00115562	0.0497789	0.00842134
RGS10;RGS10	cg16596052	Body;Body	chr10	121271746				0.000114603	1.80701e-09	0.041347
MYH10	cg16618637	Body	chr17	8424250							0.0268012	0.0125199	0.000911112
SNORD11B;NOP58	cg16620283	TSS200;Body	chr2	203155849				-0.00523171	1.00903e-06	0.00291213
LEP	cg16683741	5'UTR	chr7	127891959				-0.0100811	3.08269e-09	0.017391
NCRNA00086	cg16710313	TSS200	chrX	134555823				-0.0598828	0.000192527	0.0291579
HCG4	cg16787652	Body	chr6	29759955				-0.0447898	0.047718	0.028775
	cg16879895		chr13	79236684				-0.046038	0.000872481	0.0174074
	cg16893861		chr7	115927213				-0.0212035	0.00413955	0.0276885
MYO16	cg16938282	Body	chr13	109539022				-0.0162924	0.0266153	0.0136074
ATXN7L1	cg16963093	Body	chr7	105399252				-0.120138	0.0378456	0.0298979
FES;FES;FES;FES	cg16976547	Body;Body;Body;Body	chr15	91433530				-0.00873617	0.0043008	0.0187131
	cg16994534		chr6	29620138				-0.0129123	0.0264015	0.03667
	cg17033185		chr5	115294388				-0.00530686	0.0476724	0.00624359
	cg17033854		chr17	37758493	0.0316327	0.0271261	0.0369222
PLD3;PLD3;C19orf47	cg17072268	TSS1500;TSS1500;5'UTR	chr19	40853164	0.0106868	0.0440642	0.0093202
	cg17101681		chr6	170559115				-0.0124356	4.44544e-05	0.0371748
GPX3	cg17261508	TSS1500	chr5	150399534				0.00368084	6.42596e-05	0.047249
	cg17266275		chr10	29084858				-0.00264666	0.00130646	0.0192612
FCRL4	cg17281600	TSS1500	chr1	157568591				0.00224047	0.00716359	0.0121449
TNRC18	cg17341361	Body	chr7	5414170				-0.011025	0.0202568	0.00996235
	cg17560073		chr8	124850602				-0.0471562	1.94413e-07	0.0352127
	cg17563271		chr17	77632749				-0.00792494	2.92743e-06	0.0232304
	cg17605021		chr6	27247586							0.077862	0.028955	0.00864442
ABP1	cg17694719	Body	chr7	150554915				-0.00790931	0.048403	0.00410622
	cg17719785		chrX	18242709				-0.0126426	0.0237282	0.0456718
DDX21	cg17741291	TSS200	chr10	70715745										0.00774559	0.0309252	0.00245234
PNRC2	cg17755208	TSS1500	chr1	24286077				0.0017213	2.27132e-06	0.0468424
ANK3;ANK3	cg17792419	Body;TSS1500	chr10	61901505				-0.00698227	9.05273e-05	0.000890326
ITSN1;CRYZL1;ITSN1	cg17837967	TSS200;TSS1500;TSS200	chr21	35014635	0.00019682	0.00173364	0.00292926
GREM2	cg17890691	3'UTR	chr1	240655701				-0.0145086	0.0119287	0.0164874
DUOX2	cg17896636	Body	chr15	45394028				-0.0286713	0.00121245	0.0184565
CCDC88C	cg17929459	Body	chr14	91779510				-0.00189033	0.00909031	0.0388496
	cg17984007		chr1	201998638				-0.0151805	0.00658151	0.0474027
	cg17987483		chr1	25660365				-0.040814	0.00146196	0.0226729
TAP2;TAP2	cg18045172	Body;Body	chr6	32801648				-0.0410848	3.23287e-12	0.00822542
	cg18062874		chr17	20815504				0.00161574	3.19311e-18	0.00502153
WARS;WDR25;WARS;WARS;WDR25;WARS;WARS;WARS	cg18125510	1stExon;TSS1500;5'UTR;5'UTR;TSS1500;1stExon;5'UTR;5'UTR	chr14	100841768				-0.0578468	0.0420459	0.0222408
	cg18195333		chr7	156337209										-0.00995518	0.00261335	0.0175617
HIPK1;HIPK1;HIPK1;HIPK1	cg18283844	Body;Body;Body;TSS1500	chr1	114495894				-0.00624244	0.0100268	0.0320065
KIF26A	cg18287067	3'UTR	chr14	104646135				-0.0145452	0.0360298	0.0133429
SYNGAP1	cg18466911	Body	chr6	33396263							-0.0276001	0.0123049	0.00408365
ABR;ABR;ABR	cg18605237	Body;Body;Body	chr17	997482				0.00633782	0.0359582	0.0301584
PSTK	cg18609230	TSS1500	chr10	124739088				-0.00626108	0.0438445	0.0230001
	cg18614139		chr14	83692140				-0.00424458	0.0346111	0.0043346
RAD23A	cg18634848	TSS200	chr19	13056459				0.00712969	0.0318897	0.0493726
	cg18638598		chr22	49934445										-0.0083293	7.94077e-05	0.0148738
TOX2	cg18693412	TSS1500	chr20	42543129				-0.0180312	0.0131231	0.0420458
RAI14;RAI14;RAI14;RAI14;RAI14;RAI14	cg18730865	Body;Body;Body;Body;Body;Body	chr5	34792020				-0.0144535	0.045795	0.0157306
MYT1L	cg18744355	Body	chr2	1906949				-0.0131839	0.000532308	0.0168625
NCBP2;LOC152217;NCBP2;NCBP2;NCBP2	cg18746364	1stExon;TSS200;5'UTR;5'UTR;1stExon	chr3	196669422				-0.00443139	0.046444	0.016162
	cg18886274		chr7	84789871				-0.027852	5.79986e-05	0.0242089
C6orf226	cg18911861	TSS200	chr6	42858743				0.00373822	0.00434649	0.0221927
TERF1;TERF1	cg18987561	TSS1500;TSS1500	chr8	73920885				-0.00175607	0.0161796	0.0405145
AGPAT1;RNF5;RNF5P1	cg19007101	TSS1500;Body;Body	chr6	32146779				0.00177454	0.00358624	0.0147519
LRP1	cg19025224	Body	chr12	57597770				-0.00423874	2.14893e-05	0.0446633
	cg19026817		chr20	56782259				-0.0226741	0.00722809	0.0181529
ZFYVE28	cg19082131	Body	chr4	2363153				-0.00885771	0.000652118	0.0393068
RAPGEF2	cg19135406	Body	chr4	160219852				-0.0227269	0.00704359	0.0463485
	cg19171792		chr12	3427463				-0.0488509	0.0127806	0.0448827
NTF3	cg19179869	Body	chr12	5552386				-0.0174625	0.0142221	0.0474778
PHACTR2;PHACTR2	cg19205041	Body;Body	chr6	143929511				-0.003989	0.000330994	0.0287284
	cg19215764		chr6	8383780				-0.0317855	4.9523e-13	0.0443075
	cg19219364		chr3	164621774				-0.00847181	0.00508178	0.027473
PTPLAD1	cg19257111	Body	chr15	65843003	0.0644462	0.0151093	0.0394564
TRIM27	cg19284131	Body	chr6	28889521				-0.00950868	0.017903	0.000793171										0.201401	1.14981	0.9998791 [0.04711077]
GNB1	cg19340909	5'UTR	chr1	1821422				0.00555848	0.011309	0.0494291
	cg19425807		chr17	46967084				-0.000671469	0.0270669	0.0166045
HCCA2	cg19466774	Body	chr11	1566544				-0.0182338	4.70722e-08	0.0197538
C14orf167;C14orf167;C14orf167;C14orf167	cg19470843	Body;Body;Body;Body	chr14	24420715				-0.000894611	2.467e-08	0.00282353
ANKRD53;ANKRD53	cg19490001	3'UTR;Body	chr2	71212056				0.00757754	1.17729e-05	0.0174584
PRKACA;PRKACA	cg19586199	TSS200;Body	chr19	14225172				-0.0043727	0.0174615	0.0253297
	cg19604060		chr5	22928822				0.0621736	4.20499e-05	0.0452452
IL16;IL16	cg19620333	Body;Body	chr15	81596332				-0.00965501	0.0254854	0.0303644
	cg19666555		chr4	76865528	0.020173	0.0243814	0.045689
	cg19675599		chr6	139047738				-0.0153461	0.000430114	0.041355
NAT1	cg19721541	TSS1500	chr8	18027367				-0.00478567	0.0497069	0.0111975
KCNQ1;KCNQ1	cg19728223	Body;Body	chr11	2813121				0.00981314	4.36116e-06	0.0234931	0.0188293	0.000490535	0.026266
LRRC56	cg19737664	TSS200	chr11	537435										0.00621156	0.0195434	0.0179183
KLK7;KLK7	cg19794082	3'UTR;3'UTR	chr19	51480730				0.00221122	0.000641557	0.0466818
	cg19867107		chr8	142255537				-0.0770862	4.80571e-08	0.00853426
SLC4A4;SLC4A4;SLC4A4	cg19874421	Body;TSS1500;Body	chr4	72203901				-0.010678	0.000244653	0.0147079
ARHGEF10L;ARHGEF10L	cg19922564	Body;Body	chr1	17980730				-0.0117297	0.00334942	0.0469295
FRMD4A	cg19998150	Body	chr10	14051838				-0.048716	0.0184445	0.0420071
SH3KBP1;SH3KBP1	cg20020143	1stExon;5'UTR	chrX	19905497				-0.0810754	0.0191158	0.00538893
NOTCH4	cg20044211	Body	chr6	32185995	0.0254253	0.0129973	0.0404471
C14orf133;AHSA1	cg20087917	TSS200;TSS1500	chr14	77924039				0.00342464	0.0383631	0.00168021
LRRC8D;LRRC8D	cg20146909	5'UTR;5'UTR	chr1	90289611				0.0022461	0.000102967	0.0387502
	cg20155920		chr2	220223929				-0.0269629	0.0468726	0.00839498
	cg20162923		chr6	149042321				-0.0209396	0.00344933	0.0299398
THAP1;THAP1	cg20173334	TSS200;TSS200	chr8	42698483							-0.00838806	0.038025	0.0365975
	cg20254763		chr1	175122830				0.01576	0.00413159	0.0185196
C1orf133;SERTAD4	cg20270863	TSS200;5'UTR	chr1	210407484				-0.00472546	0.00669929	0.0474995
H6PD	cg20305595	TSS1500	chr1	9293833				-0.0110495	0.0272627	0.00577115
PTPN18;PTPN18	cg20314331	Body;Body	chr2	131129567				-0.026262	0.0102787	0.0225404
	cg20326936		chr7	34215828				0.00177037	0.0186792	0.0214971
TAP1	cg20357228	Body	chr6	32817977				-0.0103456	0.00140786	0.0440948
	cg20391365		chr17	8059223				0.013206	0.0123458	0.0137275
	cg20412244		chr6	31276664				0.0394288	0.0182895	0.0447422
	cg20418308		chr11	60858720				-0.00512124	0.00337364	0.0148087
GSTA3	cg20443613	Body	chr6	52769353				-0.00868379	0.0114692	0.00470958
ESM1;ESM1	cg20451680	1stExon;1stExon	chr5	54281336				-0.00606851	0.0106676	0.0489921
	cg20481416		chr6	167803413				-0.0297622	0.0107115	0.0227069
	cg20563468		chr14	29225754				-0.0120079	0.048161	0.0178813
	cg20567176		chr8	13466001				0.0109629	0.000277458	0.0330253
ARHGAP24;ARHGAP24	cg20603106	TSS200;Body	chr4	86699705				-0.0277877	0.00905127	0.00676588
	cg20707156		chr11	123528115				-0.0188914	0.00188314	0.00959706
CRMP1;CRMP1	cg20737500	Body;Body	chr4	5865654				0.00922303	0.00765744	0.0137754
BANK1;BANK1	cg20762861	TSS200;TSS200	chr4	102711747				0.000795138	0.0473415	0.0485057
COL16A1	cg20784098	Body	chr1	32157059				-0.0134487	1.16425e-11	0.0417558
TAP1	cg20880499	Body	chr6	32815091				-0.0158664	0.00182096	0.0443851
SHANK2	cg20920827	5'UTR	chr11	70858475				-0.0173737	0.000501599	0.0353079
LOC653653	cg20930685	TSS1500	chr17	58180961				-0.0105626	0.0221784	0.0193921
	cg20937028		chr15	42273402				-0.04185	0.0267277	0.0236442
	cg20940024		chr1	17815386				-0.0154372	0.0471391	0.0422769
	cg21069019		chr2	6636278				-0.00658852	0.0147727	0.0301257
GLB1L3	cg21104351	Body	chr11	134152202				-0.013467	0.0449267	0.0130974
SMYD3	cg21119962	Body	chr1	246670217				-0.00384316	0.00502828	0.0299527
IRF1	cg21138405	TSS1500	chr5	131827807				-0.01129	2.37446e-06	0.0322646
UBA52;UBA52	cg21203925	TSS200;TSS200	chr19	18682463										0.00183584	0.0419708	0.00769293
C3orf64;C3orf64	cg21222826	1stExon;5'UTR	chr3	69062762										0.00846752	0.0473067	0.0341634
	cg21402687		chr3	184313390				-0.0064032	0.0350903	0.00868212
	cg21420674		chr1	2713926				0.00826528	0.00178948	0.0189468
	cg21452071		chr8	53352275				-0.00839182	0.0493055	0.0343882
PIWIL2;PIWIL2;PIWIL2	cg21471580	5'UTR;1stExon;TSS1500	chr8	22132874				0.0318493	0.0137052	0.0153194
PMS2CL	cg21503490	TSS1500	chr7	6773787				0.0197279	0.0486969	0.021703
C12orf23	cg21510910	TSS200	chr12	107349537	-0.0034996	0.0358498	0.0103763
ACTR8	cg21515283	TSS1500	chr3	53916412				-0.00225012	0.0217204	0.036144
SLC6A9;SLC6A9;SLC6A9;SLC6A9;SLC6A9	cg21573263	Body;1stExon;5'UTR;1stExon;5'UTR	chr1	44482918				-0.0326532	0.0434354	0.0331859
MYST3;MYST3;MYST3	cg21706771	Body;Body;Body	chr8	41873091				-0.0288899	0.0446089	0.0299688
FNBP4	cg21721701	Body	chr11	47739669				0.02037	0.0130605	0.00134407
IQCA1	cg21740507	Body	chr2	237412985				-0.00281009	0.00516362	0.017941
PCDHGA4;PCDHGA2;PCDHGB2;PCDHGA1;PCDHGB1;PCDHGA3;PCDHGB2	cg21752383	Body;Body;1stExon;Body;Body;Body;1stExon	chr5	140739976				-0.00189871	0.0259736	0.0377767
SH3BGRL;SH3BGRL;HMGN5	cg21791702	5'UTR;1stExon;TSS200	chrX	80457531				-0.0580627	9.92425e-09	0.00569806
CFB	cg21798060	Body	chr6	31915010				-0.00840887	2.80464e-09	0.0398731
DIABLO;DIABLO;DIABLO;DIABLO	cg21805118	TSS200;TSS200;TSS200;TSS200	chr12	122712153				-0.00771552	0.00112561	0.0394643
TBX21	cg21821643	Body	chr17	45813433				-0.0366957	0.0345646	0.0413738
EXOC4;EXOC4	cg21826833	Body;Body	chr7	133056105				-0.0126208	0.0214589	0.0308666
CDK5R1	cg21855910	3'UTR	chr17	30817397				-0.0259185	0.0218364	0.012337
ZNF513	cg21872543	TSS200	chr2	27603766										0.00600618	0.00547729	0.0461718
SDK1;SDK1	cg21882563	Body;Body	chr7	4172065				-0.0135649	0.0222022	0.0176084
	cg22101463		chr7	56242181				0.00937927	0.0138279	0.0200755
C6orf191	cg22102078	TSS200	chr6	130182512				-0.00961165	3.12414e-06	0.0246837
GDAP1;GDAP1	cg22105613	Body;5'UTR	chr8	75263043							0.0207362	0.0335563	0.0297057
KBTBD6	cg22109320	TSS200	chr13	41707119				0.000775824	0.000744051	0.0436729
TERT;TERT	cg22122229	Body;Body	chr5	1268644				0.00882063	0.0391718	0.0375912
FAM65B	cg22129220	5'UTR	chr6	24909127				-0.0167937	0.0173414	0.00286135
GABARAPL3	cg22142142	Body	chr15	90891614				-0.0402744	0.00162769	0.0350625
ATP5A1;ATP5A1	cg22283488	5'UTR;TSS1500	chr18	43678583				-0.00208515	0.0427141	0.0426056
	cg22305293		chr3	93851734	0.030568	0.0415685	0.00884709
	cg22345349		chr12	130818960				-0.0103007	0.0375362	0.00437133
TSPAN16;RAB3D	cg22380849	3'UTR;Body	chr19	11437532				-0.0125201	0.0466626	0.0308464
ZNF449;ZNF75D	cg22399096	TSS200;TSS1500	chrX	134478627				-0.0583408	0.00843485	0.0488661
C6orf186	cg22410478	Body	chr6	110678956				-0.00816659	0.00146404	0.0474619
	cg22471726		chr17	46719276				0.0688778	0.00148785	0.00355707
ZNF331;ZNF331	cg22475353	TSS200;5'UTR	chr19	54041163				-0.0253451	0.0257542	0.0277834
CARS2	cg22488462	Body	chr13	111336430										-0.01073	0.0473122	0.0132546
C8orf71	cg22535103	Body	chr8	58192502				0.00352456	0.021622	0.022303
KRT5	cg22566740	TSS1500	chr12	52915646				0.00240751	0.0196903	0.025072
PLXDC2	cg22578373	Body	chr10	20268452				-0.0819721	0.000304858	0.043061
H6PD	cg22601917	TSS1500	chr1	9294274				0.0534155	0.046535	0.00860837
ZDHHC5;ZDHHC5	cg22663124	5'UTR;1stExon	chr11	57435473										0.00795429	0.0340759	0.00331596
	cg22675326		chr1	218853285				0.0263293	0.00088907	0.0489252
ZBTB40;ZBTB40	cg22685052	TSS1500;TSS1500	chr1	22777719				-0.0122022	0.0223602	0.0259332
TMEM200B	cg22698996	5'UTR	chr1	29449036	-0.00205269	0.0380446	0.0098248
PTPRN2;PTPRN2;PTPRN2	cg22795123	Body;Body;Body	chr7	157932971				-0.0148375	0.00422562	0.016262
	cg22877925		chr10	102942194				-0.0137708	9.2509e-05	0.0195507
CWF19L1	cg22947113	TSS200	chr10	102027489				-0.000569613	0.0360207	0.0199462
PASK	cg23047499	3'UTR	chr2	242045620				-0.00355914	0.0055631	0.0300278
PRKAG3	cg23081213	1stExon	chr2	219696472				-0.0075105	0.0203987	0.0214398
CRY2;CRY2	cg23097878	Body;Body	chr11	45879730				0.0572483	1.14098e-09	0.046829
	cg23256401		chr4	180203472				-0.0199526	0.00436806	0.0231889
	cg23257502		chr12	115256052				-0.0163623	0.000150898	0.0174509
FLOT1	cg23343973	TSS1500	chr6	30710764							0.0104392	0.0116648	0.00936093
CEACAM5	cg23351290	Body	chr19	42221417				-0.0104845	0.0441991	0.0421449
	cg23366493		chr6	31276669				0.0293251	0.0341322	0.0362231
FAM110B	cg23402986	5'UTR	chr8	58979272				-0.0126139	0.0259161	0.0194199
LHX5	cg23497704	TSS200	chr12	113910034							0.0634167	0.00256947	0.000216544
LOC283050;LOC283050;LOC283050	cg23502253	Body;Body;Body	chr10	80809181				-0.01201	5.15945e-07	0.0400282
GAA;GAA;GAA	cg23534315	Body;Body;Body	chr17	78082725				0.00206884	2.58249e-09	0.0228233
GPRASP1;GPRASP1;GPRASP1	cg23571457	5'UTR;5'UTR;5'UTR	chrX	101907558							0.0345914	0.0464193	0.00397362
	cg23588206		chr7	128080412				-0.0277912	8.19774e-10	0.0339077
MEI1	cg23592953	TSS1500	chr22	42095154							0.0215594	0.0111914	0.0212693
C6orf138	cg23618440	TSS200	chr6	48036605							-0.045188	0.0173907	0.0326294
TCTN1;TCTN1;TCTN1	cg23656485	Body;Body;Body	chr12	111054181				-0.0216425	0.000603438	0.0215243
C1orf59;C1orf59	cg23680821	TSS200;TSS1500	chr1	109204316				-0.00686213	0.0202019	0.0137093
GPR61	cg23749046	5'UTR	chr1	110082924				-0.0237176	0.000419584	0.0396378
C1orf159	cg23812948	5'UTR	chr1	1030656	0.0133193	0.0130284	7.56366e-05
	cg23817336		chr6	35133442				-0.0135448	0.00363475	0.0419427
KCNQ1;KCNQ1	cg23903244	Body;Body	chr11	2812987				-0.00609869	0.00374685	0.0133167
	cg23911661		chr1	45674993							-0.000223403	0.0119936	0.0294154
	cg23986375		chr8	144155292				0.00875957	0.00606385	0.0164474
ZC3H3	cg24010658	Body	chr8	144544041				-0.0262957	0.0380517	0.0460947
SAA1;SAA1	cg24015472	TSS1500;TSS1500	chr11	18287542				0.00171456	0.00247813	0.0292159
AFAP1;AFAP1	cg24023194	5'UTR;5'UTR	chr4	7920393				-0.0041508	0.00628276	0.045011
BRSK2	cg24029994	Body	chr11	1471410				-0.00407291	8.20083e-05	0.0211103
PACS2;PACS2	cg24040299	Body;Body	chr14	105834764				-0.00948183	0.00145068	0.0334017
CCDC83	cg24166175	Body	chr11	85596390				0.0128792	2.72351e-10	0.0438379
HACL1;BTD	cg24210428	TSS1500;Body	chr3	15643525							-0.0213246	0.00613856	0.0232504
TNIP3	cg24215459	5'UTR	chr4	122110906				-0.0226706	0.00165783	0.00666942
	cg24217980		chr2	14988353				0.00169403	0.00293465	0.0124493
DNAH10	cg24284036	Body	chr12	124268552	0.0107273	0.0192363	0.0295295
ZFR2	cg24322668	Body	chr19	3838098				0.00472673	2.0595e-13	0.0169037
WDR27	cg24390732	Body	chr6	170060563										-0.00917164	0.043606	0.0206984
GSTM4;GSTM4;GSTM4	cg24481801	TSS1500;TSS1500;TSS1500	chr1	110197235				5.04701e-05	4.50361e-11	0.0444782
	cg24491776		chr6	33853268				-0.0316654	0.0377137	0.0160802
	cg24528765		chr6	169261426				-0.00901832	0.0221223	0.0193901
	cg24618748		chr5	107929300				-0.0144231	0.0315508	0.0404235
TMC3	cg24685751	Body	chr15	81648729				-0.00314704	0.043012	0.0130106
	cg24687652		chr17	59521334				-0.00741944	0.0400551	0.0494485
PARM1	cg24703018	Body	chr4	75859815							0.0107502	0.0337825	0.0455822										-0.576627	0.67053	0.6945628 [0.01171361]
ARHGEF10	cg24706251	Body	chr8	1821404				-0.00525044	0.0309453	0.022602
	cg24801641		chr12	101112559				-0.00838564	8.39507e-08	0.0133249
ANGPTL4;ANGPTL4	cg24803730	1stExon;1stExon	chr19	8429439				0.00430513	0.0360207	0.0478505
GDF1;LASS1	cg24822053	3'UTR;3'UTR	chr19	18979397				-0.0479576	0.0388636	0.0480933
PEX10;PEX10	cg24850219	Body;Body	chr1	2337563				-0.0149093	0.0344701	0.00171316
MACROD1	cg24865495	Body	chr11	63912769				-0.00949897	0.0308044	0.048098
	cg24879614		chr1	16409396				0.0157078	0.0396699	0.0370122
	cg24929938		chr7	1843859				-0.0105842	0.00981208	0.00227456
TMEM106B;TMEM106B	cg24949795	TSS1500;TSS1500	chr7	12250517				0.00645443	0.0363441	0.0189743
C13orf38;C13orf38;C13orf38;C13orf38;C13orf38;C13orf38	cg25011749	Body;Body;Body;Body;Body;Body	chr13	36857174				0.0166122	0.0489933	0.018335
BANK1;BANK1;BANK1;BANK1	cg25023994	5'UTR;1stExon;1stExon;5'UTR	chr4	102711773				-0.00506288	3.10434e-06	0.0404153
	cg25124943		chr10	4117248				-0.0170894	0.0247377	0.0462705
	cg25148674		chr8	24013349				-0.000427641	0.0291132	0.0429787
MIA	cg25152942	TSS1500	chr19	41281080				-0.0476743	0.000518632	0.0128572
	cg25179334		chr12	34517887				-0.0164751	0.0184321	0.0216327
FZR1	cg25341789	TSS200	chr19	3506185				-0.00147981	0.0088499	0.0160084
TBC1D16	cg25372072	Body	chr17	77984207				-0.0149229	0.0219818	0.00572666
DLGAP2	cg25449412	Body	chr8	1563113				-0.0104197	0.0179144	0.0206936
COX7B2	cg25463409	5'UTR	chr4	46848264				-0.00973361	0.024613	0.0159541
	cg25474372		chr6	28762125							0.0643002	0.026467	0.0036669
DHX8	cg25492458	Body	chr17	41564846				-0.00681566	0.0258958	0.016563
ARHGEF18;ARHGEF18	cg25528199	Body;1stExon	chr19	7505344				-0.00426687	1.66866e-06	0.0408574
	cg25691825		chr18	74499511				-0.0171942	0.0180679	0.00360488
CAPNS1;CAPNS1	cg25698915	TSS1500;TSS1500	chr19	36630627							-0.00328201	0.0306829	0.00474212
	cg25714865		chr7	5648122	0.150348	0.0464319	0.0422722
PSMD9	cg25722423	TSS200	chr12	122326483	-0.000732659	0.0412466	0.0155307
GRAMD4	cg25730555	Body	chr22	47059586				0.0122454	2.6369e-05	0.0491038
	cg25817111		chr2	212232130				-0.0212824	0.00482472	0.016237
	cg25839076		chr18	76729527				-0.0087221	0.00829671	0.0167208
BRCC3;BRCC3;MTCP1NB;MTCP1	cg25843975	TSS200;TSS200;TSS200;TSS200	chrX	154299647				-0.0513233	0.0021382	0.0341314
	cg25930146		chr8	22539444				-0.0205007	0.0343943	0.0322498
	cg25940523		chr8	132313141				-0.018934	0.0301263	0.0337097
SOX2OT	cg25960893	Body	chr3	181441680							0.0076958	0.000695158	0.000237864
	cg26011222		chr10	77155697							-0.0117494	0.00348435	0.00934053
AZI1;AZI1	cg26172211	Body;Body	chr17	79170494				-0.00134728	0.0479823	0.0265986
DOPEY1	cg26187942	Body	chr6	83837754				-0.00348417	0.0118699	0.0481114
NAA30	cg26270776	Body	chr14	57860713										-0.00297555	0.0182336	0.0448212
ASRGL1;ASRGL1	cg26280685	TSS1500;TSS1500	chr11	62104020				-0.0318182	0.00310663	0.0460162
GBP2	cg26309983	5'UTR	chr1	89588880	0.0192449	0.0474996	0.00709216
	cg26350784		chr5	154854922				-0.0181051	0.025176	0.0480404
LRRC15;LRRC15	cg26400693	TSS200;TSS200	chr3	194090508				0.00643481	0.010606	0.0337095
CA3	cg26461905	TSS1500	chr8	86349742				-0.0114279	0.018062	0.0130294
	cg26531906		chr11	71135016							0.0039099	0.000991758	0.0359367
	cg26608486		chr16	88482341				0.0855351	0.0347068	0.0204519
LUC7L;LUC7L	cg26697334	TSS1500;TSS1500	chr16	279990				-0.0419859	0.00832625	0.0232055
SEPHS1	cg26724706	Body	chr10	13383302				-0.00675604	0.00485982	0.0347123
	cg26769435		chr8	53397932				-0.0224885	0.0352447	0.0243365
	cg26858581		chr11	47873225				0.0056565	5.20186e-08	0.0180887
	cg26861214		chr12	34363587				-0.0076927	8.66584e-21	0.0206595
	cg26999154		chr11	43291043							-0.054847	0.0301862	0.030036
CSNK1G2	cg27000503	5'UTR	chr19	1950427				0.0184355	0.000377391	0.0153575
FAM38A	cg27004870	Body	chr16	88850384				0.00282099	0.000257975	0.0236223
	cg27021722		chr4	22999077				-0.029679	0.0315502	0.0148394
	cg27125364		chr7	142048082				-0.00375658	0.0157149	0.0363451
	cg27190654		chr4	109387521				-0.0110919	0.000558313	0.0471562
DNMT3L;DNMT3L	cg27237537	TSS1500;TSS1500	chr21	45683513				0.0416806	0.0447453	0.0109135
SLN	cg27262398	5'UTR	chr11	107578793				-0.017149	3.41394e-06	0.0459865
PACS1	cg27319188	Body	chr11	65880175				-0.0485958	0.000313613	0.00393956
MBL1P	cg27320518	TSS1500	chr10	81678829				-0.0626808	3.17772e-05	0.00737564
LOC84740	cg27340958	TSS200	chr4	7755730				-0.026208	0.0334475	0.0365365
	cg27392543		chr4	1632337				-0.00729079	4.17421e-12	0.000657805
TNK2;TNK2	cg27418204	Body;5'UTR	chr3	195616294										-0.0091104	3.3448e-06	0.0234647
	cg27432864		chr12	19557069				-0.00666263	0.000335778	0.00798522
CNP	cg27435103	Body	chr17	40120035				0.00273884	0.00681271	0.00706483
	cg27439566		chr15	73308199				-0.0403728	0.0445507	0.0287398
SYT4	cg27485084	TSS200	chr18	40857693				0.0172704	0.0292726	0.00673576
ROBO1;ROBO1;ROBO1;ROBO1	cg27498364	Body;Body;Body;Body	chr3	78922413				0.000384802	2.26953e-15	0.0440729
STK11	cg27535237	Body	chr19	1220632				0.00051331	0.00328025	0.0320904
ATRIP;ATRIP	cg27575501	1stExon;1stExon	chr3	48488423	0.00671953	0.0451344	0.0346633
IRF1	cg27587780	3'UTR	chr5	131817482				-0.0398093	0.000308429	0.0266327
ATP13A4	cg27611699	Body	chr3	193189809				-0.0039539	2.97774e-05	0.0229119
	cg27629454		chr1	228742687				0.0110897	0.0378489	0.0237092
SNRPN;SNRPN;SNRPN;SNRPN	cg27644292	5'UTR;5'UTR;5'UTR;5'UTR	chr15	25123287				0.0227491	0.00631365	0.0346821
B4GALNT3	ch.12.13976R	Body	chr12	582477	-0.0098176	0.0415685	0.00172355
