# Supplementary material for: Colonic microbiota is associated with inflammation and host epigenomic alterations in inflammatory bowel disease
Source: Nat Commun. 2020 Mar 23;11:1512. doi: 10.1038/s41467-020-15342-5 (PMC7089947; doi:10.1038/s41467-020-15342-5)
Supplement: Supplementary file 9 — Supplementary Data 7 [file 41467_2020_15342_MOESM9_ESM.xlsx]

## Sheet: Suppl. Table 7
Supplementary Table 7: Differentially expressed genes (Crohn's Disease only) for inflamed vs non-inflamed mucosa
Differentially expressed genes in inflamed CD mucosa compared to non-inflamed mucosa
Positive log2FoldChange: up-regulated in inflamed CD mucosa compared to non-inflamed mucosa
Gene	log2FoldChange	pvalue	padj
AQP8	-2.40446	0.00120842	0.0438052
CLDN8	-2.29617	9.31e-06	0.010478
INSL5	-2.07266	0.00391717	0.0752637
SLC26A2	-1.93167	0.000162863	0.0213232
CA1	-1.9039	1.5e-05	0.0112606
CKB	-1.53244	0.000148374	0.0204701
HOXB13	-1.52743	0.00381692	0.0741557
MFSD4	-1.50105	2.11e-06	0.00573029
CD177	-1.36147	0.000212008	0.0239741
TRPM6	-1.30527	1.8e-05	0.0112606
GUCA2B	-1.28648	0.00355187	0.0720508
LRRN2	-1.27399	4.85e-05	0.0133258
PYY	-1.27258	0.000837098	0.0377736
WFDC2	-1.27138	0.00198629	0.0560931
GUCA2A	-1.25308	0.00291841	0.0667226
HMGCS2	-1.21998	0.011452	0.128361
PRAC1	-1.18663	0.0426031	0.247626
CDHR1	-1.18487	4.12e-06	0.00746567
TNNC1	-1.17913	0.000234051	0.024331
PCK1	-1.15136	0.000716316	0.0353366
SCGN	-1.14479	4.07e-05	0.0127768
PADI2	-1.11798	0.00125645	0.0446531
TMIGD1	-1.10727	0.00509201	0.0868023
SCNN1B	-1.10697	0.000366091	0.029259
HOXD13	-1.05583	0.0293803	0.20351
OTOP2	-1.05051	0.002972	0.06702
MS4A12	-1.04345	0.00483135	0.0839313
ABCB1	-1.03168	0.000434276	0.0304403
MUC12	-1.0243	0.000895937	0.0394399
CA7	-0.984195	0.00354184	0.0720508
CPB1	-0.976307	0.00287716	0.0665999
SLC13A2	-0.972678	0.0139963	0.137997
CA2	-0.965718	0.000726549	0.0353366
SLC26A3	-0.960932	0.000151218	0.0205562
B3GALT5-AS1	-0.960656	0.00122725	0.0441984
IL1R2	-0.933044	7.39e-05	0.0148726
PCSK1N	-0.920699	0.000612503	0.0334722
B3GNT7	-0.915017	0.00240144	0.0597613
CWH43	-0.905676	0.000392667	0.029903
SLC9A2	-0.901784	0.000168625	0.0213232
BEST4	-0.892168	0.00672797	0.0994151
ARHGAP44	-0.883421	0.00124311	0.0443239
SST	-0.879465	0.0301372	0.205739
CAPN13	-0.8675	2.23e-05	0.0112606
GLDN	-0.86163	0.00292659	0.0667226
SELENBP1	-0.860926	3.35e-05	0.0115533
CHP2	-0.84669	0.0364113	0.227316
GCG	-0.833853	0.00363857	0.072339
PTPRO	-0.8334	0.00140832	0.0465516
SPON1	-0.831941	0.00151773	0.048887
UGT2A3	-0.825616	0.00641311	0.096771
RCAN2	-0.820614	0.00199031	0.0560931
DPP10-AS1	-0.818257	0.00575566	0.0912432
FN1	-0.804579	0.0122842	0.131229
OSBPL1A	-0.793953	0.015353	0.144393
PRDX6	-0.792443	0.000155586	0.0208889
BEST2	-0.790502	0.00400993	0.0763236
KRTAP13-2	-0.787587	0.00151538	0.048887
THBS1	-0.785684	0.00170178	0.0519517
PCM1	-0.78052	0.0466117	0.260217
ABCA8	-0.779067	0.000179435	0.0219254
CEACAM7	-0.777991	0.0194589	0.163375
CA12	-0.770972	0.00378177	0.0740773
VSIG2	-0.770885	0.000682833	0.0347861
ZG16	-0.764444	0.0151484	0.143199
ENDOD1	-0.756605	1.08e-06	0.00573029
RAP1GAP2	-0.751035	0.00100374	0.0407098
NEURL1B	-0.743933	0.00161973	0.0507625
B3GALT5	-0.739566	0.00294495	0.0668863
CDKN2B-AS1	-0.724011	0.00445071	0.0800025
COBL	-0.722869	0.00234153	0.0588817
UGT8	-0.710143	0.00408336	0.0770548
NXPE4	-0.708059	0.00104994	0.0411053
NXPE1	-0.708059	0.00104994	0.0411053
TMEM72	-0.708017	0.0040928	0.0770548
RNF152	-0.707943	5.58e-05	0.0136547
SCNN1G	-0.706953	0.0149313	0.142458
CTD-2033D15.3	-0.703947	4.23e-05	0.0127768
SAMD13	-0.703317	0.00195215	0.0560931
MIER3	-0.702382	0.021711	0.173481
SCG2	-0.701367	0.000624525	0.0337896
GREM2	-0.699434	0.0122726	0.131229
MMP28	-0.693786	0.00166097	0.0513182
TESK2	-0.689728	3.29e-05	0.0115533
PRPF38B	-0.688015	0.028665	0.202287
MCOLN2	-0.687139	0.000505444	0.0319576
HS3ST6	-0.674773	0.00113768	0.0420825
SYTL2	-0.673675	0.00170243	0.0519517
MICAL2	-0.67135	0.0257539	0.190307
TSPAN7	-0.669231	0.000608289	0.0334098
PIGZ	-0.668342	0.00317399	0.0686318
CLCN2	-0.660601	0.000826669	0.0374585
SP2	-0.657666	0.0248076	0.186249
HHLA2	-0.657003	0.00279018	0.0648358
TFCP2L1	-0.656933	0.000292687	0.0260899
CDKN2B	-0.656809	0.00924439	0.115955
SLC30A10	-0.655265	0.012537	0.132322
LYPD8	-0.647633	0.0287294	0.202287
SYBU	-0.646172	4.91e-06	0.00763253
MCF2L	-0.638735	0.000929005	0.0395833
SLC36A1	-0.636458	0.00340824	0.0710535
IGSF9	-0.633948	0.00102481	0.0408399
GAL3ST4	-0.630907	0.00792253	0.108336
PBX1	-0.627589	0.000207154	0.0237137
PRR15	-0.62423	0.00220707	0.0575552
LCN15	-0.623982	0.0427594	0.247872
GGT7	-0.623535	0.000357267	0.029259
RETNLB	-0.622373	0.0257746	0.190307
CFTR	-0.621828	0.000162969	0.0213232
FXYD3	-0.619286	0.00742018	0.104662
VIPR1	-0.619229	0.00107085	0.0411053
SLC4A4	-0.615108	0.00941764	0.116159
GNE	-0.61478	0.00122739	0.0441984
USP8	-0.612922	0.000386327	0.0297965
DAO	-0.612627	0.00513061	0.0869086
ANK3	-0.612572	0.0260571	0.190805
TRABD2A	-0.612497	3.14e-05	0.0115533
SGK2	-0.611277	0.000226391	0.024331
RIMKLA	-0.609653	0.000167981	0.0213232
DIO3OS	-0.607528	0.00205852	0.0565689
R3HCC1L	-0.607269	0.00935215	0.116159
CYP2W1	-0.606706	0.00224399	0.0575552
PTGDR	-0.6061	0.000494701	0.0316257
PCSK6	-0.598447	0.00444443	0.0800025
OAF	-0.598415	0.0010066	0.0407098
GAL3ST1	-0.596686	0.0236913	0.181823
VDR	-0.594183	0.00394437	0.0755194
CLCA4	-0.59325	0.0282601	0.200659
ERMP1	-0.591853	0.0407224	0.242399
C2orf88	-0.590542	0.0235247	0.181055
EXPH5	-0.589375	7.02e-06	0.00954313
HSD11B2	-0.586293	0.000738814	0.0355514
TMEM236	-0.586023	0.0107565	0.123786
NMT2	-0.584586	0.00378731	0.0740773
PLCE1	-0.584246	0.0005165	0.0322813
BCL2L11	-0.582427	0.0288847	0.202305
ZBED4	-0.581836	0.0200574	0.166367
PPARGC1A	-0.581562	0.000148702	0.0204701
RGMB	-0.580887	3.1e-05	0.0115533
UCN3	-0.579917	0.0033143	0.0699864
TMEM8B	-0.579384	0.0128208	0.133316
SLC16A9	-0.579153	0.0130339	0.133563
PRAC2	-0.577535	0.00949396	0.1164
CTD-2377D24.6	-0.577535	0.00949396	0.1164
C10orf99	-0.574627	0.0262592	0.191529
TRIM24	-0.574211	0.0189909	0.161349
C2orf54	-0.57411	0.0216044	0.173138
ACAT1	-0.572787	0.000234817	0.024331
ZBTB7C	-0.572143	0.000969655	0.0404023
ADCY9	-0.570642	0.00111938	0.0418326
MICAL3	-0.570233	0.00037687	0.0294854
XXbac-B461K10.4	-0.570233	0.00037687	0.0294854
RN7SKP127	-0.570126	0.0053431	0.088427
PKIB	-0.569769	0.0105873	0.122949
EDN1	-0.569446	0.00625619	0.0954223
C9orf152	-0.567316	0.00938764	0.116159
WNK2	-0.566106	0.00088636	0.039338
SYNE2	-0.562556	0.0060187	0.0935201
TTR	-0.56228	0.0012647	0.0446547
CRY2	-0.561414	0.0103098	0.121341
RP11-719K4.3	-0.559941	0.0201626	0.166483
PLA2G10	-0.559941	0.0201626	0.166483
ST3GAL4	-0.557382	0.0332922	0.216928
RHOU	-0.556352	0.00360543	0.0720837
HOTTIP_2	-0.55576	0.00247514	0.0611754
PROS1	-0.5517	2.35e-05	0.0112606
AHNAK	-0.550209	0.00850372	0.111688
AHCYL2	-0.548448	0.0377374	0.232782
NDRG2	-0.546972	1.62e-06	0.00573029
EPB41L4B	-0.546579	0.000435341	0.0304403
CAMK1D	-0.545738	2.95e-05	0.0115533
RP1-278O22.1	-0.545059	0.000561168	0.0329515
VAV3	-0.545046	0.000252788	0.02487
FRMD1	-0.541331	0.0387358	0.235732
FFAR4	-0.540823	0.00140465	0.0465516
HOXA11	-0.53875	0.000562915	0.0329515
HOXA13	-0.53875	0.000562915	0.0329515
FEV	-0.53328	0.00211051	0.0568717
KCNK5	-0.533106	0.0217673	0.173716
TOX3	-0.532901	0.04112	0.243033
HEPACAM2	-0.531354	0.00476522	0.0833147
SBF2	-0.530997	0.0132953	0.13475
NEO1	-0.530993	0.000367213	0.029259
CHST5	-0.530119	0.00255426	0.061728
QPRT	-0.529819	0.00128922	0.0448677
FAM53B	-0.529684	0.00361247	0.0720837
METTL10	-0.529684	0.00361247	0.0720837
PTPRR	-0.529433	0.00968215	0.117646
TLE2	-0.528772	0.00138836	0.0463393
PLCD3	-0.527224	0.00309685	0.0680124
RP11-209E8.1	-0.525133	0.0112971	0.128124
SCGB2A1	-0.524713	0.0141568	0.138782
ILDR1	-0.520587	0.00035395	0.029259
SMPDL3A	-0.520528	0.00123599	0.0443046
LDHD	-0.518086	0.00272842	0.0638978
PPP1R12B	-0.51768	0.02385	0.182141
ZNF350	-0.517249	0.0398059	0.239563
SGK223	-0.515296	0.000917951	0.0395833
ACSF2	-0.510768	0.00194576	0.0560931
CASD1	-0.510522	0.00441081	0.0799459
PHLDB1	-0.510047	0.00131816	0.0452169
ATP2C2	-0.50889	6.54e-05	0.0145209
PARM1	-0.507454	0.00320563	0.0687599
CH17-431G21.1	-0.50672	0.00889592	0.114084
ZNF213	-0.506677	0.0374015	0.231498
DDR1	-0.505397	0.000282701	0.0260899
TNFAIP8L3	-0.502813	0.000671819	0.0347861
NR3C2	-0.502057	0.0128944	0.133364
BCAT2	-0.501457	0.000607739	0.0334098
ASTE1	-0.501442	0.00941525	0.116159
SLC26A6	-0.50063	0.0138096	0.137527
CMTM4	-0.500534	0.00156647	0.050104
STIM1	-0.499456	0.00123849	0.0443046
PDE3A	-0.498553	0.000848479	0.0379721
NEDD4L	-0.497805	0.000417377	0.0300595
RP11-528A4.2	-0.496113	0.00956458	0.117002
AP003774.1	-0.495037	0.00939792	0.116159
LIPH	-0.494543	1.58e-06	0.00573029
LDOC1L	-0.494412	0.00680868	0.10008
MANBA	-0.491722	0.0365389	0.227975
USP54	-0.491387	0.0482478	0.263798
SATB2	-0.490262	0.00593933	0.092802
ITM2C	-0.488555	0.00216944	0.0574218
AKAP7	-0.488264	0.00817301	0.109057
TMEM164	-0.486902	0.00784809	0.107906
DHODH	-0.486193	0.00842463	0.110917
OSR1	-0.486034	0.00160256	0.0505155
2007-03-01	-0.483636	0.0156699	0.145904
PPP1R36	-0.482729	0.00809536	0.108645
RNF170	-0.481867	0.00764018	0.106658
SSTR1	-0.481587	0.0249291	0.186454
GIPC1	-0.481188	0.00422695	0.0783103
PID1	-0.480657	0.00016711	0.0213232
ISX	-0.47967	0.0185419	0.159781
SLC22A5	-0.479468	0.00692625	0.100587
KLF5	-0.479113	0.000664451	0.0347146
ADD3	-0.478211	0.0034441	0.0710713
MLLT4	-0.478069	0.00534932	0.088427
CHGA	-0.477124	0.0146841	0.141193
CHAD	-0.477006	0.022584	0.177618
NBPF1	-0.476996	0.00256595	0.0618731
OR51E2	-0.476603	0.014467	0.140317
TMCC3	-0.47642	0.0115393	0.128361
A1CF	-0.476392	0.0165113	0.149901
KLK1	-0.476275	0.0447886	0.253686
CTD-2270L9.4	-0.475532	0.0201517	0.166483
NUAK2	-0.475345	2e-05	0.0112606
IGF2BP2	-0.475082	0.000449949	0.0307748
MXI1	-0.472423	0.0116132	0.128608
SORBS3	-0.472037	0.000845777	0.0379721
LINC00675	-0.471737	0.00049547	0.0316257
RP11-11N5.1	-0.47127	0.0258946	0.190665
KLHDC9	-0.470847	0.00688493	0.100367
KCTD12	-0.470824	0.0192878	0.162601
CDC42BPG	-0.470193	0.0136978	0.137041
FZD8	-0.469794	1.43e-05	0.0112606
PTN	-0.469558	0.0115686	0.128361
EDIL3	-0.469416	0.00306413	0.0675911
THSD4	-0.468273	0.000656576	0.0345506
RP11-274B21.3	-0.467718	0.0177766	0.156155
FRZB	-0.467677	0.0137232	0.137141
FOXA2	-0.467551	0.00200725	0.0561153
ENTPD8	-0.466966	0.00290114	0.0665999
RAVER2	-0.466485	0.00350862	0.0719929
CNNM4	-0.466476	0.00119666	0.0436699
HACD2	-0.46585	0.0424284	0.247241
MAPRE3	-0.465175	0.0342398	0.219421
MTPAP	-0.464508	0.0328452	0.216238
ERMAP	-0.464464	0.0332492	0.216823
MYO1D	-0.464266	0.00249781	0.0613167
KIFC2	-0.463984	0.0153621	0.144393
C1orf226	-0.463071	0.000800272	0.0368227
RP11-565P22.6	-0.463071	0.000800272	0.0368227
DHRS11	-0.462962	0.0256168	0.190112
INSM1	-0.462383	0.000586109	0.0331933
GAREM2	-0.462364	0.0107194	0.123593
PDCD4	-0.461101	0.00669124	0.0992731
IHH	-0.459557	0.00135363	0.0455752
SLC29A2	-0.459443	0.0138341	0.137645
ASB13	-0.457691	0.0367669	0.228873
FAM3D	-0.457689	0.00995684	0.119383
AP001524.1	-0.457358	0.00383905	0.0741557
TBRG1	-0.457358	0.00383905	0.0741557
RASSF10	-0.456533	0.00774611	0.107448
SLC25A23	-0.455877	0.00222585	0.0575552
STK38L	-0.454296	0.0158893	0.146438
CPM	-0.453402	0.0141389	0.138773
AMACR	-0.450862	0.00970472	0.117658
PLCD1	-0.450827	0.00253957	0.0615698
IFT57	-0.450676	2.49e-05	0.0112606
CLDN23	-0.450626	0.0262406	0.191529
ATP1B3	-0.448905	0.0052369	0.0880236
ATP12A	-0.448561	0.0138668	0.137719
AC114730.3	-0.447904	0.0260724	0.190805
KIAA1211	-0.447329	0.0080998	0.108645
PLAC9	-0.447045	0.0174346	0.153923
PPP1R26	-0.446856	0.0117299	0.129373
SLC22A23	-0.446672	0.00303099	0.0674402
GGH	-0.444678	0.00164066	0.0509778
GALNT12	-0.443134	0.0081396	0.108745
ACOX3	-0.439347	0.00862106	0.112685
ITPKA	-0.437811	0.0447427	0.253557
TEF	-0.43632	0.0114321	0.128361
PPP1R3B	-0.434435	0.00328851	0.0699864
CAMK2N1	-0.434171	0.0186531	0.160346
ZMIZ2	-0.434154	0.0317333	0.212762
MYD88	-0.43398	0.0364067	0.227316
B3GNT3	-0.433235	0.00057674	0.0330108
SLC16A5	-0.432031	0.0408436	0.242399
PROM2	-0.429846	0.00940568	0.116159
GJB3	-0.429656	0.0444091	0.252831
RAB37	-0.428683	0.0421647	0.246411
SLC7A6	-0.428024	0.0323652	0.214662
C5orf30	-0.427218	0.00157932	0.0503305
MIR6784	-0.427189	0.01231	0.131295
APOOL	-0.426976	0.0294317	0.203521
UGP2	-0.426384	0.00216511	0.0574218
PDE8A	-0.424028	0.00892732	0.114328
PPARG	-0.423808	0.0130656	0.13358
UCK2	-0.423671	9.63e-06	0.010478
DENND2A	-0.42162	0.0468381	0.260593
BTG3	-0.418281	0.00389064	0.0748863
SEMA4G	-0.41823	0.000604667	0.0334098
DSP	-0.417605	0.029201	0.203148
CACFD1	-0.417501	0.0119805	0.130826
TADA1	-0.417338	0.00234444	0.0588817
SYT7	-0.414109	0.0189032	0.161031
ADAMDEC1	-0.412919	0.0276368	0.197403
BBS4	-0.412372	0.0351942	0.223101
NRIP1	-0.41209	0.0190715	0.161528
PLEKHG6	-0.411011	0.00557893	0.0901499
GRAMD4	-0.410737	0.0042632	0.0785802
CES2	-0.410076	0.0126285	0.132435
CES3	-0.410076	0.0126285	0.132435
SNX30	-0.409707	0.000404287	0.029903
SLC9A1	-0.409602	0.0057471	0.0912405
AMT	-0.408949	0.0288552	0.202305
SIPA1L2	-0.408498	0.0328018	0.216194
EDN3	-0.408019	0.0440167	0.251541
GPER1	-0.407836	0.0449878	0.25436
TEX2	-0.407397	0.000497288	0.0316257
ETHE1	-0.407351	0.00681002	0.10008
MTCO2P12	-0.407171	0.0433953	0.249577
MTND1P23	-0.407171	0.0433953	0.249577
MTND2P28	-0.407171	0.0433953	0.249577
MTATP6P1	-0.407171	0.0433953	0.249577
MTCO1P12	-0.407171	0.0433953	0.249577
FGFR3	-0.406753	0.0135635	0.13626
MARCKS	-0.406542	0.0125925	0.132322
CDC14A	-0.405293	0.00532439	0.088427
RP11-757F18.3	-0.40481	0.0155977	0.145726
SLC39A8	-0.404738	0.0241892	0.183198
RBP4	-0.40424	0.0375797	0.232336
DMTN	-0.40417	0.00300044	0.0672778
ZMYND8	-0.403421	0.0241943	0.183198
SLC35G1	-0.403415	0.0419272	0.245403
PRKCI	-0.402886	0.00781828	0.107898
SLC23A3	-0.402833	0.0196575	0.164064
NHEJ1	-0.402833	0.0196575	0.164064
RP11-33O4.1	-0.402833	0.0196575	0.164064
GATA6	-0.402359	0.000624345	0.0337896
ATE1	-0.401611	0.00944027	0.116159
TARDBP	-0.398761	0.0244933	0.184719
RP4-635E18.8	-0.398761	0.0244933	0.184719
HIGD1A	-0.398756	0.0170795	0.15225
RMND5A	-0.398275	0.00117761	0.0432652
PYGB	-0.397619	0.00409542	0.0770548
USP19	-0.397512	0.0179205	0.156535
CPNE2	-0.396829	0.000733774	0.0354658
TAB2	-0.396719	0.0305387	0.207309
FAM171A1	-0.396129	0.00652958	0.0977654
PAQR5	-0.396022	0.0283208	0.200659
SERGEF	-0.395768	0.00574197	0.0912405
TPH1	-0.395768	0.00574197	0.0912405
CYP4F12	-0.394921	0.018736	0.160563
UGDH	-0.394876	0.0027128	0.0637186
SPECC1L	-0.394668	0.0256271	0.190112
ADORA2A	-0.394668	0.0256271	0.190112
MAOA	-0.390896	0.0119819	0.130826
C2CD2L	-0.390864	0.0386725	0.23561
TDP2	-0.390592	0.0248667	0.186371
CNFN	-0.390456	0.0140566	0.13818
CHKA	-0.389447	0.0363377	0.227316
PC	-0.389434	0.000770188	0.0363542
WNK4	-0.389382	0.00264899	0.062899
SMIM14	-0.388132	0.00547894	0.0893305
TMEM56	-0.387155	0.00512525	0.0869086
RWDD3	-0.387155	0.00512525	0.0869086
FAS	-0.386237	0.0220401	0.174767
ASCL2	-0.386196	0.0433267	0.249564
COG1	-0.385782	0.0276721	0.197403
ASMTL-AS1	-0.385225	0.0150934	0.142855
CD27-AS1	-0.384072	0.0344783	0.22043
IGF1R	-0.384003	0.013015	0.133563
NDN	-0.383588	0.0159886	0.146979
APPL2	-0.38206	0.00699417	0.101146
SP3	-0.381865	0.00234274	0.0588817
AVL9	-0.381146	0.0338354	0.218595
ZNF217	-0.379067	0.0344026	0.220075
PINK1	-0.378414	0.00290284	0.0665999
VANGL2	-0.377393	0.00501928	0.0859601
RP11-164P12.5	-0.377247	0.00132636	0.0452169
MNX1	-0.376774	0.00108656	0.0411054
RP1-193H18.2	-0.37581	0.00416303	0.0775797
MAP2K6	-0.37581	0.00416303	0.0775797
ALAD	-0.375259	5.22e-05	0.0133258
TRPM4	-0.37448	0.00171722	0.0519517
LRIG3	-0.374231	0.00198637	0.0560931
CERS6	-0.373942	0.000396482	0.029903
SNX24	-0.373732	0.019577	0.164022
ACSM3	-0.373354	0.00226579	0.0579377
RASD1	-0.373179	0.0486742	0.264931
MYH11	-0.372486	0.0383711	0.234674
LMTK2	-0.371867	0.000527192	0.0327298
PKP2	-0.370907	0.00780377	0.107835
GFPT1	-0.36973	0.0121457	0.131066
ALS2CL	-0.369133	0.0431282	0.24901
TRAK1	-0.368106	0.00562944	0.0903915
CNNM3	-0.367536	0.00148849	0.048465
ARHGAP42	-0.367444	0.0271106	0.195474
PTPRF	-0.366701	0.017817	0.156169
PLEKHG3	-0.366196	0.000328866	0.0277241
CBLB	-0.366184	0.0217884	0.173716
SLC35D1	-0.365565	0.0425715	0.247575
TST	-0.3654	0.0383916	0.234674
XRCC6BP1	-0.365135	0.00886917	0.113875
AIFM3	-0.364463	0.000606027	0.0334098
XXbac-B135H6.15	-0.364463	0.000606027	0.0334098
CRKL	-0.364463	0.000606027	0.0334098
LZTR1	-0.364463	0.000606027	0.0334098
HES2	-0.363569	0.011569	0.128361
TXNIP	-0.363373	0.00349359	0.0719509
RORC	-0.363224	0.00248299	0.0612302
SPATA2	-0.362977	0.00221062	0.0575552
P2RY1	-0.36228	0.00867745	0.113
CD9	-0.359874	0.00565206	0.0903915
TMEM128	-0.359642	0.00294991	0.0668863
MLXIP	-0.359078	0.01255	0.132322
SLC2A10	-0.358699	0.0312445	0.210722
MBTD1	-0.357891	0.024663	0.185569
DGKD	-0.35721	0.000718689	0.0353366
RELL1	-0.356941	0.0399449	0.24
FAM162A	-0.356781	0.0186812	0.160346
CLIC5	-0.356248	0.0109569	0.125164
MAML3	-0.356075	7.61e-05	0.0148726
ADGRG1	-0.355625	0.0319772	0.213393
SPR	-0.355617	0.00800815	0.108643
TP53INP2	-0.355539	0.0482102	0.263725
MBOAT1	-0.354929	0.00250905	0.0613167
SORL1	-0.353993	0.0224381	0.176694
PRKACB	-0.353603	0.0226117	0.177618
DST	-0.353107	0.00737372	0.104549
LPAR5	-0.352988	0.00539242	0.0885839
MOB3B	-0.352357	0.03419	0.219421
ANKRD13A	-0.352233	0.03048	0.207101
FBXO32	-0.351569	0.00218876	0.0575552
CDH1	-0.351188	0.0286379	0.202287
ESYT2	-0.350934	0.0126249	0.132435
COG2	-0.350795	0.0136283	0.136597
ZNF219	-0.350275	0.00308595	0.0679345
IRS1	-0.350048	0.0118667	0.130082
C8orf33	-0.349513	0.0132009	0.13442
RBM38	-0.348195	0.0128474	0.133316
UBL3	-0.348147	0.00564527	0.0903915
OPA1	-0.34764	0.00199687	0.0561137
VIL1	-0.347284	0.00601968	0.0935201
CD164	-0.347108	0.0121967	0.131066
CLSTN1	-0.346685	0.00330838	0.0699864
OPN3	-0.345951	0.0399929	0.240156
RP3-406A7.7	-0.345012	0.0273209	0.196374
ADCY6	-0.344984	0.00224098	0.0575552
PLXNA2	-0.344944	0.00937567	0.116159
AXIN2	-0.344661	0.0364124	0.227316
NDNF	-0.344576	0.0139434	0.13796
PPFIBP2	-0.343367	0.0335742	0.217852
HSD17B11	-0.343208	0.0256017	0.190112
IRF2BP2	-0.342536	0.000338063	0.0282802
KLF4	-0.342484	0.00693704	0.100587
SIRT6	-0.342063	0.00931103	0.116159
SH3BGRL2	-0.342052	0.00634297	0.0962062
SLC45A3	-0.341492	0.0156287	0.145765
FBXO25	-0.341465	0.0064158	0.096771
ROCK2	-0.340979	0.0378882	0.233183
PTPRN2	-0.340845	0.00109421	0.0411054
CNOT6	-0.340605	0.0203479	0.167385
GPA33	-0.338937	0.0189091	0.161031
AP000439.3	-0.338838	0.0458539	0.257307
NOV	-0.338217	0.0115594	0.128361
TMEM168	-0.337765	0.0241692	0.183198
SH3D19	-0.337698	0.0212875	0.171774
TMEM38B	-0.336977	0.0133746	0.135428
ECH1	-0.336277	0.0283153	0.200659
LGALS4	-0.336277	0.0283153	0.200659
HNRNPL	-0.336277	0.0283153	0.200659
FTH1P15	-0.335348	0.0117996	0.129747
LRRC31	-0.334898	0.0187185	0.160539
RAPGEFL1	-0.334359	0.015451	0.145103
GNPTAB	-0.333943	0.00188338	0.0555199
HNRNPH3	-0.333884	0.010898	0.124878
METTL7A	-0.333829	0.00837653	0.110821
ESRP1	-0.332964	0.0113326	0.128124
DAAM1	-0.332906	0.0417212	0.24474
WEE1	-0.332702	0.0204791	0.167987
SPRED2	-0.332501	0.00393305	0.0754355
PCDH1	-0.332394	0.00146073	0.0479923
SHROOM3	-0.330626	0.0249013	0.186412
GRAMD3	-0.330286	0.00401445	0.0763236
FAM8A1	-0.329806	0.00166212	0.0513182
F2RL1	-0.329563	0.0468687	0.260593
NAAA	-0.32941	0.00327454	0.0699619
SDAD1	-0.32941	0.00327454	0.0699619
AFTPH	-0.329241	0.0268044	0.194332
SPAG16	-0.328597	0.0109191	0.124878
ESRP2	-0.328571	0.0415759	0.244399
RP11-96D1.11	-0.328571	0.0415759	0.244399
HIST1H2BD	-0.328323	0.0409564	0.242593
COQ6	-0.328195	0.0161233	0.147427
ANKRD9	-0.328156	0.0257767	0.190307
RBM47	-0.328023	0.00626731	0.095458
ZNF564	-0.327723	0.0211343	0.171557
HSBP1L1	-0.327589	0.00869104	0.113
SH3RF1	-0.327581	0.00811214	0.108645
EPS8	-0.327579	0.0080587	0.108645
DGUOK-AS1	-0.327442	0.0294381	0.203521
IMPA2	-0.327291	0.00751537	0.105458
TNFRSF11A	-0.326213	0.00661121	0.0983542
KTN1	-0.325848	0.000905257	0.0394399
ATG4D	-0.325526	0.00352848	0.0720508
RAB40B	-0.325284	0.0211389	0.171557
CNOT2	-0.324533	0.0408568	0.242399
HIPK1	-0.32419	0.0478184	0.262904
FAM168B	-0.324173	8.17e-05	0.0152864
RP11-1055B8.4	-0.324051	0.0456736	0.256825
NNT	-0.324017	0.00533894	0.088427
GUCY2C	-0.323842	0.00356156	0.0720508
ZNF664	-0.323625	0.0101685	0.120723
FAM101A	-0.323625	0.0101685	0.120723
UNC5B	-0.323586	0.0237904	0.182141
SLC48A1	-0.323484	0.0142517	0.139127
MIEF1	-0.323253	0.0179647	0.156543
SEMA6A	-0.322693	0.0106167	0.123088
PDK2	-0.321979	0.0423128	0.24673
SUCLG2	-0.321903	0.025896	0.190665
UBAP2	-0.320316	0.0435839	0.249987
FAM98C	-0.319944	0.00462064	0.082107
CDX1	-0.319767	0.00841723	0.110917
FOXD2-AS1	-0.318739	0.0405612	0.242231
PDXDC1	-0.318487	0.0178347	0.156169
CYCS	-0.318207	0.0110781	0.126151
MTMR4	-0.318103	0.0122542	0.131195
REP15	-0.318007	0.0391826	0.23697
SGSM2	-0.317754	0.049696	0.26825
AC106876.2	-0.31771	0.0492231	0.266584
SH3RF2	-0.31759	0.00583561	0.0919743
HNF4A	-0.317341	0.0129112	0.133364
PIGCP1	-0.317276	0.0122338	0.131195
ATAD1	-0.316998	0.0232134	0.179871
ATP8B1	-0.316546	0.0391028	0.23697
LFNG	-0.316461	0.00376555	0.0740665
SMPD3	-0.316416	0.0432973	0.249527
KIAA1522	-0.314899	0.00289651	0.0665999
CITED2	-0.314409	0.000691518	0.0347861
FAM134A	-0.314362	0.0324437	0.214662
FYCO1	-0.314215	0.0201023	0.166466
LGALSL	-0.314017	0.00232472	0.0588817
TMX2	-0.313928	0.00509339	0.0868023
C11orf31	-0.313928	0.00509339	0.0868023
CTNND1	-0.313928	0.00509339	0.0868023
ITCH	-0.313344	0.0392005	0.23697
SMIM5	-0.312893	0.0220212	0.174767
MYO15B	-0.312893	0.0220212	0.174767
SPATA20	-0.312472	0.0137516	0.1372
EPN3	-0.312472	0.0137516	0.1372
POLR3H	-0.311342	0.00941519	0.116159
HECTD1	-0.311273	0.0302654	0.206226
ING5	-0.309569	0.0283004	0.200659
MAL2	-0.309552	0.0336304	0.217905
LGALS9B	-0.308988	0.0299292	0.204938
FAM84A	-0.30836	0.0128425	0.133316
IGSF3	-0.307617	0.00435708	0.0792362
CAMK2D	-0.307352	0.0374327	0.231559
GAS6	-0.307331	0.0026962	0.0634657
RERE	-0.307127	0.000319402	0.0271367
NGEF	-0.306939	0.0318837	0.213244
TMEM87B	-0.306884	0.0242332	0.183198
RRNAD1	-0.306721	0.033111	0.216528
OVOL1	-0.306582	0.0043044	0.0790716
DUSP16	-0.306194	0.0271237	0.195474
DAB2	-0.305903	0.00647717	0.0974263
RAB11FIP1	-0.305862	0.000976809	0.0405059
ATPAF1	-0.30563	0.00023492	0.024331
ABCC6P2	-0.305575	0.0351347	0.223101
DSG2	-0.305517	0.0330763	0.216528
MGAT4B	-0.305514	0.0249486	0.186472
XK	-0.305461	0.013528	0.13626
NGLY1	-0.303954	0.00250567	0.0613167
PUM2	-0.303063	0.0469994	0.260871
GLTP	-0.302919	0.00342897	0.0710535
TRAPPC6A	-0.302853	0.0201304	0.166478
TNFRSF21	-0.302717	0.0351459	0.223101
RP11-284F21.7	-0.301758	0.00334886	0.0703066
LRRC1	-0.301258	0.00199098	0.0560931
CAPN5	-0.300846	0.00563409	0.0903915
DHX32	-0.300481	6.7e-05	0.0145829
FHDC1	-0.300224	8.59e-05	0.0152864
SDHDP2	-0.300084	0.00606462	0.0938162
SLC35E4	-0.299909	0.0331198	0.216528
CSRP1	-0.298953	0.0181783	0.158025
CNPY4	-0.298916	0.0094231	0.116159
LAMTOR4	-0.298916	0.0094231	0.116159
DOCK1	-0.298825	0.00468256	0.0824292
LSR	-0.298379	0.0180251	0.156944
BDH1	-0.298238	0.0128386	0.133316
DSC2	-0.298102	0.0202549	0.166747
STX3	-0.297576	0.0450252	0.254363
GAL3ST2	-0.296805	0.00573927	0.0912405
D2HGDH	-0.296805	0.00573927	0.0912405
NEU4	-0.296805	0.00573927	0.0912405
PFKM	-0.296431	0.0192612	0.162503
PHLPP1	-0.296322	0.00120822	0.0438052
EPHB3	-0.295776	0.0215605	0.172914
EPHX1	-0.29539	0.0390609	0.236914
C1orf210	-0.295049	0.0150894	0.142855
TTC39A	-0.294918	0.0120864	0.131066
FN3K	-0.294843	0.0427349	0.247862
GMCL1	-0.294799	0.00771264	0.107257
H1F0	-0.294311	0.00974319	0.117861
HSPA2	-0.293794	0.00163476	0.0509778
IDH3A	-0.293737	0.0243408	0.183824
MPZL3	-0.293478	0.0031145	0.0680124
WLS	-0.293442	0.00105441	0.0411053
SUPV3L1	-0.293397	0.00323223	0.0691939
CEP170B	-0.292833	0.0183902	0.159357
ATP10B	-0.292646	0.0499788	0.269069
EPHB2	-0.292428	0.00177112	0.0533544
TUFT1	-0.292318	0.0463	0.258742
AKAP9	-0.291651	0.0301086	0.205673
MGAT5	-0.29159	0.0394241	0.237883
FAAH	-0.290234	0.00865573	0.112867
NSUN4	-0.290234	0.00865573	0.112867
LTBP4	-0.290126	0.0327191	0.216136
RNF144A	-0.289441	0.00208876	0.0568717
ZFYVE9	-0.289362	0.000213838	0.0239741
PANK3	-0.289117	0.0394394	0.237883
B4GALNT3	-0.28866	0.0145007	0.140423
CLCN3	-0.288201	0.0194698	0.163375
MARVELD1	-0.288106	0.0165395	0.150014
MYO19	-0.287678	0.0086971	0.113
ST6GALNAC1	-0.286869	0.0096511	0.117532
FASTKD1	-0.286086	0.00599692	0.0934333
SMPDL3B	-0.285881	0.00977843	0.118156
XKR8	-0.285881	0.00977843	0.118156
ARHGEF10L	-0.285658	9.3e-05	0.0154564
MYB	-0.285337	0.0196528	0.164064
NUMA1	-0.285167	0.0158887	0.146438
OSBPL2	-0.28473	0.0488851	0.265701
EIF4EBP2	-0.284377	0.0105917	0.122949
FAM177A1	-0.28409	0.0170316	0.152193
MRPS25	-0.283862	0.000363166	0.029259
LRIG1	-0.283744	0.0391401	0.23697
EFCAB14	-0.283448	0.0010158	0.0407632
ZNF57	-0.283329	0.0285613	0.202084
ELF4	-0.283282	0.0407353	0.242399
SYP	-0.283125	0.0226946	0.17794
ACOT13	-0.283046	0.0104731	0.122467
ABTB2	-0.282562	0.00564977	0.0903915
CAPN2	-0.281187	0.0105934	0.122949
LETM1	-0.281043	0.0262551	0.191529
CMC1	-0.280966	0.0388113	0.235927
CPNE8	-0.279173	0.0446415	0.253133
CDX2	-0.278652	0.040419	0.241772
TMEM99	-0.278648	0.0196223	0.164064
NISCH	-0.278548	0.00618446	0.0952634
LCMT1	-0.278488	0.0135605	0.13626
PNKD	-0.27845	0.0168354	0.151197
OPLAH	-0.277684	0.0171993	0.152725
TSPAN6	-0.27654	0.0366094	0.228284
RNF167	-0.276281	0.0223504	0.176258
ADGRA3	-0.276173	0.0336815	0.217905
AFG3L2	-0.275769	0.00549549	0.0893325
SIPA1L3	-0.275655	0.0392008	0.23697
TMEM98	-0.275109	0.0339343	0.218864
MVB12B	-0.275006	0.0199439	0.166072
SREBF2	-0.274656	0.00841351	0.110917
SESN1	-0.274589	0.0260285	0.190742
MYO10	-0.274297	0.0155577	0.145521
FITM2	-0.273319	0.000941541	0.0395833
2011-09-01	-0.27302	0.0132757	0.13474
SH3BP4	-0.272834	0.00551572	0.0895275
NIPAL2	-0.272721	0.00673692	0.0994151
NCBP2-AS2	-0.272681	0.010708	0.123593
PTPN18	-0.271233	0.00968146	0.117646
FOXO1	-0.270984	0.0320354	0.213602
SLITRK6	-0.270112	0.0387081	0.235695
DNAJC11	-0.26993	0.00159426	0.0505155
ARRB1	-0.269886	0.00622264	0.0954223
PTPN3	-0.269766	0.0348679	0.222448
NCEH1	-0.268413	0.0130431	0.133563
PLA2G12A	-0.268378	0.00230047	0.0585893
PUS1	-0.267699	0.0408088	0.242399
EXD3	-0.267305	0.0142207	0.138949
C6orf136	-0.267182	0.00314446	0.0685046
SLC39A14	-0.267102	0.0191193	0.161681
MPND	-0.266708	0.0330232	0.216528
RALBP1	-0.266429	0.000402905	0.029903
RP11-284F21.10	-0.266382	0.0107043	0.123593
PSEN1	-0.266305	0.0274842	0.196867
UBAC1	-0.265703	0.00405261	0.0769147
ANKHD1-EIF4EBP3	-0.26519	0.0458133	0.257212
ANKHD1	-0.26519	0.0458133	0.257212
EIF4EBP3	-0.26519	0.0458133	0.257212
TPM1	-0.265104	0.020052	0.166367
GOT2	-0.264518	0.000256133	0.02487
CYB5B	-0.263627	0.00785817	0.107906
RAB15	-0.263434	0.00314964	0.0685046
PEX1	-0.262752	0.0207144	0.169248
NTN4	-0.262675	0.0253014	0.188458
CPTP	-0.261892	0.0336129	0.217905
SMG1	-0.26124	0.040635	0.242277
CTD-2562J17.6	-0.260891	0.0336757	0.217905
ACOT11	-0.260777	0.0124943	0.132174
SLC17A5	-0.259922	0.0112111	0.127399
ACSS2	-0.259592	0.0302339	0.20614
FAM21C	-0.259429	0.0318599	0.213244
ZXDC	-0.259386	0.0221835	0.175452
CDC42EP3	-0.259368	0.014585	0.140988
ATP1A1	-0.258965	0.0466445	0.260266
CYTH3	-0.258451	0.00635838	0.0963055
COX10	-0.258014	0.013251	0.13474
BRPF3	-0.257379	0.0146833	0.141193
ACO2	-0.256803	0.0150139	0.1426
BLCAP	-0.256658	0.026245	0.191529
PPTC7	-0.256473	0.00992184	0.119095
XYLT2	-0.256432	0.0431171	0.24901
UBE3B	-0.25631	0.00415552	0.0775797
NUDT4P2	-0.256297	0.0497034	0.26825
NDFIP2	-0.256066	0.0166215	0.150132
ATG4B	-0.256033	0.0145435	0.140712
KIF13A	-0.255804	0.0300752	0.205574
RP11-390E23.6	-0.255745	0.0170777	0.15225
SLC25A38	-0.255733	0.0029719	0.06702
MLLT3	-0.255619	0.00576516	0.0912607
CABLES1	-0.255399	0.0212844	0.171774
MACROD1	-0.254843	0.0423047	0.24673
PXMP2	-0.254589	0.0141653	0.138782
PGAM5	-0.254589	0.0141653	0.138782
TSEN54	-0.254241	0.00127478	0.0448629
LLGL2	-0.254241	0.00127478	0.0448629
PDCD6IP	-0.254125	0.0242411	0.183198
LGMN	-0.253959	0.023819	0.182141
HAGLR	-0.253924	0.017862	0.156274
TLCD2	-0.253747	0.0287357	0.202287
NET1	-0.253527	0.0253183	0.188458
C6orf48	-0.253473	0.0232386	0.179871
HSPA1B	-0.253473	0.0232386	0.179871
HSPA1A	-0.253473	0.0232386	0.179871
GBA2	-0.253203	0.000983315	0.0405059
NCKIPSD	-0.25256	0.000282147	0.0260899
PHF2	-0.251719	0.021292	0.171774
SPIRE2	-0.251452	0.0394303	0.237883
KIAA1715	-0.251308	0.0316195	0.212261
PHYKPL	-0.251137	0.00813372	0.108745
THRA	-0.251118	0.0156704	0.145904
C1orf21	-0.250806	0.00383593	0.0741557
KHDRBS3	-0.250213	0.0330007	0.216528
MARK2	-0.250056	0.0115663	0.128361
VPS13D	-0.249309	0.011579	0.128361
OTUD7B	-0.248894	0.0323571	0.214662
CANT1	-0.24876	0.00310944	0.0680124
TMEM63B	-0.248231	0.00491417	0.0849933
ERN2	-0.248212	0.00717758	0.102976
HNMT	-0.24819	0.0426596	0.24769
RRN3	-0.248159	0.00108044	0.0411053
RNF5	-0.247422	0.0169296	0.151531
DLAT	-0.246309	0.00871975	0.11304
GFM1	-0.245717	0.00178427	0.0536021
FBXO31	-0.245674	0.00375901	0.0740665
RAB11FIP4	-0.24562	0.0257705	0.190307
FAM105A	-0.245081	0.00171978	0.0519517
SNX4	-0.244999	0.0226205	0.177618
LRRC75A	-0.244558	0.0249904	0.186655
GTF3C2	-0.244022	0.0268836	0.194517
MPV17	-0.244022	0.0268836	0.194517
PSKH1	-0.243399	0.000537869	0.0327298
PIK3IP1	-0.243322	0.0295522	0.203554
MAP7	-0.242664	0.0376311	0.232522
CLN3	-0.242202	0.0204045	0.167672
CASZ1	-0.241848	0.0162631	0.14814
TBC1D10A	-0.241431	0.00264574	0.062899
IRF6	-0.240967	0.00657035	0.0978802
CPT2	-0.240836	0.0402513	0.241175
MCCC1	-0.240485	0.00257646	0.0618878
SPRY2	-0.240373	0.0287387	0.202287
VSIG10	-0.240171	0.0132819	0.13474
WSB2	-0.240171	0.0132819	0.13474
SLAIN2	-0.239715	0.00729113	0.103784
ULK3	-0.239271	0.0470232	0.260871
ARV1	-0.239055	0.00535447	0.088427
ABHD17C	-0.238738	0.0239457	0.182744
TMEM45B	-0.238415	0.0319474	0.213393
INO80C	-0.236483	0.020945	0.170553
TMEM59	-0.235246	0.0267626	0.194159
SH3GLB2	-0.234726	0.010348	0.121527
KLF9	-0.234667	0.0044814	0.0804211
PWWP2B	-0.233701	0.0234588	0.180804
ZNF703	-0.233679	0.0186743	0.160346
MYOF	-0.233619	0.0405104	0.242061
ZFP36L2	-0.233376	0.0118522	0.130082
TTC13	-0.232704	0.0182702	0.15857
GAB2	-0.231843	0.00247227	0.0611754
GPR107	-0.231823	0.0152335	0.143557
GPBP1L1	-0.231425	0.00129972	0.0450142
FZD1	-0.231356	0.0033127	0.0699864
ANKS4B	-0.231245	0.00646536	0.0973833
MAPK13	-0.23022	0.0154801	0.145251
DNM2	-0.22994	0.00757163	0.105974
ANKRD27	-0.229342	0.00215794	0.0574218
TJP3	-0.229315	0.0371772	0.230635
TMPRSS4	-0.228847	0.0200511	0.166367
XYLT1	-0.228799	0.0108365	0.124442
LRP1	-0.228608	0.00589458	0.0925015
AACS	-0.228354	0.0161623	0.147454
KIAA1671	-0.228147	0.0497914	0.268441
DGCR2	-0.227803	0.00207827	0.0567869
NDUFS1	-0.227669	0.00533943	0.088427
MAGI3	-0.227355	0.0170998	0.152301
IREB2	-0.227242	0.0328526	0.216238
ARHGEF11	-0.226771	0.00724159	0.103349
ATF1	-0.226088	0.0329753	0.216528
PGM1	-0.225863	0.0321345	0.213903
NPTN	-0.225045	0.00514132	0.0869547
LIAS	-0.224929	0.0334448	0.217448
HDAC6	-0.224645	0.0168938	0.151531
LRPPRC	-0.223838	0.011794	0.129747
SEZ6L2	-0.22332	0.0497017	0.26825
ZFP91	-0.223247	0.0139816	0.137977
NSMAF	-0.223196	0.00302677	0.0674402
NPEPPS	-0.222689	0.0172035	0.152725
RAB32	-0.222608	0.0359739	0.225615
ZNF747	-0.222078	0.0117221	0.129373
ZNF768	-0.222078	0.0117221	0.129373
SFT2D2	-0.221765	0.0133976	0.135534
SGPP2	-0.221626	0.0473566	0.261556
USP12	-0.221504	0.00458263	0.0816985
BCKDHA	-0.221381	0.0378116	0.233107
CTC-435M10.3	-0.221381	0.0378116	0.233107
ZZEF1	-0.220916	0.0340436	0.218996
KIAA1468	-0.220698	0.0269322	0.19461
CEP104	-0.220654	0.0283229	0.200659
ERBB3	-0.220433	0.00876267	0.113176
PA2G4	-0.220433	0.00876267	0.113176
ANKH	-0.220041	0.0246147	0.185506
SLC35F2	-0.219842	0.0161061	0.147427
ATOH1	-0.219668	0.0406943	0.242399
KIF13B	-0.218898	0.00467242	0.0824292
GOLPH3L	-0.218884	0.0276999	0.197403
ADNP	-0.218525	0.0327334	0.216136
TNRC18	-0.218444	0.00298277	0.06702
BCKDHB	-0.218312	0.0476538	0.26253
KLF3	-0.217954	0.0499157	0.268862
AKAP1	-0.21717	0.0417004	0.24474
SLC1A5	-0.217069	0.0460401	0.257953
GOLIM4	-0.216897	0.0415122	0.244399
FOXP1	-0.216688	0.0209682	0.170553
BCAR1	-0.216482	0.0220728	0.17483
PIGU	-0.21615	0.0113409	0.128124
NCOA6	-0.21615	0.0113409	0.128124
PER2	-0.215871	0.0274981	0.196867
PITPNA-AS1	-0.215588	0.0351846	0.223101
VAPB	-0.215584	0.0101645	0.120723
POLR2A	-0.215501	0.047318	0.261556
TMCO3	-0.214887	0.0140531	0.13818
TUSC1	-0.214821	0.0204828	0.167987
BAZ1B	-0.214138	0.0454903	0.25657
STXBP3	-0.214116	0.0264318	0.192271
RNF2	-0.21387	0.0142025	0.138932
DCAKD	-0.213749	0.0380392	0.233451
MMP15	-0.213586	0.0477439	0.262741
GOT1	-0.213335	0.0200409	0.166367
FAM133B	-0.213294	0.0144678	0.140317
LINC00294	-0.21326	0.0191824	0.161963
UNG	-0.212927	0.00964484	0.117532
SAMD5	-0.212886	0.0490387	0.266249
NARS	-0.212619	0.00452076	0.0809938
SRSF8	-0.212423	0.00904378	0.114896
ENSAP2	-0.211647	0.0118641	0.130082
UBE2E1	-0.211541	0.00691949	0.100587
GSPT1	-0.211123	0.00112655	0.0419526
SLTM	-0.210679	0.00319335	0.0686318
TPP2	-0.210608	0.0293114	0.203423
ABLIM2	-0.21042	0.00134238	0.045468
AFAP1	-0.21042	0.00134238	0.045468
PACSIN2	-0.21039	0.00406759	0.0770548
ARFGAP3	-0.21039	0.00406759	0.0770548
NVL	-0.210124	0.0295552	0.203554
MINK1	-0.209236	0.0240173	0.182905
FGD5-AS1	-0.209172	0.0128943	0.133364
VPS4B	-0.209086	0.0176402	0.155334
RBBP6	-0.208797	0.0349432	0.222748
VPS37B	-0.208533	0.0289118	0.202305
C2orf82	-0.207716	0.00670902	0.0994013
GIGYF2	-0.207716	0.00670902	0.0994013
EIF4B	-0.207681	0.0288096	0.202305
SLC25A13	-0.20765	0.0228265	0.17846
USP7	-0.207566	0.00407933	0.0770548
SCAP	-0.207495	0.00920337	0.115841
PARS2	-0.207029	0.00305109	0.0674402
DNMBP	-0.206711	0.0338496	0.218595
CLUH	-0.206674	0.0092203	0.11588
MUT	-0.206391	0.00916714	0.115607
UQCC1	-0.205923	0.00474306	0.0830995
STARD10	-0.205887	0.00906807	0.11507
ARAP1	-0.205887	0.00906807	0.11507
EPC2	-0.205474	0.0266191	0.193375
TSTD2	-0.205314	0.0331622	0.2166
FAM20B	-0.205095	0.00585082	0.0920805
PDHA1	-0.205002	0.024071	0.183086
ACTN4	-0.204521	0.0472236	0.261219
KDM4A	-0.204454	0.0143748	0.139952
FZD7	-0.203932	0.0327631	0.216194
SNX5	-0.203628	0.000641583	0.0343487
OVOL2	-0.203628	0.000641583	0.0343487
PHF12	-0.203512	0.0115029	0.128361
CTB-55O6.8	-0.203498	0.0269027	0.194526
TMEM131	-0.20317	0.0416931	0.24474
DLD	-0.202849	0.00879066	0.113188
BZW2	-0.201996	0.0159572	0.146815
HES1	-0.201782	0.02634	0.191989
KDM5C	-0.201426	0.0445566	0.252918
ARFGEF1	-0.201378	0.0357417	0.22457
APOBEC3G	-0.201117	0.0256671	0.190272
APOBEC3C	-0.201117	0.0256671	0.190272
APOBEC3B	-0.201117	0.0256671	0.190272
APOBEC3F	-0.201117	0.0256671	0.190272
APOBEC3A	-0.201117	0.0256671	0.190272
SLCO2B1	-0.201	0.0218955	0.174256
MYH9	-0.200629	0.0180549	0.157077
SCRIB	-0.200461	0.00108102	0.0411053
ZNF592	-0.200061	0.0237415	0.181951
WRNIP1	-0.199908	0.00103567	0.0409561
APP	-0.199288	0.0411601	0.243138
MARS2	-0.198986	0.048889	0.265701
TTLL12	-0.198875	0.0466788	0.260324
KIAA1191	-0.198002	0.0269708	0.194759
CUX1	-0.197982	0.0270614	0.195284
SERTAD2	-0.197893	0.01386	0.137719
GET4	-0.197776	0.00510513	0.0868023
SUN1	-0.197776	0.00510513	0.0868023
TRAPPC10	-0.197657	0.0109204	0.124878
BOD1	-0.197644	0.0121151	0.131066
ACAD8	-0.197581	0.0100894	0.120442
AC006978.6	-0.196881	0.0130803	0.13358
ZNRF2	-0.196881	0.0130803	0.13358
CTDSP2	-0.196734	0.032451	0.214662
CMAS	-0.196673	0.0219042	0.174256
TMEM246	-0.196076	0.0121892	0.131066
MGEA5	-0.19583	0.00430031	0.0790716
SCAMP2	-0.195777	0.00787841	0.107906
PWP2	-0.195695	0.0297959	0.204307
C21orf33	-0.195695	0.0297959	0.204307
TOP2B	-0.195246	0.00151677	0.048887
NBR1	-0.195204	0.0295529	0.203554
PPFIA1	-0.195087	0.014283	0.139187
MTMR11	-0.194906	0.0123226	0.131295
SF3B4	-0.194906	0.0123226	0.131295
SMCHD1	-0.194481	0.0428925	0.248286
HCCS	-0.194006	0.017733	0.155898
CBX1	-0.193902	0.00268922	0.0634387
GMNN	-0.193564	0.0340525	0.218996
MKRN1	-0.193556	0.0292411	0.203193
SPPL3	-0.193482	0.00127885	0.0448629
MED12	-0.193286	0.0129178	0.133364
RASSF3	-0.193159	0.0423012	0.24673
GLTSCR1L	-0.192891	0.0200711	0.166367
BMP1	-0.192859	0.0175923	0.155163
CFDP1	-0.192261	0.0149942	0.142537
TMEM170A	-0.192261	0.0149942	0.142537
HP1BP3	-0.192077	0.027601	0.197403
MRPS36	-0.191541	0.0417239	0.24474
UQCRC2	-0.191094	0.0372849	0.230907
APBA3	-0.189658	0.0296852	0.204191
DHX15	-0.189609	0.0158334	0.146294
MOAP1	-0.189527	0.0068294	0.100094
PAK4	-0.188305	0.0102928	0.121273
SSBP3	-0.188075	0.00367059	0.0728425
GINM1	-0.1878	0.0224318	0.176694
ATP5G3	-0.187739	0.0388385	0.23596
KLHL12	-0.187641	0.00183928	0.0546509
NDUFS2	-0.186561	0.0368427	0.229213
FAM83G	-0.18649	0.0188095	0.160833
VAPA	-0.186348	0.0330769	0.216528
BCAR3	-0.186328	0.0257662	0.190307
SMAD7	-0.186245	0.012257	0.131195
FKBP4	-0.185536	0.0415501	0.244399
ELP5	-0.185259	0.0496873	0.26825
NFYC	-0.185113	0.0434993	0.249765
GFM2	-0.185104	0.00171449	0.0519517
ABR	-0.18464	0.0166016	0.150132
DYNC1H1	-0.184449	0.0052509	0.0880688
FRAT2	-0.184252	0.0231131	0.179539
HCFC1R1	-0.184241	0.0353447	0.223733
CCDC64B	-0.184241	0.0353447	0.223733
PREP	-0.184203	0.0078569	0.107906
PCSK7	-0.184127	0.0116974	0.129373
STK39	-0.1841	0.0404398	0.241772
CAMTA2	-0.182799	0.0336826	0.217905
SPAG7	-0.182799	0.0336826	0.217905
GSS	-0.182773	0.0494787	0.267835
TNFRSF10D	-0.182284	0.0478892	0.263028
RGP1	-0.181864	0.0315263	0.211896
COX16	-0.181738	0.0129649	0.133517
SYNJ2BP	-0.181738	0.0129649	0.133517
GLIPR2	-0.181598	0.0356968	0.22457
MUL1	-0.181588	0.011001	0.125536
ANKS1A	-0.180421	0.0055364	0.0897292
IQSEC2	-0.180406	0.010275	0.121273
SPTAN1	-0.180335	0.00875286	0.113176
NDUFA10	-0.180039	0.0149336	0.142458
VMP1	-0.179737	0.0121182	0.131066
CLTC	-0.179737	0.0121182	0.131066
SLC25A4	-0.179116	0.0155624	0.145521
DYNC1LI2	-0.178943	0.0124133	0.131702
MAD2L1BP	-0.178916	0.0367033	0.228607
ACAD9	-0.178783	0.0102908	0.121273
MAML1	-0.178768	0.0123936	0.131622
INPP5A	-0.178491	0.016979	0.151847
IARS2	-0.177677	0.0242159	0.183198
RAB3GAP1	-0.177477	0.0426939	0.247757
CTCF	-0.176472	0.0446445	0.253133
SPRYD7	-0.17575	0.00827845	0.110059
MAX	-0.175598	0.0298784	0.204744
BAP1	-0.17507	0.0408958	0.242499
UBE2G2	-0.174974	0.0410833	0.243033
FAM63A	-0.174721	0.0461469	0.258285
SCARB2	-0.174456	0.0158701	0.146438
ZADH2	-0.174377	0.0220488	0.174767
SETD3	-0.173598	0.00787412	0.107906
HUWE1	-0.173434	0.0196405	0.164064
MED9	-0.172792	0.0127477	0.133044
FAM117B	-0.172413	0.0440996	0.25175
MEX3D	-0.171	0.0127126	0.132925
RP11-617F23.1	-0.170366	0.0195491	0.163914
PCTP	-0.17029	0.00588003	0.0924065
MBTPS1	-0.170033	0.0395377	0.238212
FAM120A	-0.168563	0.0419037	0.245403
TMEM127	-0.167255	0.0268349	0.194383
PDHB	-0.167239	0.0259858	0.190672
PEX13	-0.166512	0.0481022	0.263399
NOTCH1	-0.165397	0.0480896	0.263399
AC004987.9	-0.165327	0.0176724	0.155492
OGFOD3	-0.164654	0.0158225	0.146294
PIGS	-0.163285	0.037922	0.23319
RP11-175O19.4	-0.163166	0.0182645	0.15857
RNF220	-0.163052	0.0232968	0.180036
TNXA	-0.161449	0.00423718	0.0783663
ATF6B	-0.161449	0.00423718	0.0783663
TNXB	-0.161449	0.00423718	0.0783663
ADCK3	-0.161145	0.0201769	0.166483
PSEN2	-0.161145	0.0201769	0.166483
WDTC1	-0.161127	0.0167659	0.151185
BTBD1	-0.161017	0.0451495	0.254933
HTT	-0.160861	0.0317649	0.212842
EMC1	-0.160401	0.0491892	0.266584
DHX16	-0.15973	0.000459626	0.0310018
PRPF8	-0.159523	0.00893601	0.114328
GYS1	-0.15949	0.0107729	0.123842
PDCD11	-0.158897	0.0252891	0.188458
MDH1	-0.158529	0.0357453	0.22457
TOR1B	-0.15813	0.0229472	0.178633
STARD7	-0.157998	0.000688679	0.0347861
WDR55	-0.156672	0.0258375	0.190496
UCKL1	-0.155958	0.0120737	0.131066
MAPK1	-0.155251	0.035676	0.22457
ARHGAP17	-0.15417	0.0139419	0.13796
GAK	-0.154144	0.0157197	0.145959
SERINC3	-0.153957	0.00201509	0.0561901
ZBTB7A	-0.15374	0.0241226	0.183194
DNAJC21	-0.153361	0.00856344	0.112202
ASAH1	-0.152507	0.00571212	0.0912178
COG3	-0.150784	0.0131062	0.13358
INO80	-0.1499	0.00239769	0.0597613
LIMD1	-0.149783	0.0103698	0.121652
NUDT15	-0.149748	0.0445198	0.252918
CS	-0.14912	0.00879482	0.113188
CNPY2	-0.14912	0.00879482	0.113188
PAN2	-0.14912	0.00879482	0.113188
RP11-977G19.10	-0.14912	0.00879482	0.113188
PDSS2	-0.148868	0.0124495	0.131854
N4BP1	-0.148456	0.0126827	0.132747
KAT8	-0.146859	0.0101119	0.120578
RP11-196G11.5	-0.146859	0.0101119	0.120578
IST1	-0.146584	0.00806656	0.108645
ATXN1L	-0.146584	0.00806656	0.108645
MIR3176	-0.144549	0.0378675	0.233183
CAPN15	-0.144549	0.0378675	0.233183
CTDP1	-0.143275	0.0160853	0.147427
BTBD7	-0.143188	0.044545	0.252918
GBF1	-0.142919	0.00693683	0.100587
LRP5	-0.142362	0.0380987	0.233685
FRAT1	-0.141959	0.0168178	0.151197
GGA1	-0.141875	0.0170801	0.15225
STX12	-0.14181	0.0297529	0.204307
EFTUD1	-0.141672	0.0467297	0.260392
SETD2	-0.14115	0.0481337	0.26344
EIF2B5	-0.140584	0.0218812	0.174256
ZNF552	-0.140265	0.0295121	0.203554
PTGFRN	-0.139234	0.023836	0.182141
CHCHD7	-0.138786	0.0471704	0.261191
NCOA5	-0.138259	0.00685706	0.100229
FAM83F	-0.137385	0.0343449	0.219965
ABCF2	-0.137123	0.0220295	0.174767
ARF6	-0.13668	0.0306292	0.207793
MFN2	-0.134605	0.0401392	0.240769
PLXNB2	-0.134397	0.0479813	0.263399
ASF1A	-0.134174	0.0276678	0.197403
TPR	-0.133486	0.0445601	0.252918
UBTF	-0.133344	0.0135455	0.13626
SNRNP200	-0.133042	0.00633925	0.0962062
THRAP3	-0.132792	0.0426541	0.24769
UPF1	-0.132078	0.00435311	0.0792362
HNRNPUL1	-0.130252	0.00579158	0.0915458
ZC3H4	-0.130119	0.0156884	0.145946
SLU7	-0.129968	0.00727487	0.103688
MKKS	-0.129827	0.029216	0.203148
USP22	-0.129592	0.00304886	0.0674402
AKAP10	-0.129026	0.00922775	0.11588
KAT7	-0.128424	0.00930325	0.116159
C5orf45	-0.125703	0.0164499	0.149616
TBC1D9B	-0.125703	0.0164499	0.149616
NIPAL3	-0.125487	0.0495171	0.267857
PRKACA	-0.123965	0.0212575	0.171774
SART3	-0.123185	0.0132733	0.13474
HIBADH	-0.122675	0.0343811	0.220067
SNUPN	-0.121743	0.00796234	0.108509
PTPN9	-0.121743	0.00796234	0.108509
RABIF	-0.119827	0.048042	0.263399
INIP	-0.119819	0.0240038	0.182905
SUPT6H	-0.11915	0.030489	0.207101
PIK3R4	-0.118439	0.0360754	0.225991
KHSRP	-0.118397	0.0475939	0.262466
FAM103A1	-0.117124	0.0311303	0.210361
DHX38	-0.116176	0.0155208	0.145389
BRD3	-0.115478	0.0436827	0.250421
PTCD3	-0.115457	0.0449442	0.254302
NUDT19	-0.112813	0.038326	0.234674
CTR9	-0.111833	0.0308368	0.208681
GID8	-0.109922	0.0413042	0.243724
TAF7	-0.109755	0.0385459	0.23497
SF3A1	-0.10361	0.00628799	0.0956389
DCTN1	-0.101822	0.0434768	0.249765
C22orf39	-0.101385	0.00497892	0.0856481
HIRA	-0.101385	0.00497892	0.0856481
CUL3	-0.0968218	0.0380061	0.23338
RTF1	-0.0956816	0.0272651	0.196103
LSG1	-0.0953006	0.0410987	0.243033
WBP11	-0.094845	0.0127241	0.132925
PMPCB	-0.0927297	0.0431476	0.24901
C10orf76	-0.0916773	0.0241208	0.183194
WDR33	-0.0873109	0.0126428	0.132457
RNF20	-0.0847761	0.0470648	0.260871
NMT1	0.108025	0.0100597	0.120351
TRIM38	0.108328	0.0264228	0.192271
UTP3	0.109216	0.0360485	0.225952
SYK	0.110253	0.00682055	0.100094
DOLK	0.121594	0.0302121	0.206121
MRGBP	0.122553	0.0313838	0.211461
SGCB	0.125786	0.03373	0.218082
ADAR	0.127949	0.0393453	0.237711
NRDC	0.128301	0.0102077	0.12081
EIF2S1	0.133422	0.0105523	0.122949
GNS	0.141384	0.0226905	0.17794
EXT2	0.145088	0.0359626	0.225615
GPC4	0.145576	0.037736	0.232782
C6orf106	0.146286	0.0293116	0.203423
SRP54	0.146347	0.0440709	0.251718
MCFD2	0.148202	0.0311798	0.210478
SMARCAL1	0.150017	0.0228607	0.178599
HMGN3	0.152147	0.0323997	0.214662
STK10	0.153999	0.0483172	0.264045
ACO1	0.15471	0.0161506	0.147454
VOPP1	0.155192	0.0155216	0.145389
CTNNBL1	0.156865	0.0403796	0.241772
PRPS1	0.159094	0.0384542	0.234674
SRPRA	0.159241	0.0476214	0.262485
UNC93B1	0.159392	0.0370809	0.230168
PELO	0.162492	0.0115242	0.128361
IRAK1	0.163425	0.0350642	0.222866
MECP2	0.163425	0.0350642	0.222866
DESI1	0.165459	0.00915884	0.115607
CBX4	0.167229	0.0443454	0.252755
TNFAIP8L1	0.167353	0.0190182	0.161454
ATP6V1B2	0.167409	0.0157321	0.145959
PSMB2	0.167543	0.0433654	0.249577
CREB3	0.169943	0.029416	0.203521
RNF31	0.170293	0.0356544	0.22457
IRF9	0.170293	0.0356544	0.22457
EIF4A1P10	0.171411	0.0409475	0.242593
IFIH1	0.173054	0.038447	0.234674
BYSL	0.174128	0.0497986	0.268441
TRIM27	0.174331	0.0473339	0.261556
APMAP	0.17503	0.0433977	0.249577
CTC-308K20.3	0.178412	0.0484715	0.264622
ACOT9	0.179176	0.0297079	0.204218
DNAJC1	0.181212	0.0222639	0.175852
HSH2D	0.181601	0.0231425	0.179639
RAB8A	0.181601	0.0231425	0.179639
SEC13	0.183175	0.0407546	0.242399
ENTPD4	0.185039	0.0149632	0.142492
LOXL2	0.185039	0.0149632	0.142492
PTPN6	0.185854	0.0413562	0.243898
CENPA	0.186162	0.0174375	0.153923
SLC35F6	0.186162	0.0174375	0.153923
CETN2	0.186334	0.0331255	0.216528
GTF2E2	0.186521	0.035036	0.222857
TIMM9	0.187191	0.0460356	0.257953
NUP62	0.187219	0.0150759	0.142855
IL4I1	0.187219	0.0150759	0.142855
TGFBR2	0.187458	0.0363586	0.227316
BET1	0.187606	0.0428345	0.248175
SPON2	0.187926	0.0443378	0.252755
CTBP1	0.187926	0.0443378	0.252755
RPN2	0.188453	0.0456096	0.25676
PDIA6	0.189248	0.034207	0.219421
NFIL3	0.189462	0.00917411	0.115607
NAP1L1	0.190366	0.0333409	0.217115
KIAA0930	0.191222	0.0124519	0.131854
ST20	0.191377	0.0274649	0.196867
MTHFS	0.191377	0.0274649	0.196867
C5orf15	0.19305	0.0186484	0.160346
MID1IP1	0.194993	0.0194131	0.163277
PARP12	0.196448	0.0439092	0.251058
ODC1	0.197295	0.0425366	0.247504
SETD1A	0.197498	0.00337444	0.0707072
HSD3B7	0.197498	0.00337444	0.0707072
GYG1	0.199339	0.0076968	0.107257
ERLEC1	0.199536	0.0115102	0.128361
ORAI1	0.200704	0.0289591	0.202397
TXNDC15	0.201244	0.00673737	0.0994151
SLC15A4	0.203697	0.0227739	0.178177
ZDHHC16	0.204788	0.0285151	0.201889
PSMA5	0.206626	0.0196133	0.164064
P4HA1	0.208943	0.0437408	0.250574
NUCB2	0.210222	0.0444401	0.252831
DLGAP4	0.211694	0.0321592	0.213903
RPL26L1	0.214305	0.0457417	0.256943
SLC35B1	0.214818	0.0281769	0.200408
PODXL	0.217068	0.0306895	0.207943
OGFR	0.21732	0.0262407	0.191529
TKT	0.218048	0.028926	0.202305
NES	0.218843	0.0469473	0.260871
DUSP7	0.219721	0.0209655	0.170553
TNFSF13	0.22078	0.0215476	0.172914
EIF4A1	0.22078	0.0215476	0.172914
SENP3	0.22078	0.0215476	0.172914
TNFSF12	0.22078	0.0215476	0.172914
SNORD10	0.22078	0.0215476	0.172914
RP11-186B7.4	0.22078	0.0215476	0.172914
CD68	0.22078	0.0215476	0.172914
SNORA67	0.22078	0.0215476	0.172914
MPDU1	0.22078	0.0215476	0.172914
SEC61B	0.220872	0.0391319	0.23697
IFNAR2	0.221049	0.0483632	0.264164
IL10RB	0.221049	0.0483632	0.264164
PYCR1	0.221118	0.049123	0.26644
PSMA3	0.221298	0.0420273	0.245856
IER5L	0.222082	0.0402102	0.241062
CPQ	0.222278	0.00547763	0.0893305
ARPC1B	0.222531	0.033909	0.218849
ARPC1A	0.222531	0.033909	0.218849
NBEAL2	0.222619	0.018906	0.161031
TANK	0.222642	0.00442325	0.0800025
PRKCH	0.224899	0.0274831	0.196867
SWAP70	0.225	0.00413829	0.0775797
RNF122	0.225203	0.0406357	0.242277
GSDMD	0.2254	0.0435802	0.249987
GALNT2	0.225583	0.0136728	0.136917
UBA7	0.228493	0.0100728	0.120376
SSR3	0.229274	0.00360738	0.0720837
GPCPD1	0.230139	0.0315113	0.211896
RASSF1	0.231547	0.0319844	0.213393
CDC6	0.232209	0.0161321	0.147427
GSDMB	0.23328	0.0217737	0.173716
ORMDL3	0.23328	0.0217737	0.173716
LMF2	0.233387	0.0173076	0.153399
TTYH3	0.23347	0.0438909	0.251058
DPP7	0.233942	0.0408538	0.242399
TRAM2	0.235722	0.0459619	0.25778
STAT2	0.236281	0.00467018	0.0824292
DEF6	0.237417	0.0287581	0.202293
TRIM21	0.237644	0.0289831	0.202435
SHMT2	0.237955	0.0205787	0.168408
CKS2	0.238672	0.0185215	0.159781
HSPA5	0.240324	0.0389431	0.236331
ANXA2P1	0.240863	0.0350374	0.222857
TC2N	0.240911	0.0312546	0.210722
CLIC2	0.241841	0.0462583	0.258642
KIAA0101	0.245768	0.0107242	0.123593
SMAP2	0.246213	0.00377958	0.0740773
SLC38A7	0.246838	0.0271945	0.195725
SRPRB	0.247004	0.00527339	0.0880923
LMO4	0.247709	0.0122424	0.131195
FAM107B	0.247808	0.0448421	0.253856
FUT8	0.248054	0.049221	0.266584
GUK1	0.248963	0.0198917	0.165764
NUDT1	0.250493	0.0223205	0.17615
ELK3	0.253812	0.0149603	0.142492
COTL1	0.256258	0.0444172	0.252831
COQ2	0.256795	0.00260263	0.0622056
TRADD	0.258348	0.0139134	0.13796
ZDHHC18	0.258713	0.0113133	0.128124
PGM3	0.26009	0.0149929	0.142537
KIAA0391	0.260237	0.0105707	0.122949
PSMA6	0.260237	0.0105707	0.122949
RP11-561B11.2	0.260237	0.0105707	0.122949
PITPNC1	0.261196	0.022739	0.178032
HIST3H2A	0.26143	0.00810811	0.108645
TSTA3	0.261467	0.0450013	0.25436
DNAJB11	0.261614	0.0131007	0.13358
MOCOS	0.261926	0.0379322	0.23319
CXCL16	0.262761	0.0353894	0.223886
RBBP8	0.262818	0.00800553	0.108643
NINJ1	0.266002	0.0467628	0.260392
TIFA	0.269845	0.0104087	0.121846
ANXA4	0.271	0.00962168	0.117436
SIL1	0.274731	0.0162648	0.14814
JMJD6	0.275097	0.0354382	0.223934
DPYSL3	0.275312	0.0414249	0.244171
CDC20	0.275394	0.0389378	0.236331
MIF-AS1	0.275711	0.0188895	0.161031
KPNA2	0.275865	0.0161323	0.147427
BTN2A1	0.277284	0.0237414	0.181951
BTN3A3	0.277284	0.0237414	0.181951
BTN3A2	0.277284	0.0237414	0.181951
BTN3A1	0.277284	0.0237414	0.181951
TMEM208	0.277318	0.0259304	0.190665
DOK1	0.277819	0.0215497	0.172914
RASSF2	0.278134	0.0385356	0.23497
ATG101	0.27872	0.0259756	0.190672
SAT1	0.281364	0.0215313	0.172914
GSPT2	0.281578	0.00382918	0.0741557
CKAP2	0.282087	0.0209302	0.170553
GPR137B	0.282521	0.0295536	0.203554
PTP4A3	0.284212	0.0357357	0.22457
UCP2	0.285247	0.0478524	0.262959
IFIT5	0.285293	0.00596312	0.0930401
PTRH1	0.286653	0.0357012	0.22457
TMEM92	0.28685	0.0480822	0.263399
RMI2	0.286875	0.0486452	0.264931
DPYD	0.287023	0.0323583	0.214662
KDELR3	0.288524	0.0259546	0.190672
TBC1D15	0.289151	0.0488291	0.265641
MIR3652	0.290408	0.0193997	0.163277
HSP90B1	0.290408	0.0193997	0.163277
CREB3L2	0.291603	0.032071	0.213708
WDR44	0.291861	0.0184715	0.15968
PLXND1	0.292708	0.0415565	0.244399
TNFRSF11B	0.293236	0.0397242	0.239203
PGD	0.294853	0.00562453	0.0903915
AMZ2	0.296934	0.000367323	0.029259
CTSC	0.297649	0.033253	0.216823
CDKN3	0.298807	0.0178356	0.156169
RUNX3	0.300705	0.0246493	0.185569
PSME1	0.302652	0.0148622	0.142172
RNF213	0.303215	0.0191135	0.161681
TRABD	0.303926	0.00189555	0.0557139
SERPINH1	0.30437	0.00467793	0.0824292
P4HB	0.304894	0.0314342	0.211539
CD69	0.3049	0.0406325	0.242277
ARHGAP4	0.305158	0.00715287	0.102893
NAA10	0.305158	0.00715287	0.102893
PLEK2	0.306049	0.00510836	0.0868023
OSTC	0.306763	0.00152095	0.048887
LYSMD2	0.306773	0.0152857	0.143924
PLOD1	0.306841	0.000283255	0.0260899
RPL22L1	0.307558	0.016615	0.150132
SPARCL1	0.307987	0.0260015	0.190672
AURKB	0.308349	0.00916426	0.115607
AC009950.1	0.310114	0.0431617	0.24901
SP110	0.310114	0.0431617	0.24901
GIMAP7	0.311362	0.0232633	0.179934
CTC-479C5.12	0.311442	0.0205806	0.168408
PSMB10	0.311442	0.0205806	0.168408
BLNK	0.311508	0.00224041	0.0575552
IL2RB	0.311962	0.0339578	0.218864
HHEX	0.312127	0.0189084	0.161031
CCDC167	0.312713	0.0371992	0.230639
F3	0.312903	0.0093471	0.116159
BTK	0.314187	0.0229864	0.178811
RCN1	0.314229	0.000683536	0.0347861
FYN	0.314294	0.0419143	0.245403
PPIB	0.315482	0.0315563	0.211967
OBFC1	0.31595	0.00855167	0.112183
PARP14	0.316179	0.0437554	0.250574
CSRNP1	0.316224	0.0233302	0.180068
TMEM165	0.316244	0.0039754	0.0759797
GALK1	0.316247	0.0168367	0.151197
ARHGEF6	0.31699	0.0444518	0.252831
MANF	0.317348	0.017951	0.156543
FGF7	0.317955	0.0456339	0.25676
TRAFD1	0.318474	0.00466138	0.0824292
IL27RA	0.318553	0.0290643	0.202872
PDIA4	0.319384	0.011331	0.128124
PLS3	0.319404	0.00295222	0.0668863
PIM3	0.319504	0.0171367	0.152381
MIR6821	0.319504	0.0171367	0.152381
ITGB6	0.319573	0.0431104	0.24901
IFIT2	0.319679	0.0249063	0.186412
SBNO2	0.319741	0.0168025	0.151197
LDHA	0.320142	0.00468425	0.0824292
ANXA2	0.321344	0.0174286	0.153923
SH3GL1	0.321647	0.00343017	0.0710535
CKLF	0.322564	0.0191547	0.161855
ELL2	0.322915	0.0209436	0.170553
CITED4	0.322938	0.0229189	0.178633
SOD1	0.326885	0.0204136	0.167672
C3AR1	0.326937	0.033559	0.217852
EMP3	0.327103	0.0190508	0.161528
PSMB8	0.328379	0.0352515	0.223273
ZUFSP	0.32924	0.0341013	0.219179
XXbac-BPG246D15.9	0.32961	0.0324402	0.214662
HLA-DOB	0.32961	0.0324402	0.214662
TAP2	0.32961	0.0324402	0.214662
PRNP	0.330217	0.0214739	0.172728
AGTRAP	0.330442	0.0265403	0.192932
DCBLD1	0.330855	0.011442	0.128361
SERPINB1	0.330986	0.00915077	0.115607
BCL3	0.331101	0.0130052	0.133563
EAF2	0.331651	0.0334443	0.217448
GIMAP1	0.331727	0.021254	0.171774
GIMAP5	0.331727	0.021254	0.171774
DOK2	0.332351	0.0490883	0.266385
SEC11C	0.332556	0.00750446	0.105441
DHX58	0.332754	0.00947246	0.116399
BCL2L12	0.333412	0.0295358	0.203554
MICB	0.335063	0.0331313	0.216528
CXCL17	0.335604	0.0289273	0.202305
SCIMP	0.335769	0.0369445	0.229584
EFEMP2	0.336331	0.0378774	0.233183
APBB1IP	0.338503	0.0194084	0.163277
COL12A1	0.338907	0.0495321	0.267857
ARPC5	0.339121	0.0134344	0.135654
PRDX4	0.340552	0.00863606	0.112746
RP11-274E7.2	0.340963	0.0120293	0.131066
IL1R1	0.341388	0.0352037	0.223101
PDLIM7	0.341919	0.0477636	0.262741
NT5DC2	0.342423	0.0144263	0.140202
JAML	0.343157	0.0174102	0.153923
MX1	0.343747	0.0325205	0.214991
EMG1	0.343939	0.0455103	0.25657
C1S	0.343939	0.0455103	0.25657
RP3-461F17.3	0.343939	0.0455103	0.25657
EVI2A	0.344434	0.0148552	0.142172
EVI2B	0.344434	0.0148552	0.142172
CYBB	0.34601	0.0254883	0.189593
MMRN2	0.346784	0.00376632	0.0740665
LAPTM5	0.346862	0.0384415	0.234674
VWA1	0.348789	0.0121161	0.131066
BNIP3	0.348939	0.00352899	0.0720508
ARHGDIB	0.349915	0.0348475	0.222448
ANXA6	0.350103	0.013041	0.133563
GNAI2	0.350412	0.00530799	0.088427
PMP22	0.350957	0.0288982	0.202305
FAM50B	0.351398	0.0334541	0.217448
RASGEF1B	0.35166	0.00163974	0.0509778
IFI35	0.353991	0.0172378	0.152905
AGMO	0.354808	0.0357075	0.22457
RGS14	0.354848	0.0121494	0.131066
GIMAP2	0.355102	0.000508667	0.0319755
S100A4	0.355735	0.0300013	0.205197
INPP5D	0.356595	0.0111882	0.127272
MYO1F	0.357257	0.0241764	0.183198
FHL2	0.35727	0.0321485	0.213903
LIPG	0.357738	0.0348757	0.222448
SCPEP1	0.357796	0.0263979	0.192271
ACVR1	0.358448	0.0134331	0.135654
CARD6	0.359591	0.00842193	0.110917
AGAP2-AS1	0.360624	3.09e-05	0.0115533
LYN	0.361032	0.0104878	0.122508
SLA	0.361144	0.00492375	0.0849933
NMI	0.362836	0.00223762	0.0575552
ZYX	0.362839	0.00361122	0.0720837
HLX	0.363068	0.0156146	0.145759
PRDX1	0.363328	0.00948701	0.1164
CD37	0.363505	0.0297823	0.204307
HTRA1	0.365599	0.0236096	0.181324
KDR	0.365669	0.00380968	0.0741557
2001-09-01	0.365691	0.0349649	0.222755
GRINA	0.36581	0.0418536	0.245368
PPA1	0.366152	0.00179401	0.0537461
DUSP2	0.366585	0.00756871	0.105974
IL21R	0.368605	0.0286495	0.202287
LTBP2	0.369099	0.0323882	0.214662
MMP14	0.369147	0.00536906	0.0884675
PIM1	0.369666	0.00181968	0.0542164
PLEKHO1	0.371364	0.0470499	0.260871
NFKB2	0.372019	0.0139546	0.13796
IFI30	0.372117	0.0189847	0.161349
PIK3R2	0.372117	0.0189847	0.161349
AC007192.4	0.372117	0.0189847	0.161349
CD2	0.37213	0.0472209	0.261219
KCNE3	0.372767	0.00762803	0.106626
CD300A	0.372838	0.0230369	0.179075
PTPN7	0.373767	0.0216718	0.173481
SLFN5	0.375044	0.00319144	0.0686318
TBC1D1	0.376035	0.000306374	0.0265577
LPGAT1	0.376107	0.0234163	0.180604
TNFRSF18	0.376122	0.0135696	0.13626
SERPINB6	0.376454	0.0184709	0.15968
CHST11	0.376776	0.00290082	0.0665999
DEFB4B	0.376926	0.0475227	0.262304
TMEM204	0.377234	0.00431358	0.0791066
CYTIP	0.37785	0.00371341	0.0734243
CTSK	0.378236	0.00944223	0.116159
ARNT	0.378236	0.00944223	0.116159
LAT2	0.378483	0.0486511	0.264931
GEM	0.378778	0.0142835	0.139187
CCR1	0.379612	0.01796	0.156543
GK	0.379859	0.0354211	0.223934
LYRM1	0.379959	0.0316766	0.212513
2006-09-01	0.380164	0.00520322	0.0875928
SLC16A4	0.383138	0.0178153	0.156169
LILRA5	0.384073	0.022887	0.178633
LILRB5	0.384073	0.022887	0.178633
LILRB2	0.384073	0.022887	0.178633
LILRB3	0.384073	0.022887	0.178633
FMNL1	0.384371	0.0123267	0.131295
ICAM2	0.384618	0.0200302	0.166367
CHPF	0.384727	0.00221864	0.0575552
SSR4	0.385441	0.0137331	0.137141
CRELD2	0.385771	0.00801208	0.108643
AC004556.2	0.386631	0.0258022	0.190366
VAV1	0.387422	0.00620209	0.095305
TGFB1	0.38828	0.0072005	0.103033
HCST	0.388321	0.0400751	0.240517
SRPX2	0.388951	0.0142062	0.138932
HCP5	0.389207	0.0118778	0.130082
MICA	0.389207	0.0118778	0.130082
ARHGAP30	0.390581	0.00880949	0.113243
IFI44	0.390632	0.0486145	0.264931
C4B	0.392568	0.0363398	0.227316
SKIV2L	0.392568	0.0363398	0.227316
C4A	0.392568	0.0363398	0.227316
SFXN3	0.39257	0.0213151	0.171832
PDCD1	0.39308	0.00410561	0.0771131
MFSD2A	0.393349	0.0381907	0.234117
MCTS1	0.393924	0.0157569	0.145959
TNF	0.394455	0.025921	0.190665
ALOX5	0.395469	0.0129256	0.133364
CCNF	0.395604	0.00195453	0.0560931
TRNP1	0.396082	0.0475403	0.262304
SOD2	0.396304	0.00342368	0.0710535
HCLS1	0.397792	0.0130263	0.133563
PMEPA1	0.398261	0.00830373	0.110207
FBXO6	0.398575	0.0102091	0.12081
TRPV2	0.399514	0.00897066	0.114535
PDGFRB	0.400012	0.0257426	0.190307
DUS3L	0.400344	0.0469919	0.260871
PXDN	0.400836	0.0065525	0.0977654
SERPINE2	0.400853	0.0453496	0.25593
CD53	0.401327	0.0235837	0.181324
MSN	0.401504	0.00535847	0.088427
MRC2	0.402289	0.0151939	0.143308
FOSL1	0.403457	0.0295993	0.20373
AC133644.2	0.403625	0.0144188	0.140202
CSF2RB	0.40385	0.0470976	0.26092
OSR2	0.404137	0.0281686	0.200408
CEP131	0.405001	0.0467574	0.260392
EHD2	0.405777	0.00655365	0.0977654
GPR183	0.405833	0.0189792	0.161349
PSME2	0.407764	0.017918	0.156535
CH507-42P11.8	0.408288	0.00825424	0.109871
TBPL1	0.408419	0.0355512	0.224518
USP30-AS1	0.408697	0.0235128	0.181055
ACAP1	0.409123	0.0205696	0.168408
CYTH4	0.409778	0.0120685	0.131066
COL5A2	0.410817	0.0268472	0.194383
CTPS1	0.411076	0.0123586	0.131507
HEG1	0.413413	0.0438526	0.250999
ANXA5	0.41387	0.000422487	0.0302273
EPSTI1	0.41392	0.0455997	0.25676
THBD	0.414233	0.00317944	0.0686318
HPS5	0.414243	0.0165884	0.150132
STAT1	0.41493	0.036926	0.229584
FEN1	0.41548	0.0128908	0.133364
FADS2	0.41548	0.0128908	0.133364
GNG11	0.415766	0.00209216	0.0568717
DOCK8	0.416098	0.0146737	0.141193
CLEC14A	0.416197	0.00704152	0.10156
PRKCDBP	0.416378	0.0146088	0.141093
ITGA2	0.416392	0.0211986	0.171657
CD44	0.416415	0.000563362	0.0329515
PRKCB	0.420405	0.0251193	0.187361
CD48	0.420543	0.0238104	0.182141
FGD3	0.421152	0.0206391	0.168759
FILIP1L	0.42186	0.00620468	0.095305
SLC38A5	0.422606	0.000464982	0.0310018
FADS1	0.422803	0.0014809	0.0483806
CD22	0.423936	0.0384002	0.234674
TRBV5-1	0.423999	0.0128089	0.133316
LIMS1	0.425725	0.0424965	0.247403
SDF2L1	0.426047	0.00809184	0.108645
NID1	0.426544	0.0140468	0.13818
RP11-463I20.1	0.426558	0.0287854	0.202305
CCDC64	0.426839	0.0422283	0.246634
ITGB2	0.429237	0.0350423	0.222857
MSC	0.429678	0.00990176	0.119012
ERRFI1	0.43044	0.0115294	0.128361
OSMR	0.431124	0.00809267	0.108645
CRIP2	0.431747	0.0130965	0.13358
ACSL1	0.431907	0.0434734	0.249765
ECT2	0.432215	0.0468708	0.260593
CD52	0.432325	0.0430789	0.24901
PRF1	0.432844	0.00383202	0.0741557
NPTX2	0.433305	0.0144769	0.140317
RAB31	0.433832	0.0216829	0.173481
DUSP4	0.434219	0.000941575	0.0395833
PALM	0.434633	0.0219625	0.174592
LPL	0.434699	0.0117174	0.129373
RTP4	0.436987	0.000368596	0.029259
ELOVL5	0.437583	0.015156	0.143199
ARID5A	0.438542	0.0341563	0.219403
ACSL4	0.440403	0.011546	0.128361
LCP2	0.440448	0.00152393	0.048887
SLC15A3	0.44096	0.0121884	0.131066
SEMA6B	0.442415	0.00792972	0.108336
GMDS	0.443166	0.00126303	0.0446547
SNX20	0.443207	0.00480928	0.0836815
C1R	0.444589	0.0105359	0.122937
C1RL	0.444589	0.0105359	0.122937
HDC	0.444751	0.0286547	0.202287
N6AMT2	0.444953	0.0271852	0.195725
SPCS3	0.445754	0.0489592	0.26595
PTGES3P1	0.446476	0.00958891	0.117168
GBP2	0.446476	0.00958891	0.117168
BATF2	0.446807	0.0322309	0.214249
PLEKHO2	0.447921	0.0214063	0.172312
RIPK2	0.448123	0.000228701	0.024331
ALOX5AP	0.448781	0.00239513	0.0597613
FSTL3	0.453048	0.0110165	0.125582
SLAMF7	0.454356	0.0233095	0.180036
RP11-350J20.12	0.45573	0.00357107	0.0720508
HIST1H2BC	0.45652	0.00107995	0.0411053
MMP2	0.456911	0.00830987	0.110207
GRK5	0.45799	0.0328682	0.216238
DRAM1	0.45885	0.0146364	0.141109
NOTCH3	0.459166	0.00538344	0.0885701
CD33	0.459665	0.0246742	0.185569
SERPINB9	0.459974	0.0428992	0.248286
FCER1G	0.461027	0.0306868	0.207943
PLEKHB1	0.46147	0.00268619	0.0634387
BASP1	0.46185	0.00649136	0.0975049
BACE2	0.464056	0.000462098	0.0310018
FCGR1A	0.46429	0.0334721	0.217448
KPTN	0.470261	0.0286938	0.202287
CSTA	0.474177	0.0166679	0.150426
FADS3	0.474412	0.00639845	0.096771
MEOX1	0.474563	0.00289846	0.0665999
HAPLN3	0.474944	0.00220923	0.0575552
MFGE8	0.474944	0.00220923	0.0575552
CD93	0.47495	0.00131353	0.0452169
HCK	0.476016	0.0140657	0.13818
SPI1	0.47663	0.0054874	0.0893325
P2RY13	0.476658	0.00416898	0.0775797
NKG7	0.477624	0.00803291	0.108645
ADRA2A	0.478199	0.0113456	0.128124
LY96	0.479331	0.0114927	0.128361
FAM65A	0.481245	0.0480619	0.263399
MYO1G	0.481906	0.0340177	0.218996
FSCN1	0.48223	0.00779121	0.107798
ZBP1	0.482249	0.0398816	0.239752
ITGAX	0.483355	0.0310386	0.209916
C11orf96	0.483454	0.0303836	0.206772
CD74	0.483484	0.0211657	0.171609
CD3D	0.484207	0.00746014	0.105089
GPX8	0.484378	0.00334395	0.0703066
NAMPTP1	0.484854	0.00292513	0.0667226
CORO1A	0.485519	0.00696098	0.1008
IGKV1OR2-108	0.486449	0.0148643	0.142172
SULF1	0.487094	0.0232286	0.179871
APLNR	0.487997	0.00716609	0.102947
SLAMF6	0.489436	0.00119284	0.0436699
LAIR1	0.48963	0.0160035	0.146992
CA9	0.490485	0.00664896	0.0987806
GMFG	0.490946	0.00425111	0.0784904
TRBV20-1	0.492051	0.000755055	0.0360141
RRM2	0.493329	0.000307703	0.0265577
ALKBH6	0.493543	0.0421675	0.246411
TAGAP	0.494093	0.00499319	0.0856481
WAS	0.494273	0.0074893	0.105364
POU2AF1	0.494526	0.0288191	0.202305
HK3	0.496651	0.00624319	0.0954223
TEAD4	0.497731	0.0293548	0.203463
CST7	0.498757	0.0113985	0.128361
PTAFR	0.498864	0.00136093	0.0456793
RFX5	0.499288	0.000128715	0.019175
RAC2	0.499594	0.00356553	0.0720508
PLAUR	0.499722	0.0161035	0.147427
PIK3R3	0.500377	0.000253644	0.02487
COL15A1	0.5017	0.019069	0.161528
CDC25B	0.502109	0.00573984	0.0912405
OAS2	0.50605	0.00359688	0.0720837
VAMP5	0.506633	0.0211769	0.171609
KLF2	0.507141	0.00474527	0.0830995
THEMIS2	0.507614	0.00250882	0.0613167
CLEC4A	0.507829	0.000969205	0.0404023
SGF29	0.50793	0.0184429	0.15968
MGP	0.509771	0.00498867	0.0856481
JAK3	0.509834	0.00685626	0.100229
SPOCK2	0.510076	0.0101336	0.120705
CCR7	0.51356	0.0273717	0.19661
TMEM132A	0.515257	0.029151	0.203148
TM4SF1	0.515883	0.0318743	0.213244
ME1	0.516528	0.00540288	0.0886219
PIR	0.517765	0.031143	0.210361
TRAF1	0.517876	0.0121417	0.131066
LAMP3	0.51859	0.00988595	0.119012
SKAP1	0.518599	0.00974019	0.117861
NEDD1	0.519138	0.0147576	0.141665
UNC13D	0.520733	0.00257795	0.0618878
FUOM	0.520979	0.00310342	0.0680124
FSTL1	0.521253	0.0036265	0.0722311
MAD2L2	0.521531	0.0221424	0.175254
CASP1	0.522084	0.0138059	0.137527
CARD16	0.522084	0.0138059	0.137527
CPZ	0.523764	0.0457269	0.256943
C1QTNF5	0.524329	0.00680006	0.10008
ADGRG7	0.524644	0.0358593	0.225156
COL6A3	0.525097	0.00604294	0.093614
NCOA7	0.527413	0.0250237	0.186776
CD300LF	0.527452	0.0370021	0.22981
CLEC4E	0.52937	0.00331106	0.0699864
P3H1	0.532085	0.0222665	0.175852
CD82	0.532651	8.88e-05	0.0153296
SRD5A3	0.532844	0.000371625	0.0292856
CXCR6	0.533402	0.0366866	0.228607
EVA1B	0.533464	0.0119719	0.130826
IL1A	0.533553	0.00469469	0.0824793
CIITA	0.533791	0.0432093	0.249152
ALDH1L1	0.535386	0.0194511	0.163375
COL5A3	0.536875	0.000538725	0.0327298
XBP1	0.538023	0.000300478	0.0264683
LCP1	0.539348	0.00254145	0.0615698
VNN2	0.539392	0.00559377	0.0902555
RBPJ	0.539632	0.025628	0.190112
SULT2B1	0.54026	0.00777216	0.107672
CMTM2	0.540911	0.00204757	0.0565689
PLVAP	0.542232	0.0023324	0.0588817
ADM	0.542854	0.0168345	0.151197
RP11-34P13.15	0.544265	0.0276959	0.197403
LBH	0.54477	0.00195277	0.0560931
TUBB2B	0.547224	0.00301107	0.0673774
TUBB2A	0.547224	0.00301107	0.0673774
ADM2	0.548078	0.00544599	0.0890603
CD38	0.5481	0.00166578	0.0513182
CASP4	0.548628	0.000135427	0.0193786
CTLA4	0.549248	0.000724983	0.0353366
LAP3	0.549723	0.00454215	0.0812432
F2R	0.5499	0.0319183	0.213344
PDE4B	0.550794	0.0308061	0.208603
ISG20	0.550959	0.00211798	0.0568717
KLK12	0.551291	0.0147893	0.141828
ZNF518A	0.555567	0.0085841	0.112337
LUM	0.556829	0.0104072	0.121846
TFPI2	0.557846	0.0147592	0.141665
HSD11B1	0.55898	0.00722737	0.103282
HBEGF	0.559241	0.0123733	0.131535
MIR6891	0.559604	0.0332561	0.216823
FAM20C	0.56238	0.0089732	0.114535
CARD11	0.566468	0.0151704	0.14321
CCL22	0.567068	0.00505497	0.0864352
SPARC	0.568038	0.00355424	0.0720508
GLRX	0.568544	0.00160213	0.0505155
PECAM1	0.569231	0.00109154	0.0411054
CLDN1	0.569579	0.00901178	0.114818
SEMA7A	0.570532	0.00105724	0.0411053
S100A11	0.570982	0.00437726	0.0794703
CCDC3	0.571231	0.0108761	0.124766
COL16A1	0.571689	0.0169209	0.151531
LTB	0.572459	0.0236083	0.181324
LINC00152	0.573035	0.00103268	0.0409561
CD274	0.573635	0.0117868	0.129747
HLA-DMA	0.57439	0.0052593	0.0880688
HLA-DMB	0.57439	0.0052593	0.0880688
EGFL7	0.575546	0.0240747	0.183086
GJA4	0.575856	0.000412455	0.029903
HTRA3	0.576507	0.0106605	0.123464
TGFBI	0.576824	0.00139353	0.0463444
AQP3	0.576964	0.00494534	0.0852307
GGT5	0.577544	0.00928848	0.116159
RTEL1	0.578176	0.0202248	0.166625
TNFRSF6B	0.578176	0.0202248	0.166625
RTEL1-TNFRSF6B	0.578176	0.0202248	0.166625
RGS5	0.578348	0.00795579	0.108509
GMPR	0.579142	0.00131517	0.0452169
VASN	0.579525	0.00192422	0.0560931
CEBPB	0.579595	8.59e-05	0.0152864
RBP5	0.579816	0.0424459	0.247241
ERO1A	0.580793	0.00134075	0.045468
ACE2	0.581941	0.0201136	0.166466
PLA2G2A	0.583078	0.0408033	0.242399
CDH5	0.583261	0.000808919	0.0368824
APOL3	0.584709	0.0186262	0.160346
NR1H4	0.584979	0.0485864	0.264931
MALT1	0.585489	0.00970087	0.117658
CD79A	0.586352	0.0465593	0.260058
ISG15	0.586815	0.0213722	0.172165
RGCC	0.588072	0.00329184	0.0699864
IGKV4-1	0.588178	0.046255	0.258642
PML	0.589704	0.00303273	0.0674402
WNT5A	0.589814	0.000282397	0.0260899
NAPSB	0.590032	0.0227295	0.178032
MMP25	0.59077	0.00542215	0.088804
SLC5A1	0.592731	0.0114266	0.128361
CSRP2	0.592773	0.00297671	0.06702
HLA-DRA	0.594814	0.00990403	0.119012
MRAP2	0.595314	1.47e-05	0.0112606
CCDC109B	0.59541	0.000121467	0.0188708
CCDC134	0.597403	0.00417145	0.0775797
AC092580.4	0.59751	0.00214674	0.0574218
LYPD1	0.600311	0.000240854	0.0247102
B9D1	0.601912	0.000695135	0.0347861
CTSH	0.602062	0.000404585	0.029903
DUSP5	0.602748	0.00198279	0.0560931
TAP1	0.603832	0.00491817	0.0849933
NRP1	0.604638	0.0297629	0.204307
FOXQ1	0.604965	0.000224307	0.024331
P3H3	0.60506	0.022928	0.178633
IL6	0.605983	0.00478559	0.0835365
KLHL5	0.607524	0.00519969	0.0875928
RP11-462G2.1	0.607589	0.0329073	0.216364
MIR4435-2HG	0.607927	0.0035492	0.0720508
ODF3B	0.609348	0.00192788	0.0560931
TYMP	0.609348	0.00192788	0.0560931
SCO2	0.609348	0.00192788	0.0560931
COL1A2	0.609787	0.0107284	0.123593
TMEM158	0.609982	0.00581855	0.0918385
MFAP2	0.612082	0.0198687	0.1657
MCAM	0.61467	0.0087884	0.113188
CTSG	0.615046	0.0460753	0.258017
NAMPT	0.616555	0.000536044	0.0327298
SUSD3	0.617165	0.00516613	0.0872386
AZGP1	0.618544	0.00232094	0.0588817
FCN3	0.621155	0.00188385	0.0555199
SLC2A5	0.621414	0.00613097	0.0945734
FGD5	0.621557	0.00210329	0.0568717
AHDC1	0.621725	0.0018052	0.0539329
SELP	0.622044	0.00433295	0.0791912
SOX18	0.623416	0.000791218	0.0368122
IGFBP2	0.624346	0.0135097	0.13626
DAPP1	0.626282	0.000795782	0.0368227
CDC42EP2	0.626326	0.00205576	0.0565689
ADA	0.626425	0.000572096	0.0329515
C2CD4B	0.628329	0.000762523	0.0362115
EBI3	0.628885	0.016575	0.150132
C8orf4	0.63055	0.00209825	0.0568717
TESC	0.631474	0.00223441	0.0575552
PLA1A	0.632208	0.000657652	0.0345506
TRIM29	0.632871	0.0176156	0.155243
COL4A2	0.637495	0.000478721	0.0313175
LPCAT1	0.637685	0.000925879	0.0395833
CSF3R	0.638969	0.00161105	0.0506362
PHLDA1	0.639268	0.000667159	0.0347146
CHAC1	0.643012	0.03796	0.233229
ANGPTL2	0.644239	0.00132246	0.0452169
KCNN3	0.647172	0.00936824	0.116159
CCL3L3	0.647291	0.01218	0.131066
CCL3	0.647291	0.01218	0.131066
DERL3	0.647613	0.00259577	0.0621784
CHST2	0.64766	0.000286333	0.0260899
CD300E	0.650948	0.000270669	0.0260489
TNFRSF12A	0.652194	0.00193477	0.0560931
AL365273.1	0.652661	0.0125265	0.132322
ENTPD1	0.652661	0.0125265	0.132322
TRIB2	0.653222	3.4e-05	0.0115533
GNA15	0.656398	0.000534716	0.0327298
APOL2	0.656496	0.00205989	0.0565689
IGLV8-61	0.658289	0.022935	0.178633
IGLV1-47	0.658574	0.0217026	0.173481
IGLC7	0.658574	0.0217026	0.173481
IGLV1-40	0.658574	0.0217026	0.173481
IGLV4-3	0.658574	0.0217026	0.173481
IGLC3	0.658574	0.0217026	0.173481
IGLC6	0.658574	0.0217026	0.173481
IGLJ3	0.658574	0.0217026	0.173481
IGLV1-41	0.658574	0.0217026	0.173481
IGLV2-5	0.658574	0.0217026	0.173481
IGLV1-50	0.658574	0.0217026	0.173481
IGLC2	0.658574	0.0217026	0.173481
IGLV1-36	0.658574	0.0217026	0.173481
IGLV1-51	0.658574	0.0217026	0.173481
IGLV2-8	0.658574	0.0217026	0.173481
IGLV3-1	0.658574	0.0217026	0.173481
IGLJ1	0.658574	0.0217026	0.173481
IGLC1	0.658574	0.0217026	0.173481
IGLV2-33	0.658574	0.0217026	0.173481
IGLJ2	0.658574	0.0217026	0.173481
IGLV1-44	0.658574	0.0217026	0.173481
IGLV3-21	0.658574	0.0217026	0.173481
IGLV2-34	0.658574	0.0217026	0.173481
IGLV3-9	0.658574	0.0217026	0.173481
LL22NC03-80A10.6	0.658574	0.0217026	0.173481
IGLV2-18	0.658574	0.0217026	0.173481
IGLV2-11	0.658574	0.0217026	0.173481
IGLV5-52	0.658574	0.0217026	0.173481
IGLV2-23	0.658574	0.0217026	0.173481
AC244250.1	0.658574	0.0217026	0.173481
IGLL5	0.658574	0.0217026	0.173481
IGLV3-19	0.658574	0.0217026	0.173481
IGLV2-14	0.658574	0.0217026	0.173481
IGLV3-12	0.658574	0.0217026	0.173481
FPR2	0.660389	0.00094272	0.0395833
SMOX	0.662747	0.00901651	0.114818
THY1	0.662892	0.00526388	0.0880688
BCL6	0.66359	0.00741048	0.104662
IGFBP7	0.664601	0.000192324	0.0229838
SELE	0.665314	0.000802482	0.0368227
COL1A1	0.666264	0.0150742	0.142855
BST2	0.666956	0.00770672	0.107257
PLEK	0.669721	0.00490939	0.0849933
IL2RA	0.670285	0.00268767	0.0634387
BLVRA	0.673223	0.0159275	0.146666
CD34	0.673777	0.00186668	0.0553137
IFI6	0.677846	0.00591579	0.0926909
GBP4	0.680227	0.00797546	0.108552
ECSCR	0.685511	0.00244631	0.0607387
IRF1	0.689445	0.000889852	0.039338
PSMB8-AS1	0.690692	0.00602983	0.0935441
PSMB9	0.690692	0.00602983	0.0935441
PFKFB4	0.690696	0.0149092	0.142458
IGHV3-49	0.69223	0.0183532	0.159163
CH17-212P11.4	0.69223	0.0183532	0.159163
IGHV3-11	0.69223	0.0183532	0.159163
IGHV1-24	0.69223	0.0183532	0.159163
IGHV1-2	0.69223	0.0183532	0.159163
IGHV1-46	0.69223	0.0183532	0.159163
CH17-224D4.1	0.69223	0.0183532	0.159163
IGHV3-41	0.69223	0.0183532	0.159163
IGHV1-69	0.69223	0.0183532	0.159163
IGHV1-45	0.69223	0.0183532	0.159163
IGHV4-28	0.69223	0.0183532	0.159163
IGHV1-3	0.69223	0.0183532	0.159163
CH17-212P11.5	0.69223	0.0183532	0.159163
IGHV4-59	0.69223	0.0183532	0.159163
IGHV3-7	0.69223	0.0183532	0.159163
IGHV4-39	0.69223	0.0183532	0.159163
IGHV4-34	0.69223	0.0183532	0.159163
IGHV3-23	0.69223	0.0183532	0.159163
IGHV3-43	0.69223	0.0183532	0.159163
IGHV4-4	0.69223	0.0183532	0.159163
IGHV3-66	0.69223	0.0183532	0.159163
IGHV3-48	0.69223	0.0183532	0.159163
IGHV3-15	0.69223	0.0183532	0.159163
IGHV3-35	0.69223	0.0183532	0.159163
IGHV3-22	0.69223	0.0183532	0.159163
IGHV1-58	0.69223	0.0183532	0.159163
IGHV3-62	0.69223	0.0183532	0.159163
IGHV3-64	0.69223	0.0183532	0.159163
IGHV3-30	0.69223	0.0183532	0.159163
IGHV3-21	0.69223	0.0183532	0.159163
CH17-262H11.1	0.69223	0.0183532	0.159163
IGHV1-12	0.69223	0.0183532	0.159163
IGHV4-61	0.69223	0.0183532	0.159163
IGHV3-33	0.69223	0.0183532	0.159163
IGHV1-18	0.69223	0.0183532	0.159163
IGHV3-53	0.69223	0.0183532	0.159163
IGHV4-31	0.69223	0.0183532	0.159163
IGHV3-20	0.69223	0.0183532	0.159163
IGHV4-55	0.69223	0.0183532	0.159163
IGHV3-73	0.69223	0.0183532	0.159163
IGHV1-69-2	0.69223	0.0183532	0.159163
IGHV3-16	0.69223	0.0183532	0.159163
IGHV3-13	0.69223	0.0183532	0.159163
IGHV3-74	0.69223	0.0183532	0.159163
IGHV3-72	0.69223	0.0183532	0.159163
MZB1	0.693036	0.000697322	0.0347861
LYZ	0.700946	0.00624419	0.0954223
TNFAIP6	0.701621	0.000393403	0.029903
ITGA5	0.702921	0.00380203	0.0741557
BATF	0.704339	0.000906664	0.0394399
IFITM2	0.708907	0.00315941	0.0685799
IFITM1	0.708907	0.00315941	0.0685799
PDZK1IP1	0.709045	0.02796	0.199126
DDIT4	0.709235	0.000316261	0.0270814
ZC3H12A	0.71	0.000997687	0.0407098
CERCAM	0.710091	0.00444776	0.0800025
CCL24	0.711762	0.00226956	0.0579377
ETV7	0.714533	0.010264	0.121273
CCDC71L	0.714939	0.0382709	0.234476
HKDC1	0.717727	0.00217015	0.0574218
IGHM	0.720442	0.0165133	0.149901
IGHG2	0.720442	0.0165133	0.149901
IGHJ6	0.720442	0.0165133	0.149901
IGHJ5	0.720442	0.0165133	0.149901
IGHJ1	0.720442	0.0165133	0.149901
IGHG4	0.720442	0.0165133	0.149901
IGHGP	0.720442	0.0165133	0.149901
[truncated: 174 more rows]
