# Supplementary material for: Colonic microbiota is associated with inflammation and host epigenomic alterations in inflammatory bowel disease
Source: Nat Commun. 2020 Mar 23;11:1512. doi: 10.1038/s41467-020-15342-5 (PMC7089947; doi:10.1038/s41467-020-15342-5)
Supplement: Supplementary file 10 — Supplementary Data 8 [file 41467_2020_15342_MOESM10_ESM.xlsx]

## Sheet: Suppl. Table 8
Supplementary Table 8: Differentially expressed genes (Ulcerative Colitis biopsies) in inflamed vs non-inflamed mucosa
Differentially expressed genes in inflamed UC mucosa compared to non-inflamed mucosa
Positive log2FoldChange: up-regulated in inflamed UC mucosa compared to non-inflamed mucosa
Gene	log2FoldChange	pvalue	padj
EFEMP1	1.26714	1.68e-15	3.27e-11
SOD3	1.22179	6.96e-15	6.78e-11
RP11-116O18.1	-3.62798	5.19e-13	3.37e-09
GBA3	-2.72733	7.16e-13	3.49e-09
S100A7	3.90269	2.94e-12	1.02e-08
EFEMP2	1.16363	3.15e-12	1.02e-08
COL14A1	0.884672	9.52e-12	2.65e-08
UCA1	2.57145	1.41e-11	3.43e-08
ERLIN2	-0.667055	1.81e-11	3.53e-08
DACT2	-2.7325	1.81e-11	3.53e-08
APCDD1	1.11152	2.43e-11	3.84e-08
GBP2	0.78052	2.27e-11	3.84e-08
ATP8A1	-0.972049	2.56e-11	3.84e-08
SLC16A1	-1.97651	3.92e-11	5.46e-08
APOL1	1.65895	4.9e-11	6.02e-08
PCSK5	-1.56358	4.94e-11	6.02e-08
CNTFR	-3.13077	1.35e-10	1.55e-07
ALPL	2.35807	1.68e-10	1.82e-07
PI3	2.85403	2.21e-10	2.05e-07
PCOLCE	1.90339	2.42e-10	2.05e-07
IFIT3	1.18397	2.36e-10	2.05e-07
FBLN5	1.18063	2.22e-10	2.05e-07
NLN	-0.724546	2.37e-10	2.05e-07
APOL2	1.27858	2.68e-10	2.18e-07
ELN	1.38763	3.17e-10	2.47e-07
GOLT1A	-1.62131	3.8e-10	2.85e-07
TMEM56	-1.52527	4.28e-10	3.09e-07
AEBP1	1.19486	9.34e-10	6.5e-07
CXCL11	2.63051	1.21e-09	8.11e-07
GCNT2	-1.48898	1.38e-09	8.96e-07
IGHGP	2.95727	1.94e-09	1.21e-06
CCL2	1.922	2.05e-09	1.21e-06
CA12	-1.56596	1.99e-09	1.21e-06
PAQR5	-1.69495	2.11e-09	1.21e-06
PPP2R3A	-1.42611	3.53e-09	1.96e-06
ADH1C	-2.72499	3.64e-09	1.97e-06
THY1	2.0711	4.3e-09	2.15e-06
TUBA1A	0.655488	4.25e-09	2.15e-06
MIER3	-1.23084	4.27e-09	2.15e-06
TGFA	-1.01565	4.74e-09	2.31e-06
ANKH	-0.9351	5.62e-09	2.67e-06
IGF2	1.52878	7.42e-09	3.28e-06
MGAT4A	-0.781289	7.36e-09	3.28e-06
SLC51A	-2.42636	7.35e-09	3.28e-06
WSCD1	-1.63095	7.9e-09	3.42e-06
IL19	3.0589	8.34e-09	3.53e-06
OTUD7A	-1.79076	9.22e-09	3.82e-06
FADS2	2.16238	1.04e-08	4.22e-06
BGN	2.33279	1.13e-08	4.31e-06
SMIM14	-0.862205	1.1e-08	4.31e-06
RDH5	-1.43904	1.12e-08	4.31e-06
ADAMTS2	2.1963	1.24e-08	4.48e-06
CTSK	1.66491	1.21e-08	4.48e-06
EPHA3	1.15443	1.23e-08	4.48e-06
RPS6KA6	-1.39375	1.3e-08	4.6e-06
LGALS1	0.980555	1.49e-08	5.17e-06
CHP2	-2.41456	1.58e-08	5.41e-06
AQP5	3.27964	1.79e-08	6e-06
IGHV3-13	1.75892	1.98e-08	6.43e-06
MOXD1	1.50644	1.96e-08	6.43e-06
MAST2	-1.20888	2.37e-08	7.57e-06
LY6E	1.31081	2.58e-08	8.12e-06
IGKV2D-40	2.33976	2.77e-08	8.57e-06
PHLPP2	-1.72306	2.88e-08	8.64e-06
SLC6A19	-2.6339	2.88e-08	8.64e-06
PRRX1	2.40809	3.16e-08	9.33e-06
TMEM158	1.69588	3.39e-08	9.7e-06
FDX1	-0.816578	3.35e-08	9.7e-06
NES	0.706411	3.48e-08	9.82e-06
TNIK	-1.03818	3.62e-08	1.01e-05
TMEM38B	-0.848132	3.72e-08	1.02e-05
SPARC	1.49118	4.31e-08	1.17e-05
CYP4F12	-1.42766	4.74e-08	1.27e-05
TMEM170A	-0.87746	5.03e-08	1.32e-05
SLC26A4	2.88896	5.27e-08	1.37e-05
COL1A2	1.74774	5.55e-08	1.42e-05
COL1A1	2.03088	5.7e-08	1.44e-05
LAG3	1.94251	5.76e-08	1.44e-05
FCGR1A	1.88827	6.41e-08	1.58e-05
IFI44	1.23589	6.51e-08	1.59e-05
IGKV6D-21	2.062	6.76e-08	1.61e-05
OLFML2B	2.02981	6.76e-08	1.61e-05
TRPV3	-0.850496	6.88e-08	1.61e-05
PPARG	-1.5501	7.3e-08	1.69e-05
IGLV3-19	1.96833	7.51e-08	1.72e-05
S100A9	2.59322	7.66e-08	1.74e-05
BMP3	-2.77023	7.97e-08	1.78e-05
IGLV1-36	2.40176	8.19e-08	1.81e-05
ACADM	-0.78359	9.37e-08	2.05e-05
RPL12P14	-1.84187	1.01e-07	2.19e-05
S100B	1.55222	1.07e-07	2.24e-05
DISP2	-1.26746	1.05e-07	2.24e-05
RP11-807H22.5	-3.03743	1.06e-07	2.24e-05
ROBO2	1.69445	1.11e-07	2.31e-05
OXR1	-0.515705	1.21e-07	2.48e-05
HAPLN3	2.2566	1.33e-07	2.7e-05
PDLIM3	0.731485	1.35e-07	2.71e-05
PODN	1.28239	1.58e-07	3.14e-05
TIMP1	1.87729	1.62e-07	3.16e-05
UBE2L6	1.30041	1.63e-07	3.16e-05
GMFB	-0.588052	1.64e-07	3.16e-05
LOXL1	1.44944	1.66e-07	3.17e-05
ARL14	-0.786019	1.72e-07	3.22e-05
SOWAHA	-1.56889	1.71e-07	3.22e-05
TINCR	-2.31208	1.74e-07	3.22e-05
DSG3	2.9201	1.79e-07	3.26e-05
ETV7	1.34483	1.81e-07	3.26e-05
S100A4	1.20461	1.79e-07	3.26e-05
ISX	-1.72052	1.89e-07	3.35e-05
CYP2B7P	-2.18246	1.88e-07	3.35e-05
FOS	2.02689	1.95e-07	3.43e-05
IFI44L	1.46259	2.07e-07	3.6e-05
IGHV1-24	2.31364	2.28e-07	3.88e-05
MNDA	1.72849	2.35e-07	3.88e-05
FCGR3A	1.68084	2.37e-07	3.88e-05
GBP1	1.68023	2.37e-07	3.88e-05
APLNR	1.49308	2.37e-07	3.88e-05
PLXNA2	-0.945737	2.26e-07	3.88e-05
SLC23A3	-2.00651	2.32e-07	3.88e-05
PDLIM7	1.02078	2.4e-07	3.89e-05
RP11-693N9.2	1.3051	2.46e-07	3.91e-05
RAB34	1.2459	2.45e-07	3.91e-05
RP11-396O20.2	-2.69972	2.47e-07	3.91e-05
ABAT	-1.28181	2.58e-07	4.06e-05
CCL19	1.97398	2.74e-07	4.27e-05
CXCL2	2.64631	2.79e-07	4.32e-05
KRT2	2.60686	2.92e-07	4.41e-05
FGFR1	1.04315	2.89e-07	4.41e-05
RNF128	-0.993151	2.9e-07	4.41e-05
CALD1	0.839658	3.01e-07	4.52e-05
TMEM131	-0.691047	3.09e-07	4.6e-05
IGLV3-9	1.83249	3.13e-07	4.61e-05
IGKV1-16	1.56167	3.21e-07	4.7e-05
C1orf216	1.20318	3.33e-07	4.84e-05
IGHG2	2.24387	3.5e-07	5.05e-05
ADM	1.8295	3.58e-07	5.13e-05
WARS	1.42395	3.61e-07	5.13e-05
AJUBA	1.41872	3.67e-07	5.14e-05
UCP2	0.917222	3.65e-07	5.14e-05
LTF	2.63357	3.81e-07	5.25e-05
BLVRA	1.11852	3.77e-07	5.25e-05
PUM2	-0.394677	3.82e-07	5.25e-05
PANK3	-0.892479	3.89e-07	5.29e-05
TRIM69	0.958407	3.92e-07	5.3e-05
SLC26A4-AS1	2.7724	4.01e-07	5.39e-05
CNGA1	-2.20448	4.07e-07	5.43e-05
MADCAM1	1.84346	4.13e-07	5.48e-05
KCNV1	-2.35964	4.22e-07	5.56e-05
CCL22	2.08129	4.28e-07	5.6e-05
OAS3	0.692299	4.43e-07	5.75e-05
KCNJ8	1.87931	4.66e-07	5.94e-05
ME1	1.63742	4.65e-07	5.94e-05
CNKSR3	-0.982892	4.66e-07	5.94e-05
DCN	1.16606	4.78e-07	6.04e-05
CPXM1	2.17076	5.01e-07	6.29e-05
CDKN2B	-1.72603	5.19e-07	6.48e-05
ACVR2A	-0.959391	5.29e-07	6.57e-05
ENTPD5	-1.74473	5.36e-07	6.61e-05
OAS2	1.41231	5.45e-07	6.64e-05
NKG7	1.04183	5.43e-07	6.64e-05
FKBP10	1.38231	5.79e-07	7.01e-05
P2RY1	-1.59041	5.84e-07	7.02e-05
S100A8	2.41163	5.93e-07	7.09e-05
IGLV3-25	1.91858	6.05e-07	7.18e-05
CHST2	1.89653	6.1e-07	7.21e-05
CSRP2	1.41825	6.15e-07	7.21e-05
MMP9	2.11576	6.34e-07	7.3e-05
SNX30	-1.07354	6.38e-07	7.3e-05
PKDCC	-1.56662	6.37e-07	7.3e-05
PBLD	-1.78751	6.41e-07	7.3e-05
PADI2	-2.21579	6.31e-07	7.3e-05
CXCL9	2.34941	6.5e-07	7.37e-05
C1R	1.49281	6.6e-07	7.43e-05
OLFML1	0.827601	6.78e-07	7.59e-05
HSD17B2	-1.30226	6.97e-07	7.76e-05
FAM127A	0.507583	7.13e-07	7.89e-05
CROT	-1.15105	7.23e-07	7.96e-05
TSPAN4	0.824886	7.3e-07	7.98e-05
LINC01133	-1.13528	7.33e-07	7.98e-05
RP11-528A4.2	-1.63221	7.38e-07	7.99e-05
CARD16	0.890575	7.66e-07	8.24e-05
RRAS2	-0.804904	7.71e-07	8.25e-05
IFITM2	1.49161	7.94e-07	8.37e-05
CDC42BPA	-0.774994	7.95e-07	8.37e-05
MIPOL1	-1.21467	7.94e-07	8.37e-05
LINC01559	-0.974252	8.13e-07	8.52e-05
IFI6	1.26449	8.33e-07	8.68e-05
KYNU	2.35054	8.52e-07	8.83e-05
ZBED2	2.67442	8.73e-07	9e-05
ACOX1	-1.37392	8.95e-07	9.18e-05
AQP7	-2.23479	9.14e-07	9.33e-05
PDCD1	2.13185	9.71e-07	9.75e-05
MICALCL	-1.18709	9.66e-07	9.75e-05
KLK13	-2.40963	9.66e-07	9.75e-05
PLCD3	-1.1354	9.86e-07	9.85e-05
METTL7B	-1.57221	9.95e-07	9.89e-05
TMEM132A	1.76475	1.03e-06	0.000101441
PRKG2	-2.15064	1.03e-06	0.000101441
DMKN	0.946812	1.04e-06	0.000101637
STMN3	1.45402	1.06e-06	0.000102945
LANCL3	-1.11185	1.07e-06	0.000103794
GRAMD1C	-1.18809	1.12e-06	0.000108408
IGLV3-21	2.07442	1.14e-06	0.00010848
LAMP3	1.7735	1.14e-06	0.00010848
NCS1	1.02873	1.14e-06	0.00010848
CLDN1	1.70144	1.18e-06	0.000110844
GAREM1	-0.928911	1.18e-06	0.000110844
PEX11A	-1.25431	1.21e-06	0.000113783
DUSP16	-0.677764	1.24e-06	0.000115592
NBEAL1	-1.15063	1.25e-06	0.000115592
VCAM1	1.47509	1.26e-06	0.00011593
TRBC2	1.3765	1.26e-06	0.000116128
FOXP3	1.95824	1.28e-06	0.00011686
IRF7	0.679365	1.28e-06	0.00011686
NAPEPLD	-0.759031	1.3e-06	0.000117999
TPM2	0.761392	1.32e-06	0.000118775
MMP12	2.25866	1.35e-06	0.000120596
CYR61	2.13109	1.35e-06	0.000120596
SERPINF1	0.889714	1.36e-06	0.000120596
NR5A2	-1.00497	1.36e-06	0.000120596
HSPA1A	-0.608626	1.39e-06	0.000122219
LGI2	1.88469	1.44e-06	0.000126434
CXCL10	2.18615	1.47e-06	0.000126921
TRBC1	1.31697	1.45e-06	0.000126921
FES	0.782849	1.46e-06	0.000126921
NOTCH3	1.63552	1.48e-06	0.000127774
CSF3R	2.21187	1.53e-06	0.000129
CXCR2	2.507	1.52e-06	0.000129224
2008-03-01	-0.644733	1.51e-06	0.000129224
ZNF91	-0.866797	1.52e-06	0.000129224
S100A11	1.21734	1.6e-06	0.000134589
AHCYL2	-1.11424	1.6e-06	0.000134589
CERCAM	1.29856	1.63e-06	0.000136712
CDC14A	-1.28642	1.65e-06	0.000137062
CXCL3	2.39755	1.67e-06	0.000137538
HACD2	-0.533845	1.67e-06	0.000137538
HRH2	2.2079	1.68e-06	0.000138377
MAGI1	-1.13632	1.7e-06	0.000139225
TRIM29	1.98657	1.75e-06	0.000141387
SAMD9L	1.30872	1.75e-06	0.000141387
ABCB11	-1.70959	1.75e-06	0.000141387
IGDCC4	1.54002	1.81e-06	0.000145415
ISLR	1.2084	1.82e-06	0.000145765
SLC35G1	-1.4516	1.83e-06	0.000145765
RAPGEFL1	-1.34562	1.83e-06	0.000145769
TSPAN11	1.65539	1.88e-06	0.00014899
GJA4	2.04235	1.92e-06	0.000151
CST7	1.3193	1.94e-06	0.000151474
NR2F1	1.10033	1.93e-06	0.000151474
IFITM3	1.37839	1.99e-06	0.000153816
CLYBL	-1.16129	1.98e-06	0.000153816
EDA	-2.09352	1.99e-06	0.000153816
IL13RA2	2.57703	2e-06	0.000153868
FAIM2	1.91206	2.05e-06	0.000157504
COL5A1	1.36533	2.07e-06	0.00015806
IL4I1	1.70876	2.13e-06	0.000162374
ENKUR	2.31689	2.15e-06	0.00016296
SELENOM	1.077	2.17e-06	0.000164243
SOCS1	2.05417	2.19e-06	0.000165043
NCF1C	1.26321	2.24e-06	0.00016815
RTP4	0.793344	2.26e-06	0.000168429
SAMD11	1.46175	2.31e-06	0.000172
FGD5-AS1	-0.520172	2.33e-06	0.000172934
H19	2.81668	2.37e-06	0.000174856
PTP4A1	-0.727256	2.39e-06	0.000175393
RP11-223C24.1	2.3491	2.42e-06	0.00017753
IL17REL	2.55733	2.45e-06	0.000178496
RP11-680F8.1	-1.94365	2.46e-06	0.000178772
AP3S2	-1.19571	2.49e-06	0.00017955
CYP2B6	-2.18791	2.49e-06	0.00017955
GUCY1B3	1.47069	2.5e-06	0.000179554
LPCAT1	1.78102	2.53e-06	0.00018129
STAT1	1.0472	2.59e-06	0.000185084
SLC17A9	1.41446	2.63e-06	0.000187111
FSTL1	1.56109	2.67e-06	0.000188201
DGKD	-0.687571	2.68e-06	0.000188201
ATP2B1	-0.715625	2.66e-06	0.000188201
IQGAP2	-1.04774	2.69e-06	0.000188257
AC016735.2	-1.77035	2.72e-06	0.00019003
ADORA1	1.31695	2.78e-06	0.000192863
XK	-1.00365	2.77e-06	0.000192863
CIPC	-1.06909	2.81e-06	0.000193246
FMO5	-1.27802	2.81e-06	0.000193246
SPOCK2	1.66985	2.9e-06	0.000198744
GXYLT2	-1.63328	2.91e-06	0.000199019
PLEKHO1	1.31986	3.02e-06	0.000205897
IDO1	2.29471	3.04e-06	0.00020615
DKK3	0.970397	3.06e-06	0.000206896
CLMP	1.07387	3.1e-06	0.000208726
DCPS	0.752674	3.13e-06	0.000208726
BTBD3	-0.950925	3.12e-06	0.000208726
UGDH	-1.10901	3.12e-06	0.000208726
TNC	1.86054	3.18e-06	0.000210863
MMP19	1.74425	3.19e-06	0.000210863
GIMAP7	1.03941	3.2e-06	0.000210863
SVOPL	-2.64452	3.2e-06	0.000210863
CH17-224D4.2	1.97825	3.23e-06	0.000211196
IGHV3-49	1.83093	3.25e-06	0.000211196
MYH10	0.818644	3.25e-06	0.000211196
EDN2	-2.50639	3.23e-06	0.000211196
TAT	-1.88186	3.27e-06	0.000211735
EIF4EBP2	-0.750944	3.29e-06	0.000212219
PTGS2	2.28746	3.35e-06	0.000214501
GCNT1	-0.800655	3.34e-06	0.000214501
DYSF	1.58322	3.43e-06	0.000218979
ALDH1A1	-1.06754	3.45e-06	0.000219829
FIBIN	1.94879	3.48e-06	0.000220563
GPX7	1.51788	3.54e-06	0.000223225
PSMB9	1.01557	3.54e-06	0.000223225
IGLV1-47	1.87042	3.57e-06	0.000224527
CD6	1.41621	3.7e-06	0.000230483
EBI3	1.35408	3.7e-06	0.000230483
TRIM22	1.3054	3.7e-06	0.000230483
ANK3	-1.50266	3.74e-06	0.000232047
EHD2	1.16624	3.76e-06	0.00023252
ANKRD22	1.11459	3.88e-06	0.000239023
GPR176	1.8484	3.9e-06	0.000239861
APOL3	1.32815	3.99e-06	0.000243763
COA7	-0.599007	3.99e-06	0.000243763
CHRNA1	-2.44379	4.11e-06	0.00025031
KIAA1109	-0.599932	4.14e-06	0.000251187
NLRC5	0.579125	4.27e-06	0.00025815
FBLN1	0.513186	4.32e-06	0.00025961
UGT1A8	-1.94018	4.31e-06	0.00025961
LRRC15	1.17571	4.33e-06	0.000259885
PLA1A	1.93954	4.41e-06	0.000263829
PRSS22	2.18765	4.49e-06	0.000266509
ZNF608	-0.893028	4.5e-06	0.000266509
NIPAL1	-1.23016	4.5e-06	0.000266509
ARHGDIB	1.18046	4.55e-06	0.000268855
ARHGAP42	-0.615656	4.61e-06	0.00027163
PDPN	2.07289	4.65e-06	0.000273
MIER1	-0.590133	4.7e-06	0.000275156
KBTBD11	-0.915505	4.74e-06	0.000276244
NR1I2	-1.23372	4.75e-06	0.000276244
LAMB2	0.853836	4.78e-06	0.000277019
ZAP70	1.34048	4.82e-06	0.000278674
DRD5	-2.66986	4.89e-06	0.000281735
ERBIN	-0.412082	4.91e-06	0.000282437
CX3CL1	1.21232	4.98e-06	0.000285644
SDF2L1	0.931674	5.01e-06	0.000286265
MFAP2	1.40433	5.04e-06	0.000287
ELF4	-0.579133	5.07e-06	0.000287531
FLNB	-0.886786	5.08e-06	0.000287531
GIPC2	-1.05651	5.12e-06	0.000288882
AIF1	0.891881	5.14e-06	0.000289711
EVX2	2.66272	5.18e-06	0.000290413
CTHRC1	1.92273	5.19e-06	0.000290413
MCAM	1.46765	5.34e-06	0.000296224
PLCB2	0.721168	5.31e-06	0.000296224
ZBTB7C	-1.39135	5.33e-06	0.000296224
SELL	2.12016	5.37e-06	0.000297061
SLC17A4	-1.94418	5.44e-06	0.000300068
KDELR3	1.16902	5.54e-06	0.00030503
STEAP3	-0.865487	5.75e-06	0.000315602
HTRA1	1.26411	5.87e-06	0.00032119
TUBB6	1.17133	5.89e-06	0.000321511
MAML2	-0.539907	5.91e-06	0.000321511
SEPSECS	-0.765963	5.95e-06	0.000323105
HSD11B1	2.1706	6e-06	0.000324634
STC2	1.91291	6.08e-06	0.000327324
CDKN2B-AS1	-2.29923	6.07e-06	0.000327324
SULF1	1.36105	6.12e-06	0.000328427
ODF3B	1.47593	6.16e-06	0.000328611
NOL4L	-0.767342	6.14e-06	0.000328611
ZBP1	1.7178	6.2e-06	0.000330291
PTGR1	-0.9419	6.24e-06	0.00033039
A1CF	-1.00432	6.23e-06	0.00033039
SLC35F2	-0.815853	6.29e-06	0.000332155
CRIP2	1.26801	6.41e-06	0.000337136
TMEM63C	-1.9809	6.42e-06	0.000337136
USF3	-0.495614	6.45e-06	0.000337883
CD3D	1.22545	6.51e-06	0.0003401
OLFML2A	0.862365	6.55e-06	0.000341238
PPM1M	0.895959	6.67e-06	0.000346648
AGPAT4	1.59341	6.77e-06	0.000347474
CMTM7	1.13847	6.78e-06	0.000347474
SLC44A1	-0.797616	6.75e-06	0.000347474
FMO4	-1.08244	6.77e-06	0.000347474
FGFR3	-1.45441	6.73e-06	0.000347474
GZMB	2.01149	6.8e-06	0.000347599
LYPD5	1.95018	6.88e-06	0.000349761
FLRT2	1.26347	6.86e-06	0.000349761
HAVCR1	-2.33676	7.01e-06	0.000355917
PTP4A3	1.72435	7.06e-06	0.000357511
ZFP91	-0.447479	7.09e-06	0.000357946
GBP4	1.56773	7.11e-06	0.000358187
FPR2	2.37503	7.27e-06	0.000359062
LBH	1.31574	7.24e-06	0.000359062
PEA15	1.19236	7.2e-06	0.000359062
CD3E	1.05298	7.15e-06	0.000359062
OLFML3	0.690068	7.26e-06	0.000359062
RSBN1	-0.572969	7.28e-06	0.000359062
PGRMC1	-0.696046	7.27e-06	0.000359062
AGMO	-1.90635	7.24e-06	0.000359062
TAP1	0.810346	7.33e-06	0.000360462
SLC23A1	-1.88688	7.42e-06	0.000363963
COL6A2	1.14424	7.54e-06	0.000369278
IL2RA	2.09466	7.62e-06	0.000372046
DUSP10	1.21355	7.64e-06	0.000372046
ALPK3	1.66408	7.67e-06	0.000372564
COL4A1	1.72466	7.73e-06	0.000374696
SLC28A3	1.52963	7.84e-06	0.000379274
ASAP3	-1.10044	7.94e-06	0.000383
CRLS1	-0.486394	7.99e-06	0.000384321
COL4A2	1.29982	8.08e-06	0.000387738
IGFBP2	-1.13013	8.37e-06	0.000400667
CES2	-1.30669	8.44e-06	0.000403094
PLA2G2D	1.98159	8.67e-06	0.000412
FAM26F	1.60714	8.66e-06	0.000412244
P3H1	1.18595	8.7e-06	0.000412438
PDZK1IP1	1.8011	8.75e-06	0.000413827
IGHV5-51	1.73889	8.9e-06	0.000417805
ANXA6	1.05567	8.87e-06	0.000417805
PARP9	0.864985	8.88e-06	0.000417805
SRI	-1.06321	8.94e-06	0.000418539
COL16A1	0.842324	9.01e-06	0.000421
IL15RA	1.0089	9.04e-06	0.000421393
UNC5B	-1.06084	9.13e-06	0.000424338
NLGN2	1.04169	9.24e-06	0.00042819
CGNL1	0.815242	9.27e-06	0.00042819
UGT1A10	-1.77311	9.27e-06	0.00042819
IGHV3-30	1.92342	9.33e-06	0.00042995
MLC1	2.32659	9.36e-06	0.000430052
FAM65C	1.64538	9.45e-06	0.000432427
MYO1D	-1.29431	9.44e-06	0.000432427
ALDH1A2	2.15255	9.55e-06	0.000434189
SSTR1	-1.43851	9.54e-06	0.000434189
KCNK10	-1.55735	9.56e-06	0.000434189
KTN1	-0.611683	9.63e-06	0.000436515
MSC	1.58484	9.67e-06	0.000437179
KCNK5	-1.07942	9.71e-06	0.000437937
NCF4	0.957374	9.88e-06	0.000444158
TRAK2	-0.611344	9.92e-06	0.000444158
KIAA1456	-1.24589	9.91e-06	0.000444158
PAPLN	1.47293	1.01e-05	0.000450347
GBP5	1.67437	1.03e-05	0.0004582
IFI16	1.25859	1.03e-05	0.000458542
P3H3	1.00787	1.04e-05	0.000459849
IGKV3D-11	1.90173	1.04e-05	0.00046162
IGLC2	1.50466	1.05e-05	0.000462949
EPSTI1	0.670247	1.05e-05	0.000462949
SLA	1.27032	1.05e-05	0.00046297
GRHL1	1.60392	1.06e-05	0.000464019
AMOTL2	1.08663	1.09e-05	0.000471183
AMOTL1	0.85392	1.08e-05	0.000471183
DENND4C	-0.629083	1.09e-05	0.000471183
EXPH5	-1.55162	1.08e-05	0.000471183
ANPEP	-1.78095	1.08e-05	0.000471183
GNA15	1.73799	1.09e-05	0.000471778
PLAU	1.98616	1.11e-05	0.000477735
GIMAP4	1.01222	1.12e-05	0.000481518
MEP1B	-2.06278	1.12e-05	0.000481518
MZB1	1.67209	1.13e-05	0.000482387
FER1L4	1.60742	1.13e-05	0.000482387
CD40	1.50491	1.13e-05	0.000482387
ABCC3	-0.767282	1.13e-05	0.000482387
PDGFRB	1.57562	1.16e-05	0.000494159
TENM4	1.81252	1.16e-05	0.000494172
ARSB	0.792933	1.17e-05	0.000494643
TRAC	1.1494	1.18e-05	0.000499063
CLIP2	-0.874473	1.19e-05	0.00050081
FADS1	1.50375	1.19e-05	0.000502522
LUM	1.43105	1.21e-05	0.000508304
FGFR2	-1.68755	1.22e-05	0.000509356
SAMD12	-0.655314	1.26e-05	0.00052734
CRELD2	0.947906	1.27e-05	0.000528986
ALPK2	2.173	1.28e-05	0.000532525
HCLS1	1.21712	1.3e-05	0.000534234
IFFO1	1.09322	1.3e-05	0.000534234
MICU2	-0.473716	1.29e-05	0.000534234
EPB41L3	-0.714068	1.29e-05	0.000534234
RP5-862P8.2	-0.901702	1.29e-05	0.000534234
SPINK4	1.82995	1.31e-05	0.000537544
PCDH17	1.74718	1.31e-05	0.000537544
KLHL29	1.39724	1.31e-05	0.000537544
PPA1	0.604904	1.32e-05	0.000537869
CHRDL2	2.2301	1.33e-05	0.00053878
IGKV1-33	1.8559	1.32e-05	0.00053878
CLSTN3	1.18471	1.32e-05	0.00053878
FCER1G	1.05927	1.33e-05	0.00053878
SNX13	-0.48135	1.33e-05	0.00053878
CD2	1.06273	1.35e-05	0.000543655
LINC00963	0.850098	1.36e-05	0.000546179
KIRREL	1.21053	1.36e-05	0.000546447
OR2I1P	2.30659	1.37e-05	0.000547896
GLYCTK	-0.981233	1.38e-05	0.00055206
GJB1	-1.37186	1.39e-05	0.000553841
SETD9	-1.21345	1.4e-05	0.000556562
HOXA5	-1.31417	1.42e-05	0.000564757
TSTD2	-0.623991	1.43e-05	0.000567252
TMCC3	-1.168	1.43e-05	0.000567252
MME	2.13721	1.44e-05	0.00056785
IL21R	2.06602	1.44e-05	0.00056785
CD28	1.62559	1.44e-05	0.00056785
ITSN1	-0.532198	1.46e-05	0.000574535
BMP7	1.71904	1.47e-05	0.000575456
IGHV1OR15-2	1.66814	1.48e-05	0.000575456
COL6A3	1.65427	1.48e-05	0.000575456
S1PR4	1.59599	1.48e-05	0.000575456
C16orf45	1.12462	1.48e-05	0.000575456
PTK7	0.630274	1.49e-05	0.000577989
AFG3L2	-0.842678	1.5e-05	0.000581156
ZG16B	0.789321	1.53e-05	0.000590478
CXCL8	2.46403	1.56e-05	0.000601068
PNLIPRP2	-1.80816	1.56e-05	0.000601068
KCNJ15	2.31843	1.59e-05	0.000607932
FPR1	2.13898	1.59e-05	0.000607932
ACAD10	-0.726493	1.59e-05	0.000607932
FAM167B	1.60989	1.59e-05	0.000608
KIAA1683	-1.18932	1.62e-05	0.000619308
PROM1	-1.15325	1.63e-05	0.000620507
FYN	1.12432	1.64e-05	0.000620983
BATF	1.64159	1.64e-05	0.000621191
S100P	1.53214	1.64e-05	0.000621191
IGFBP7	1.13593	1.66e-05	0.000626918
LST1	1.09295	1.66e-05	0.000626918
STS	1.42941	1.68e-05	0.000630161
SRPX2	1.41568	1.7e-05	0.000639536
NPY1R	-2.02732	1.71e-05	0.000640131
WDR78	-1.71491	1.72e-05	0.000643671
GUCY1A3	1.33424	1.73e-05	0.000645352
WASL	-0.681632	1.73e-05	0.000645352
RAMP3	1.60507	1.76e-05	0.000654634
UGT8	-0.62867	1.77e-05	0.000655829
PLEKHG6	-1.354	1.77e-05	0.000655829
VWA1	1.10438	1.78e-05	0.000659
SELPLG	1.14163	1.8e-05	0.000663121
LIMD2	1.52353	1.8e-05	0.000664253
PLEKHH1	-0.880266	1.81e-05	0.000664515
IGHV3-21	1.57872	1.82e-05	0.000667654
SNX20	1.3677	1.82e-05	0.000667654
LILRB2	1.6534	1.84e-05	0.000672237
C2CD5	-0.687866	1.84e-05	0.000672237
RAB31	1.48798	1.86e-05	0.000677752
CD5	1.40796	1.86e-05	0.000677752
C11orf54	-0.907658	1.87e-05	0.000679151
TRPM7	-0.462139	1.89e-05	0.000683785
ZNF575	-1.45477	1.89e-05	0.000683785
SPON2	1.1819	1.9e-05	0.000685235
SLC25A34	-1.8881	1.91e-05	0.000686
ZDHHC23	-1.04249	1.92e-05	0.000690854
TFF2	1.91754	1.93e-05	0.000693759
CADM1	1.26457	1.94e-05	0.000693759
SLC4A10	-1.9416	1.94e-05	0.000693759
JAK3	1.78994	1.95e-05	0.000695199
DEGS1	0.798531	1.95e-05	0.000695625
IGKV1-17	1.62487	1.98e-05	0.000702322
C2	1.45578	1.99e-05	0.000706575
ARHGAP9	1.23052	2.01e-05	0.000709398
MEP1A	-1.55313	2e-05	0.000709398
MBNL3	-0.603836	2.01e-05	0.000710581
TNFRSF9	2.09956	2.03e-05	0.000714
LHFP	1.1967	2.03e-05	0.000714538
VIM	0.887656	2.04e-05	0.000714538
LILRA5	1.83493	2.08e-05	0.00072855
LTB	1.62705	2.09e-05	0.000729581
LIPC	-1.98219	2.09e-05	0.000729581
EGFL7	1.33769	2.11e-05	0.000735924
GPSM3	1.06376	2.12e-05	0.000735971
AP000472.2	-2.42652	2.12e-05	0.000735971
ANTXR1	0.98001	2.13e-05	0.000738304
EYA2	-1.9597	2.14e-05	0.000739291
ARNTL2	1.75497	2.18e-05	0.000754169
PIK3R3	0.885923	2.19e-05	0.000754312
C3	1.68665	2.19e-05	0.000754622
ARHGAP15	1.06421	2.21e-05	0.000758685
TMEM94	-0.677583	2.21e-05	0.000759399
DEFB1	-1.79372	2.22e-05	0.000759634
ST3GAL5	1.31056	2.27e-05	0.000776109
2001-09-01	1.25961	2.28e-05	0.000776109
CHN2	-0.857351	2.28e-05	0.000776109
TYMP	1.40596	2.32e-05	0.000787588
UGT2B15	-1.57846	2.32e-05	0.000787588
TMEM38A	-1.09408	2.33e-05	0.000787983
CIITA	1.4825	2.34e-05	0.00079224
ADAMTS14	1.18765	2.35e-05	0.000793495
LAP3	0.495175	2.37e-05	0.000797948
COL6A1	1.20036	2.38e-05	0.000799697
MRAS	1.19042	2.38e-05	0.000799697
FAM78A	1.13732	2.38e-05	0.000799697
NXN	1.07956	2.4e-05	0.000803466
CHRD	1.2075	2.41e-05	0.000804611
SYTL1	1.21182	2.41e-05	0.000805
MASP1	1.98566	2.43e-05	0.000807652
METTL7A	-1.10993	2.43e-05	0.000807652
CA2	-1.86235	2.43e-05	0.000807652
SGK2	-1.56253	2.44e-05	0.000809245
MGP	1.41425	2.47e-05	0.000816517
PLCE1	-1.19662	2.47e-05	0.000816517
SLC22A5	-1.43962	2.48e-05	0.000816517
SLC11A1	1.91691	2.49e-05	0.000818467
MAP1A	0.97434	2.5e-05	0.000818467
LARS	-0.337254	2.5e-05	0.000818467
ACSF2	-1.79715	2.49e-05	0.000818467
MANF	0.907697	2.51e-05	0.000821734
ITGAL	1.23225	2.52e-05	0.000823701
REG4	2.0179	2.54e-05	0.000828864
ANXA1	1.84723	2.57e-05	0.000833064
SLC51B	-1.47141	2.56e-05	0.000833064
JUNB	1.02016	2.6e-05	0.000842525
FMNL3	1.21074	2.62e-05	0.000846401
LINC01503	1.82421	2.63e-05	0.000850664
DEF6	0.786936	2.64e-05	0.000851143
TAP2	0.772874	2.66e-05	0.000856484
CD79A	1.8349	2.68e-05	0.00086326
TNFRSF1B	1.01541	2.73e-05	0.000875
ARHGEF17	0.847579	2.73e-05	0.000875478
RP11-310P5.2	-2.49471	2.74e-05	0.000877796
IGKV5-2	1.3177	2.75e-05	0.000878089
RRM2B	-0.495908	2.77e-05	0.000883316
IGHG3	2.35369	2.78e-05	0.00088391
LILRA6	1.81046	2.78e-05	0.00088391
EML1	1.1798	2.81e-05	0.000892731
UNC13D	1.34193	2.83e-05	0.000895645
STAT2	0.695808	2.84e-05	0.000895972
NUDT12	-0.941465	2.84e-05	0.000895972
CMBL	-1.27358	2.84e-05	0.000895972
VPS13A	-0.542924	2.86e-05	0.00090132
PRKD1	0.980842	2.87e-05	0.000901396
IGLV1-44	1.79399	2.89e-05	0.000906284
TIMP3	0.928995	2.91e-05	0.000910727
PAG1	-0.770453	2.91e-05	0.000911232
LINC01272	1.52341	2.94e-05	0.000918766
GALNT12	-1.29639	2.95e-05	0.00091983
HOOK1	-0.660813	2.96e-05	0.000921264
RP11-411H5.1	2.48657	2.97e-05	0.000924242
IGLV2-11	1.42494	2.98e-05	0.000924242
C1QTNF6	0.919233	2.99e-05	0.000927017
SSR4	0.875965	3.01e-05	0.000928505
NAT8	-2.44974	3.01e-05	0.000928505
MEOX1	1.81428	3.02e-05	0.000931062
TGFB1I1	0.555208	3.03e-05	0.000931992
IGHV3-20	1.72854	3.04e-05	0.00093313
CYP7B1	1.71455	3.04e-05	0.00093313
SLC41A2	-0.730118	3.13e-05	0.000957542
CNN2	0.880689	3.15e-05	0.000962349
TRIM36	-0.998997	3.16e-05	0.000962349
RP11-321G12.1	-1.92206	3.15e-05	0.000962349
TIGIT	1.37789	3.18e-05	0.000964579
ARHGAP23	1.26065	3.17e-05	0.000964579
LIMK1	0.780995	3.18e-05	0.000964579
SEMA6A	-1.10959	3.18e-05	0.000964579
VAMP5	0.998579	3.19e-05	0.000965421
SPPL2A	-0.5487	3.2e-05	0.000966518
LOXL4	1.28177	3.23e-05	0.000973579
PCCA	-0.905058	3.24e-05	0.000974928
COL5A2	1.42158	3.26e-05	0.000978994
IRF1	0.926639	3.26e-05	0.000978994
NR2F1-AS1	1.07344	3.27e-05	0.000979527
OSBPL1A	-1.03165	3.27e-05	0.000979527
IGHV3-73	1.51133	3.28e-05	0.000980213
C1QTNF1	1.08017	3.3e-05	0.000980213
EML4	-0.412304	3.3e-05	0.000980213
MCRIP2	-0.957286	3.29e-05	0.000980213
SLC5A11	-2.22879	3.3e-05	0.000980213
TNFSF13B	1.26359	3.32e-05	0.000983228
ZNF385A	0.662757	3.37e-05	0.000997321
SPRED2	-0.593381	3.39e-05	0.00100162
APPL2	-0.963846	3.39e-05	0.00100162
EMP3	1.07976	3.4e-05	0.00100172
TNNC2	-1.98862	3.41e-05	0.00100456
PDLIM4	1.36902	3.48e-05	0.00101885
EVI2A	0.976638	3.47e-05	0.00101885
ITIH5	0.888719	3.47e-05	0.00101885
IKBIP	1.18622	3.5e-05	0.00102302
DMRTA1	-1.6078	3.5e-05	0.00102302
B3GNT9	0.981144	3.53e-05	0.00102939
UGT2B17	-1.75262	3.53e-05	0.00102939
ADAM12	1.98634	3.55e-05	0.00103114
PLEKHF1	1.14488	3.57e-05	0.00103766
IFFO2	0.877487	3.6e-05	0.00104
CYP4F2	-1.98818	3.61e-05	0.00104397
CTLA4	2.04396	3.62e-05	0.00104608
AVPI1	-0.849605	3.65e-05	0.00105271
MAP3K8	1.2442	3.67e-05	0.00105837
SLC4A4	-1.7119	3.68e-05	0.00105917
ZZEF1	-0.726318	3.71e-05	0.00106628
CXCL6	2.26504	3.76e-05	0.00107809
PRR16	1.47998	3.78e-05	0.00108127
COL18A1	1.18195	3.78e-05	0.00108127
DOK2	0.884165	3.78e-05	0.00108127
PTGDS	1.74607	3.82e-05	0.0010842
GLB1L2	-0.995957	3.81e-05	0.0010842
PTPRF	-1.1128	3.82e-05	0.0010842
SLC6A4	-2.40863	3.81e-05	0.0010842
ZNRF3	-0.787155	3.84e-05	0.00108952
LRRC19	-1.35618	3.85e-05	0.00108983
CHI3L2	2.01001	3.86e-05	0.0010928
SPI1	1.16097	3.88e-05	0.00109332
SLC16A5	-0.911781	3.88e-05	0.00109332
EMILIN1	0.955591	3.91e-05	0.00109983
OPA1	-0.434535	3.92e-05	0.00110332
IGHV4-39	1.52467	3.97e-05	0.00111137
MRC2	1.12847	3.98e-05	0.00111137
CLEC2B	1.1138	3.98e-05	0.00111137
ADD3	-0.781804	3.98e-05	0.00111137
ETNK1	-1.34227	3.97e-05	0.00111137
TBXAS1	1.03101	4.01e-05	0.00111527
B4GALNT2	-2.31675	4e-05	0.00111527
SERPING1	1.33681	4.01e-05	0.00111584
EMP1	-0.880871	4.04e-05	0.00112208
MDFI	2.02423	4.06e-05	0.00112549
HLA-DOB	1.63118	4.07e-05	0.00112751
SERPINF2	1.5	4.08e-05	0.00112819
IFNG	2.0102	4.13e-05	0.00113365
CD274	1.82051	4.11e-05	0.00113365
MFAP5	1.61598	4.13e-05	0.00113365
ZKSCAN1	-0.611066	4.12e-05	0.00113365
VDR	-0.903602	4.13e-05	0.00113365
DERL3	1.45225	4.16e-05	0.00113813
SHISA5	0.465173	4.17e-05	0.00113813
TLN2	-0.925858	4.18e-05	0.00113813
IGSF3	-1.06204	4.18e-05	0.00113813
HR	-1.17148	4.16e-05	0.00113813
PPP1R36	-1.21155	4.19e-05	0.00114079
LOXL2	1.63126	4.2e-05	0.0011419
ARHGEF3	1.03519	4.22e-05	0.00114444
FSIP2	-1.16007	4.23e-05	0.00114724
IGLC7	1.62707	4.25e-05	0.00114865
DNAJC13	-0.489155	4.25e-05	0.00114865
DAGLA	-0.971963	4.27e-05	0.00115184
TDO2	1.85321	4.3e-05	0.00115952
SPHK2	-0.77983	4.33e-05	0.00116271
IMPA2	-1.1146	4.32e-05	0.00116271
FABP1	-1.60865	4.33e-05	0.00116271
LEF1	1.3654	4.34e-05	0.00116332
JSRP1	1.76888	4.42e-05	0.00117719
ANXA5	0.95773	4.41e-05	0.00117719
ABI3BP	0.886441	4.42e-05	0.00117719
CAAP1	-0.483982	4.41e-05	0.00117719
SYNE2	-0.903401	4.4e-05	0.00117719
SLC38A4	-2.4478	4.47e-05	0.00118777
BATF3	1.60861	4.48e-05	0.0011893
FAM83A	2.20808	4.49e-05	0.00119141
IGKV3-11	1.75459	4.51e-05	0.00119274
DDIT4	1.32014	4.54e-05	0.0011979
IL6R	-0.66401	4.54e-05	0.0011979
CRNDE	1.89361	4.59e-05	0.00120887
FAM65A	0.982813	4.6e-05	0.00120887
SRM	0.855919	4.58e-05	0.00121
RFTN1	1.22501	4.61e-05	0.00121007
GRK5	1.14685	4.62e-05	0.00121282
AREG	1.4034	4.66e-05	0.0012193
TLE2	-1.11318	4.69e-05	0.00122651
SLC7A11	1.75866	4.7e-05	0.00122715
PTRF	0.968616	4.7e-05	0.00122715
DSCR3	-0.448382	4.72e-05	0.00123059
SPAG4	1.46256	4.74e-05	0.00123214
ARHGEF37	-1.05156	4.74e-05	0.00123214
RAMP2	1.29715	4.76e-05	0.00123426
SH2D2A	1.16732	4.77e-05	0.00123588
BANK1	1.95382	4.79e-05	0.0012386
GLT8D2	1.04587	4.8e-05	0.00123957
IGLV3-1	1.91571	4.81e-05	0.00124062
SLC20A1	-1.34326	4.82e-05	0.00124187
LSAMP	1.46743	4.84e-05	0.00124491
ZSWIM5	-1.07905	4.88e-05	0.00125561
XXyac-YM21GA2.7	-2.35146	4.89e-05	0.00125616
TNFRSF13C	1.91389	4.92e-05	0.00125776
SH3PXD2B	0.963402	4.92e-05	0.00125776
GNAI2	0.894287	4.93e-05	0.00125776
TLDC2	-0.856871	4.92e-05	0.00125776
GUCA2B	-1.7668	4.96e-05	0.00126423
C5orf56	0.637802	5.01e-05	0.00127326
SEMA6D	-0.859137	5e-05	0.00127326
C1S	1.22983	5.03e-05	0.0012752
ATP6V1F	0.536677	5.03e-05	0.0012752
PARVG	1.13205	5.12e-05	0.00129838
DRAM1	1.39771	5.13e-05	0.00129867
TCIRG1	0.710667	5.14e-05	0.00129867
PITPNC1	1.28587	5.15e-05	0.00130056
LHX4	-1.27596	5.18e-05	0.0013044
ABCD3	-0.84691	5.18e-05	0.00130504
PPARGC1A	-1.51394	5.23e-05	0.00131396
KIFC3	1.60953	5.24e-05	0.00131662
CDH11	1.43511	5.28e-05	0.00132387
SVEP1	1.02368	5.3e-05	0.00132655
CD9	-0.845311	5.3e-05	0.00132655
TRAFD1	0.60191	5.35e-05	0.00133525
PKIB	-1.5859	5.35e-05	0.00133525
RUNDC3B	-1.43767	5.39e-05	0.00134328
CLEC4A	1.37805	5.41e-05	0.00134364
TNFAIP8L2	0.929274	5.4e-05	0.00134364
ARHGAP35	-0.578683	5.41e-05	0.00134364
NAPSB	1.55967	5.43e-05	0.00134596
DNAJC22	-0.673096	5.44e-05	0.00134683
FCRL3	1.90631	5.45e-05	0.00134795
BSG	-1.15756	5.5e-05	0.0013579
TSPAN7	-1.34751	5.52e-05	0.0013607
NFAM1	1.1432	5.53e-05	0.00136161
CCDC85B	0.703167	5.54e-05	0.00136281
HM13	0.786437	5.55e-05	0.00136429
COL7A1	1.90823	5.57e-05	0.00136786
RASL12	1.08024	5.61e-05	0.00137399
SLC35D1	-0.65342	5.61e-05	0.00137399
SH3RF3	1.07168	5.67e-05	0.00138583
SUCLG2	-0.975974	5.68e-05	0.00138721
CXCR2P1	1.48697	5.7e-05	0.00138941
CHAD	-1.82919	5.7e-05	0.00138941
NAT2	-1.1401	5.76e-05	0.00139701
SLC9A2	-1.28115	5.76e-05	0.00139701
FBXO6	0.85561	5.76e-05	0.0014
TMEM119	1.00529	5.79e-05	0.00140346
APOL4	1.27062	5.8e-05	0.00140445
BHLHE22	1.90443	5.82e-05	0.00140714
CCDC47	-0.464553	5.84e-05	0.00140992
SOS2	-0.52247	5.88e-05	0.0014174
FBXL3	-0.443314	5.91e-05	0.00141955
MFSD9	-0.592631	5.91e-05	0.00141955
PPARGC1B	-1.10862	5.9e-05	0.00141955
ADAM19	1.4377	5.93e-05	0.00142311
GALNT18	1.09173	5.94e-05	0.00142311
NFE2	2.04037	5.99e-05	0.00142473
GBP1P1	1.50555	5.96e-05	0.00142473
RBPMS	1.32651	5.98e-05	0.00142473
HSPA12B	1.14316	5.97e-05	0.00142473
GNB5	0.995772	6e-05	0.00142473
HLA-DQB1	0.840666	5.97e-05	0.00142473
BTBD9	-0.461048	5.99e-05	0.00142473
LILRB3	1.65445	6.04e-05	0.0014334
MPP5	-0.568605	6.08e-05	0.00144158
PLPPR2	1.11012	6.13e-05	0.00145208
PML	0.873825	6.15e-05	0.00145309
GPX8	1.2953	6.16e-05	0.0014535
EPB41L1	-1.09349	6.16e-05	0.0014535
INHBA	2.20312	6.18e-05	0.00145486
COL5A3	1.45095	6.19e-05	0.00145498
KLF5	-1.04599	6.2e-05	0.00145498
PKLR	-2.17723	6.2e-05	0.00145498
SLC22A23	-1.0791	6.21e-05	0.0014559
SERPINH1	0.656638	6.26e-05	0.0014669
LOXL3	0.850115	6.29e-05	0.00147086
PDZD3	-1.5787	6.32e-05	0.00147659
DTX3	0.850665	6.35e-05	0.00148199
DTX4	-0.863756	6.36e-05	0.00148199
ROBO4	1.38225	6.39e-05	0.00148738
DNM1	1.33544	6.4e-05	0.00148738
RND1	1.84423	6.43e-05	0.00149128
CTD-2020K17.1	1.47443	6.43e-05	0.00149128
GLTP	-0.796413	6.46e-05	0.00149549
PRKCI	-0.434735	6.49e-05	0.00150142
HHEX	1.27532	6.59e-05	0.00152146
LRPPRC	-0.681565	6.59e-05	0.00152146
PHF3	-0.423183	6.6e-05	0.00152186
CNTNAP2	-1.29374	6.61e-05	0.00152271
TNFRSF10C	1.89991	6.65e-05	0.00152732
TRIB2	1.60042	6.66e-05	0.00152732
SLC14A2	-2.07089	6.64e-05	0.00152732
IGHV1-69-2	1.93226	6.68e-05	0.00153037
IGLV9-49	1.7435	6.68e-05	0.00153037
IGLV4-60	1.6094	6.74e-05	0.00153494
OLFM2	1.287	6.73e-05	0.00153494
GMFG	1.18892	6.72e-05	0.00153494
BAIAP2L2	-0.872386	6.73e-05	0.00153494
SERPINB9	1.40926	6.76e-05	0.00153756
PGGT1B	-0.470204	6.76e-05	0.00153756
GRHL3	2.0301	6.78e-05	0.00154
ATP13A4	-1.21401	6.87e-05	0.00155861
CHPT1	-0.983651	6.91e-05	0.00156519
DNAJC11	-0.657277	6.93e-05	0.00157
ST3GAL2	1.23261	6.97e-05	0.00157455
SLC2A6	1.57244	7e-05	0.00157787
ACAP1	1.25654	7.01e-05	0.00157787
CYTOR	1.16817	7.01e-05	0.00157787
MOBP	-2.1821	7.01e-05	0.00157787
CHAC1	1.80781	7.12e-05	0.0015979
PLD1	-0.705935	7.12e-05	0.0015979
PDK2	-1.28676	7.14e-05	0.0016018
GPR132	1.21038	7.26e-05	0.00162046
RP1-152L7.5	0.851543	7.25e-05	0.00162046
ABCB1	-1.48131	7.26e-05	0.00162046
INPP5J	-1.52878	7.24e-05	0.00162046
APOOL	-0.584744	7.32e-05	0.00163216
SH2D1A	1.30544	7.34e-05	0.0016334
CNR2	1.61618	7.37e-05	0.0016384
TMEM65	-0.589422	7.4e-05	0.00164297
RASSF2	1.25516	7.45e-05	0.00165406
SFXN1	-0.674536	7.47e-05	0.00165683
IGLV2-14	1.3143	7.48e-05	0.00165688
PARVB	0.993106	7.49e-05	0.00165688
FASTKD1	-0.670636	7.5e-05	0.00165723
HOXA7	-1.37801	7.53e-05	0.00166082
HOXA3	-1.32768	7.54e-05	0.00166111
CTSH	1.11153	7.55e-05	0.00166171
IGKV2-40	2.07457	7.58e-05	0.00166767
OLFM1	1.53703	7.6e-05	0.00166871
EHHADH	-1.05093	7.61e-05	0.00166871
PLA2G2A	1.31191	7.66e-05	0.00167
IL23A	2.14692	7.62e-05	0.00167034
LY96	1.45976	7.66e-05	0.00167293
MX2	1.25223	7.65e-05	0.00167293
COX15	-0.491207	7.67e-05	0.0016733
IGLV7-43	1.18235	7.7e-05	0.00167353
SYT11	1.01437	7.7e-05	0.00167353
IRF5	0.698838	7.7e-05	0.00167353
GPR160	-0.925978	7.69e-05	0.00167353
TRAF3IP3	1.21756	7.72e-05	0.00167432
PECAM1	1.34742	7.74e-05	0.00167848
CNRIP1	0.756091	7.79e-05	0.00168737
RMDN2	-1.35398	7.82e-05	0.00169138
ITPKA	-1.29503	7.86e-05	0.0016988
GJA5	1.48322	7.91e-05	0.00170608
SMARCA1	0.999565	7.94e-05	0.0017121
IGLV6-57	1.7429	7.96e-05	0.00171282
INSL5	1.88048	7.98e-05	0.00171511
ASB13	-0.971267	7.99e-05	0.00171635
IGKV1D-16	1.45033	8e-05	0.00171666
TMEM168	-0.465648	8.06e-05	0.00172793
SELP	1.80319	8.13e-05	0.00173408
IGLV3-10	1.78146	8.11e-05	0.00173408
PLN	1.09707	8.11e-05	0.00173408
LYSMD2	0.940571	8.12e-05	0.00173408
F2RL1	-0.828638	8.16e-05	0.00173661
ARID5A	1.18439	8.17e-05	0.00173797
LCK	1.15037	8.15e-05	0.00174
EPS8L1	0.958309	8.24e-05	0.0017514
ZCCHC14	-0.794481	8.31e-05	0.00176474
TRO	1.11272	8.33e-05	0.00176685
IP6K3	1.73791	8.36e-05	0.00177077
AKAP9	-0.938295	8.37e-05	0.00177097
TMEM184C	-0.417815	8.4e-05	0.00177512
CLU	1.7363	8.49e-05	0.00179032
CELP	-2.15984	8.49e-05	0.00179032
AKR1B10	-1.01827	8.57e-05	0.00180533
MMP14	1.00234	8.61e-05	0.00181077
PSD3	-0.781493	8.65e-05	0.00181717
VASN	1.476	8.67e-05	0.00181965
ARHGAP30	1.1069	8.75e-05	0.00183443
LPAR6	0.569644	8.76e-05	0.00183443
CDK20	-1.36682	8.79e-05	0.00184042
GZMK	1.37311	8.87e-05	0.00185266
MYO1F	1.00294	8.86e-05	0.00185266
KCTD3	-0.432017	8.9e-05	0.00185628
USP30	-0.928395	8.91e-05	0.0018569
AC233755.2	1.75059	8.98e-05	0.00186962
NMNAT1	-0.610934	9.01e-05	0.00187
TESC	1.48102	9.02e-05	0.00187058
DDAH1	-0.755309	9.02e-05	0.00187058
PLCD1	-1.36263	9.01e-05	0.00187058
TGFB1	1.03748	9.06e-05	0.00187097
FERMT2	0.934116	9.04e-05	0.00187097
ZNF512B	0.922385	9.06e-05	0.00187097
MAVS	-0.753028	9.06e-05	0.00187097
DHRS11	-1.60328	9.09e-05	0.00187337
IGKV3-15	1.53687	9.16e-05	0.00188562
CASP4	0.985911	9.17e-05	0.00188594
GOLIM4	-0.616805	9.19e-05	0.00188602
SCIN	-1.3058	9.18e-05	0.00188602
LRRC4	1.53128	9.21e-05	0.001888
ITGB2	1.06451	9.23e-05	0.00189058
FGD2	1.14148	9.31e-05	0.00189944
HLA-DRB1	0.824292	9.31e-05	0.00189944
SCO1	-0.637672	9.3e-05	0.00189944
ANO10	-0.832563	9.3e-05	0.00189944
XBP1	1.15605	9.35e-05	0.00190567
LIMA1	-0.641941	9.39e-05	0.00191179
EHD3	1.51423	9.43e-05	0.0019136
CD248	1.17957	9.42e-05	0.0019136
CD81	0.515709	9.42e-05	0.0019136
C4BPA	2.01459	9.47e-05	0.00191673
TJP1	-0.424245	9.47e-05	0.00191673
AK3	-0.701019	9.47e-05	0.00191673
DOCK1	-0.62486	9.5e-05	0.00191919
SH2D3C	1.21137	9.52e-05	0.0019222
RETSAT	-1.19849	9.53e-05	0.0019222
ROCK2	-0.408692	9.57e-05	0.00192888
PGF	1.38213	9.6e-05	0.00193135
ZBTB7B	-0.707288	9.67e-05	0.00194532
TNF	1.48574	9.71e-05	0.00195061
SPINK5	1.32498	9.74e-05	0.00195458
VASH1	0.742808	9.75e-05	0.00195458
IGKC	1.51143	9.84e-05	0.00195499
KLF2	1.35568	9.81e-05	0.00195499
HLA-DMA	1.02846	9.83e-05	0.00195499
COPZ2	0.884337	9.82e-05	0.00195499
SDC2	0.840283	9.84e-05	0.00195499
NUDT15	-0.50983	9.81e-05	0.00195499
RNF157	-1.09653	9.8e-05	0.00195499
MST1L	-1.64558	9.81e-05	0.00195499
LRRN2	-1.87211	9.76e-05	0.00195499
OSM	2.14094	9.87e-05	0.0019581
TGFBI	1.22549	9.91e-05	0.00196314
DUSP1	0.970754	9.92e-05	0.00196314
RAB3IP	-0.563327	9.92e-05	0.00196314
CORO1A	1.28541	0.000100134	0.00197622
ADAM8	1.16166	0.000100312	0.00197622
PHF11	0.441643	0.000100034	0.00197622
ZNF462	-0.687946	0.000100305	0.00197622
SORL1	-0.710129	0.000100968	0.00198712
MEFV	1.71427	0.000101195	0.00198959
DUOXA1	2.043	0.000101628	0.00199609
CCR7	1.70209	0.000103924	0.00203708
CTSV	-1.15553	0.00010382	0.00203708
GAL	1.537	0.000104486	0.00204542
TP53TG1	-0.998522	0.00010456	0.00204542
GABRP	1.80126	0.000105289	0.00205421
ARHGEF15	1.30842	0.000105245	0.00205421
ZCCHC10	-0.469018	0.000105325	0.00205421
THNSL1	-0.651715	0.000105555	0.00205663
SBNO2	1.14685	0.000105787	0.00205796
TCEAL3	0.624472	0.000105834	0.00205796
RALGPS1	-0.902917	0.000106341	0.00206575
PGAP3	-1.05357	0.000106789	0.00207239
COL3A1	1.22441	0.000107052	0.00207542
SPIN1	-0.393141	0.000107438	0.00208083
ITGA5	1.50369	0.000107667	0.0020832
CACNA1D	-0.932437	0.000107922	0.00208606
IGHV3-11	1.382	0.000108508	0.0020953
ARHGAP25	1.17796	0.000108958	0.00209776
IMPDH1	0.696106	0.000108957	0.00209776
PHYH	-1.02028	0.000108925	0.00209776
ANGPT2	1.77487	0.000109246	0.00210101
CYTH4	1.22787	0.000109342	0.00210101
TMEM173	0.921018	0.000109789	0.00210751
MXRA7	0.714092	0.00010992	0.00210796
TLR10	1.87756	0.000110252	0.00211224
MEG3	1.1142	0.000111249	0.00212925
SLC6A14	2.27105	0.000111936	0.00213194
RBMS1	1.1044	0.000111883	0.00213194
KRBA1	0.943912	0.00011174	0.00213194
ARL6IP1	-0.497042	0.000111895	0.00213194
ARPIN	-0.777648	0.000111911	0.00213194
RXFP4	-1.33048	0.000112113	0.0021332
NAALADL1	-1.78108	0.000113212	0.00215201
SLC6A6	1.45762	0.000113527	0.0021559
MRVI1	0.723605	0.000114258	0.00216559
CYP27A1	-0.875927	0.000114259	0.00216559
FAM213A	-1.17191	0.000115026	0.00217653
THEMIS2	1.2589	0.00011506	0.00218
SAMHD1	0.751935	0.000115511	0.00218294
SULT1A2	-1.77251	0.00011608	0.00219157
OCRL	-0.651104	0.00011649	0.00219717
B3GNT8	-1.32623	0.000117553	0.00221508
UNC5CL	1.39337	0.00011774	0.00221648
APOBEC3G	1.22141	0.000118967	0.0022374
RP11-588K22.2	1.33363	0.000119131	0.00223833
ZNF844	-0.741678	0.000120284	0.00225781
IGLV3-27	1.95779	0.000121154	0.00227196
TNIP3	2.27186	0.000121811	0.00228209
FAM65B	1.74366	0.000121976	0.00228298
TOR3A	0.56892	0.000122169	0.0022844
IGHA1	1.44497	0.000122885	0.00229557
MESP1	-1.31176	0.000123512	0.00230508
TOX2	0.906157	0.000123868	0.00230952
MAOA	-1.44304	0.000124222	0.00231391
DAPP1	1.52927	0.000124902	0.00232435
ADPRH	1.03846	0.000125441	0.00232993
PIK3CD	1.26348	0.000125214	0.00233
FCN3	2.13356	0.000125941	0.00234
CCL21	1.39783	0.000126868	0.00234346
PCED1B-AS1	1.39777	0.000127252	0.00234346
ZNF467	1.12475	0.000126593	0.00234346
SOBP	1.08846	0.00012712	0.00234346
LAMA4	0.836053	0.00012672	0.00234346
PSME2	0.572585	0.00012716	0.00234346
RP11-96D1.6	-1.49283	0.000127233	0.00234346
CA3-AS1	-1.73097	0.000126956	0.00234346
SNAI1	1.91673	0.000127836	0.00234861
TOMM20	-0.289405	0.000127893	0.00234861
STRADB	-0.965925	0.00012776	0.00234861
ADAMTS9	1.54884	0.000128105	0.00235028
EGR1	1.71494	0.000128845	0.00235719
IGHV3-53	1.40679	0.000128757	0.00235719
PDXP	-1.19914	0.000128707	0.00235719
UBL3	-0.611084	0.000128976	0.00235738
IGHV1-2	1.54437	0.000129098	0.00235741
EGFLAM	1.42164	0.00012943	0.00235903
SLC17A8	-1.85797	0.00012938	0.00235903
AP000439.3	-1.24188	0.00012978	0.0023632
BCL2A1	1.69082	0.000130099	0.00236681
SIAE	-0.903714	0.00013031	0.00236844
GPR68	1.00797	0.000130488	0.00236946
RHBDF2	1.14229	0.000130732	0.00237168
MYO3B	2.16824	0.000131097	0.00237336
ARFGAP3	1.07893	0.00013119	0.00237336
ACOT13	-0.923221	0.00013119	0.00237336
FCGR2B	1.25055	0.000131685	0.0023779
GULP1	-0.928545	0.000131625	0.0023779
SLCO4C1	-1.51605	0.000131954	0.00238055
IGHG1	2.11825	0.000132646	0.00239082
ADGRA3	-1.00166	0.000133074	0.00239631
PLEKHG2	1.39828	0.000133308	0.002398
RELL1	-0.789271	0.000133537	0.002398
MPP7	-1.07659	0.000133489	0.002398
CARD6	1.35963	0.000134179	0.00240731
SASH3	1.27354	0.000134524	0.00240908
MPZL3	-0.557897	0.00013469	0.00240983
LZIC	-0.486687	0.000134473	0.00241
TMEM108	1.47771	0.000135028	0.00241337
HSPA6	1.3318	0.000135136	0.00241337
IGLV1-40	1.68481	0.00013574	0.00241434
FZD2	0.980903	0.000135497	0.00241434
KIAA0930	0.503449	0.000135716	0.00241434
OGFR	0.377748	0.000135809	0.00241434
KCNJ2	-0.983197	0.000135437	0.00241434
PROSC	-0.566055	0.000136138	0.00241696
GRAMD4	-0.776949	0.000136205	0.00241696
SLC26A2	-2.2101	0.000136469	0.00241944
PLEKHB2	-0.565966	0.000136989	0.00242644
WAS	1.20286	0.000137547	0.0024334
NETO2	-1.3874	0.000137631	0.0024334
SIRPG	1.16676	0.000138893	0.00245072
SAMD9	0.641641	0.000138904	0.00245072
PWWP2A	-0.48094	0.000139114	0.00245072
MEST	-0.764308	0.000139081	0.00245072
SRGN	1.39301	0.000139256	0.002451
TRPV2	1.18722	0.000140621	0.00247083
C1orf54	0.776109	0.000140636	0.00247083
IGHV4-31	1.77709	0.000141032	0.00247556
ACADS	-1.39676	0.000141448	0.00248063
MMP25	1.12411	0.000142024	0.00248848
MRPL35	-0.749826	0.000142175	0.00248889
STRIP2	1.92269	0.000142411	0.00249079
MAN1A1	-0.537732	0.000143036	0.00249947
FAM189A1	-1.81133	0.000143266	0.00250124
MLKL	0.821307	0.000143946	0.00251087
NNMT	1.65804	0.000144951	0.00252034
GREM1	1.56443	0.000144892	0.00252034
IGFBP5	1.41098	0.000144834	0.00252034
CPT1A	-1.17165	0.000145006	0.00252034
POLR3D	0.487507	0.000145791	0.00252497
KIAA1671	-0.623548	0.000145592	0.00252497
HSD17B11	-0.96782	0.000145711	0.00252497
SCUBE2	-1.66007	0.00014565	0.00252497
ARTN	1.29041	0.000146374	0.00253264
ENG	1.23462	0.000146494	0.00253264
LETM1	-0.906918	0.000146934	0.002538
ALDH18A1	-0.811746	0.000147289	0.00254188
TNFSF9	1.86929	0.000147818	0.002542
IL1RN	1.81868	0.000147696	0.002542
COX4I2	1.73726	0.000147482	0.002542
SEPHS2	-1.00077	0.000147804	0.002542
CALU	1.02186	0.000148108	0.00254474
PACS1	0.954817	0.000148346	0.00254658
PARP10	0.460521	0.000148699	0.0025504
LDHD	-1.40343	0.000149254	0.00255697
SLC16A9	-1.60322	0.000149345	0.00255697
LINC00094	0.732551	0.000149819	0.00256283
SEC14L2	1.72126	0.000150409	0.00256618
HDAC7	0.97567	0.000150313	0.00256618
MXRA8	0.865974	0.000150091	0.00257
MAP7D1	0.572647	0.000150998	0.00257
CD276	0.601225	0.00015097	0.00257172
IGKV1-5	1.66879	0.000151836	0.00257648
IL12RB1	1.14261	0.000151433	0.00257648
SCIMP	1.09815	0.000151939	0.00257648
SNX24	-0.614699	0.00015172	0.00257648
ME2	-0.699318	0.000151644	0.00257648
PITX2	-2.27509	0.000152138	0.00257761
TMEM184A	-0.618152	0.000152656	0.00258414
RASSF5	1.20751	0.000153967	0.00260408
ELK3	1.1752	0.000154558	0.00261018
DYRK2	-0.681165	0.000154596	0.00261018
CXCL17	2.238	0.000155294	0.00261089
C2CD4A	2.00916	0.000154929	0.00261089
ISG20	1.19386	0.000154785	0.00261089
ST6GALNAC4	0.650529	0.000155203	0.00261089
LPAR5	-0.681678	0.000155308	0.00261089
CFP	1.48635	0.000155542	0.00261258
AC007182.6	-1.12488	0.000157061	0.00263581
PTPN7	1.24688	0.000157198	0.00263585
HSD3BP2	-2.18878	0.000157467	0.00263809
LY86	0.892116	0.0001579	0.00264092
ACO2	-0.810063	0.000157908	0.00264092
OPN3	-0.893214	0.000158247	0.00264432
CCR4	1.67275	0.000158514	0.00264652
SOX18	1.43815	0.000159029	0.00265285
MGAT4B	-0.969234	0.000159726	0.0026622
FBLN2	0.958397	0.000159962	0.00266384
PPP1R18	1.2037	0.000160335	0.00266778
ATOX1	0.536402	0.000162518	0.00270072
FRYL	-0.771282	0.000162592	0.00270072
AC011298.2	-1.49395	0.000163383	0.00271073
TRHDE	-1.59438	0.000163473	0.00271073
NCOA4	-0.420308	0.000163879	0.00271285
PAPSS2	-0.846589	0.00016378	0.00271285
NHSL1	-1.06744	0.00016408	0.00271386
CHN1	1.52139	0.000164658	0.0027181
CD53	1.27053	0.000164754	0.0027181
LINC01224	-1.34319	0.00016474	0.0027181
FLNA	0.563127	0.000165258	0.00272179
THOC2	-0.388801	0.000165153	0.00272179
VWF	1.37567	0.00016585	0.00272924
IGLV1-51	1.77645	0.000166423	0.00273636
FADS6	-1.97482	0.000167276	0.00274807
SUGCT	-1.33511	0.000167833	0.00275489
CDH17	-0.878352	0.000168287	0.00276002
CR2	2.15923	0.000169146	0.00276712
TBC1D10C	1.27824	0.000169035	0.00276712
TPST1	1.12268	0.000168958	0.00276712
FAM13A	-0.802302	0.000169761	0.00277485
ZNF440	-0.687363	0.000170051	0.00277726
CXCR1	2.15778	0.000170502	0.00277997
PKN1	0.725162	0.000170377	0.00277997
ROBO1	1.35324	0.000170876	0.00278373
IL17A	2.16294	0.000171881	0.00279421
IRAK2	1.21571	0.000172379	0.00279421
GPRC5B	1.05652	0.000172008	0.00279421
TEAD4	0.867322	0.000171931	0.00279421
PLS3	0.800771	0.000172365	0.00279421
ARHGEF9	-0.701364	0.000172369	0.00279421
TM4SF5	-1.34695	0.000173102	0.00280359
DGKQ	-0.783241	0.000174177	0.00281631
NEURL1B	-1.25534	0.000174108	0.00281631
ENTPD1	0.980068	0.000174597	0.0028182
PER2	-0.64983	0.000174728	0.0028182
EPHX2	-1.37032	0.000174715	0.0028182
P2RY13	1.15965	0.000175302	0.00282513
MED14	-0.521713	0.000175495	0.0028259
CARD11	1.46578	0.000176467	0.00283922
LYPD8	-1.53093	0.000176776	0.00284183
PARD3B	-0.764112	0.000177111	0.00284487
ABI3	0.888156	0.000177976	0.00285641
PIM2	1.57341	0.000178585	0.0028633
TMEM253	-1.08929	0.000178699	0.0028633
LCP1	1.23359	0.000178895	0.00286409
PCK1	-2.19314	0.000179432	0.00287032
CD7	1.06128	0.000179984	0.00287679
RP11-79H23.3	1.69276	0.000181675	0.00290144
CD300E	2.06637	0.000182603	0.00291387
ITGA11	1.06724	0.000182764	0.00291405
WISP1	1.96111	0.000183301	0.00292022
TMEM184B	0.628926	0.000183537	0.00292159
AVPR1A	1.7362	0.000184403	0.00293299
PHLDA1	1.64781	0.000185036	0.00293446
CDH13	1.26005	0.000184925	0.00293446
NCKAP1L	1.02833	0.000184656	0.00293446
ERBB2	-1.03536	0.000185098	0.00293446
RHOU	-1.43759	0.000185767	0.00294267
TREM1	2.13318	0.000186895	0.00295094
CRABP2	1.87622	0.000186856	0.00295094
SEMA7A	1.55908	0.000186753	0.00295094
FAM20C	1.15732	0.000186533	0.00295094
CXCL5	2.24573	0.000187085	0.00295155
STARD7	-0.310326	0.000188697	0.00297457
PRKCDBP	1.10438	0.000189289	0.00297909
FMN1	-0.866875	0.000189211	0.00297909
TSPAN18	0.84749	0.000190625	0.00299769
SHANK3	1.15936	0.000191584	0.00301034
FKBP11	1.14152	0.000191876	0.00301249
PXMP2	-1.24746	0.000192389	0.0030157
PRR15	-1.29922	0.000192251	0.0030157
SLPI	0.985591	0.00019256	0.00301595
ADM2	1.01403	0.000192753	0.00301654
ZNF3	-0.496701	0.000193046	0.0030187
AFAP1L1	0.868463	0.000194047	0.00302949
ALDH5A1	-0.620767	0.000193944	0.00302949
ACSS2	-1.0758	0.000195351	0.00304741
FAM110B	1.12503	0.000195888	0.00305334
CD70	1.91357	0.000196846	0.00306338
OAF	-1.1871	0.000196796	0.00306338
SIL1	0.602832	0.000198185	0.00307977
EIF4G3	-0.434886	0.000198215	0.00308
CHPF	0.80655	0.000199115	0.00309129
EDNRA	1.53156	0.000199989	0.00309745
MAPK11	1.38583	0.000199857	0.00309745
NAT14	0.928303	0.000199686	0.00309745
KLK1	-1.1294	0.000200191	0.0030981
MTND2P28	-1.21534	0.000200617	0.0031
MFAP4	0.480984	0.000201187	0.00310859
SGCD	0.780233	0.000201398	0.00310938
FAM216A	1.02044	0.000202118	0.00311555
MARVELD3	-1.04924	0.000202106	0.00311555
FGD3	1.09949	0.000202564	0.0031175
RAD52	-0.681006	0.000202564	0.0031175
VSTM5	0.813549	0.00020381	0.00313173
RPSAP19	0.74976	0.000203765	0.00313173
CXCR6	0.975662	0.000204417	0.00313858
PSEN1	-0.43007	0.000205689	0.00315563
CELSR1	1.25637	0.000207608	0.00318256
IFIT5	0.638367	0.000208315	0.00319089
ETFDH	-0.980863	0.000208652	0.00319353
MMP13	2.21841	0.000209021	0.00319667
DZIP1	0.947543	0.00020946	0.00320088
DOC2B	2.12935	0.000209887	0.00320489
TRPV4	1.60443	0.000210283	0.00320841
RHOQ	0.939151	0.000212461	0.00323912
AL928768.3	1.44861	0.000213083	0.00324607
BTN2A2	1.01233	0.000213354	0.00324764
CD37	1.39202	0.000213997	0.0032549
HEG1	1.25008	0.000214683	0.00326023
SLC16A14	1.17803	0.000214571	0.00326023
DLD	-0.59356	0.00021512	0.00326433
SNPH	1.76528	0.00021536	0.00326542
TFF1	1.46308	0.000216616	0.00327782
TLR8	1.17247	0.000216682	0.00327782
CNST	-0.419235	0.000216589	0.00327782
PLEKHN1	1.56993	0.000217426	0.00328
CR1	1.74556	0.000217135	0.00328212
BTK	1.28221	0.000218284	0.00329438
FXYD5	1.13344	0.000219006	0.00330272
TMEM87B	-0.48486	0.000219357	0.00330545
TBKBP1	0.985199	0.000220796	0.00332457
TNFSF11	1.87363	0.000222237	0.00333776
SNAI2	0.720785	0.000222357	0.00333776
CHST14	0.67691	0.000222137	0.00333776
NAALADL2	-1.03905	0.000222348	0.00333776
ST3GAL1	1.68894	0.000223857	0.0033446
TAGAP	1.35641	0.000223823	0.0033446
NHSL2	1.27288	0.000223991	0.0033446
ITK	1.18638	0.000224015	0.0033446
EVL	0.893247	0.000223952	0.0033446
C19orf66	0.620919	0.000223459	0.0033446
PPM1A	-0.562999	0.000223948	0.0033446
S100A13	0.664979	0.00022443	0.00334823
ICAM2	1.15796	0.000224636	0.00334875
OSMR	1.44753	0.000225506	0.00335846
CLCN2	-1.35708	0.000225632	0.00335846
SLC30A1	-0.441319	0.00022594	0.00336048
CTD-2201E18.3	0.95512	0.000226699	0.00336918
CHST11	1.30588	0.000227102	0.0033726
ACACB	-0.741976	0.000227717	0.00337916
GDPD2	-1.36953	0.00022793	0.00337975
LRRK2	1.48443	0.000228207	0.00338129
CASP1	1.08809	0.0002311	0.00341635
LAD1	-0.525704	0.00023095	0.00341635
PECR	-0.9022	0.000230861	0.00341635
GLP2R	-0.977518	0.000232509	0.00343457
TBC1D12	-0.605085	0.000233839	0.0034516
C17orf62	0.708237	0.000234333	0.00345627
FAM162A	-0.963324	0.000234556	0.00345695
MEI1	1.14631	0.000235035	0.0034614
HLA-F	0.529875	0.000235644	0.00346774
ALDH6A1	-0.843923	0.000236763	0.00348157
MAP4K1	1.22136	0.000238541	0.0034867
GYPC	1.18206	0.000237749	0.0034867
RASAL3	1.07921	0.000238356	0.0034867
VAV1	0.855467	0.000238249	0.0034867
ZYX	0.798123	0.000237708	0.0034867
PDIA5	0.48358	0.000237675	0.0034867
MARCKS	-0.782268	0.000238465	0.0034867
CD52	1.15053	0.000238543	0.00349
IGHV1-58	1.79514	0.000239664	0.00349693
KIAA1755	1.37567	0.000240042	0.00349693
PCED1B	1.32119	0.000240141	0.00349693
RP11-16E12.2	1.25473	0.000239952	0.00349693
TOMM70	-0.356028	0.000240102	0.00349693
HES4	0.930948	0.000241451	0.00351
ANKRD13D	0.70521	0.000241431	0.00351078
GSTA1	-1.05437	0.000243408	0.00353659
2004-09-01	0.828126	0.000244073	0.00354361
ANGPTL2	1.41373	0.000245954	0.00356825
RGCC	1.37394	0.000246618	0.00357522
GIMAP8	0.913573	0.000246954	0.00357743
MTMR11	-1.09335	0.00024768	0.00358529
MTHFD1L	0.914453	0.000249192	0.00360449
EIF4E3	-0.54491	0.000249893	0.00361196
IL16	1.10058	0.000251	0.00362526
ZNF439	-0.798142	0.000252122	0.00363878
ZFP36L1	0.627113	0.000253345	0.00365373
STK38	-0.604623	0.000253688	0.00365596
CD93	1.24943	0.000254123	0.00365682
BST2	1.00468	0.000254109	0.00365682
TREH	-1.54809	0.000254317	0.00365692
DUSP22	0.500565	0.000255125	0.00366571
AUH	-0.9139	0.000255305	0.00366571
CTD-2547H18.1	-1.1934	0.000256694	0.00368293
PMAIP1	1.33803	0.000257426	0.00369072
CHST3	1.54567	0.000258207	0.0036992
KREMEN1	-0.608086	0.000258868	0.00370593
CCDC3	1.48335	0.000259081	0.00370627
PPARA	-0.659197	0.000259638	0.00371151
TRIB3	0.978167	0.000260047	0.00371463
AIF1L	0.967779	0.000261416	0.00372871
ADPRHL1	-1.10279	0.000261325	0.00372871
PGGHG	0.995666	0.000261978	0.00373127
PRKAR2A	-0.489105	0.000261821	0.00373127
ZNF41	-0.443331	0.00026253	0.0037364
GRK3	0.940649	0.000263764	0.00374865
STRBP	-0.564247	0.000263775	0.00374865
APBA2	1.3047	0.00026426	0.0037528
CFH	0.751965	0.000264562	0.00375435
EBF1	1.62083	0.000265788	0.003769
KLHL8	-0.684001	0.000266293	0.00377342
CXCR4	1.45297	0.000267526	0.00378538
TMEM204	1.14764	0.000267418	0.00378538
COL11A1	1.62664	0.000270204	0.00381852
NFKB2	1.04252	0.000270599	0.00381852
PTGR2	-0.817971	0.000270652	0.00381852
STBD1	-1.11961	0.000270298	0.00381852
CLUH	-0.655305	0.000272282	0.00383874
CLEC1A	1.30692	0.000274284	0.00386417
FKBP4	-0.524768	0.000274917	0.00387029
ZCCHC24	0.891027	0.000275304	0.00387294
LAMC1	0.936004	0.000276534	0.00387905
ADGRA2	0.764524	0.000276528	0.00387905
MOCS1	-1.32532	0.00027616	0.00387905
NCKAP5L	0.962602	0.000276741	0.00387916
AGTRAP	0.637581	0.000276501	0.00388
ACAT1	-0.933946	0.000277341	0.00388476
RRN3	-0.417025	0.000277751	0.00388772
LCN2	1.76263	0.000279077	0.00390068
BTN3A1	0.519388	0.000278927	0.00390068
IGLL5	1.43312	0.000279609	0.0039053
ADCY6	-0.885418	0.000279902	0.0039066
DNAJB5	0.862109	0.000281039	0.00391966
DOCK11	1.06401	0.000281736	0.00392657
COL12A1	1.50856	0.000282139	0.00392937
FBN1	1.06648	0.000282647	0.00393363
MIR142	1.60818	0.000283073	0.00393395
CRYL1	-0.87107	0.000282906	0.00393395
AKAP1	-0.911036	0.000283315	0.00393451
CARMIL2	1.36747	0.000284583	0.00394769
PPP1R12B	0.697123	0.00028467	0.00394769
RAD50	-0.419826	0.000285936	0.00396169
SLC27A4	-0.897963	0.000286086	0.00396169
HMGCS2	-2.15237	0.000287441	0.00397762
MSN	1.05504	0.000287854	0.00398052
TSTA3	0.636246	0.000288454	0.00398381
PELO	0.565719	0.000288501	0.00398381
NRG4	-1.68153	0.000288969	0.00398744
MAP3K6	0.709899	0.000289865	0.00399
THBS2	1.78728	0.000289381	0.00399031
GIMAP6	0.863653	0.000290039	0.00399373
MT1H	-1.65348	0.000290743	0.00400059
GZMH	1.15332	0.000291593	0.00400946
CRAT	-0.896917	0.000292447	0.00401836
IGLC3	1.40813	0.000293778	0.00402569
CD74	1.06306	0.000293959	0.00402569
TMEM161B	-0.459415	0.000294013	0.00402569
SIPA1L3	-0.658894	0.000293558	0.00402569
C9orf152	-0.956501	0.000293575	0.00402569
CAMK2N1	-1.14103	0.000295275	0.00403
TMEM82	-1.4017	0.000295029	0.00403
LILRB1	1.38024	0.000295431	0.00403479
PTPN13	0.968532	0.000295506	0.00403479
SLCO5A1	1.20097	0.000296081	0.0040398
SLFN5	1.34374	0.000297954	0.00405872
NQO2	0.797478	0.000298092	0.00405872
PLCL2	-0.644634	0.000297871	0.00405872
IL36G	2.05499	0.000298796	0.00406169
ORAI2	1.27002	0.000299116	0.00406169
ZC3H14	-0.395649	0.000299144	0.00406169
CNNM4	-0.999661	0.000298734	0.00406169
SULT1B1	-0.963303	0.000300066	0.00407137
BTLA	1.39081	0.000301651	0.00408759
CLEC7A	1.22883	0.000302101	0.00408759
FAM129A	0.914117	0.000302029	0.00408759
NIPSNAP3A	-0.757359	0.000301914	0.00408759
IL34	1.13838	0.000303572	0.0041018
IPCEF1	0.998433	0.000303495	0.0041018
NFKBIE	0.794985	0.000305414	0.00411174
BTN3A3	0.706016	0.00030536	0.00411174
LMTK2	-0.547103	0.000305317	0.00411174
ZNF518A	-0.580538	0.000305553	0.00411174
AGFG2	-1.11126	0.000305573	0.00411174
VIL1	-1.16948	0.000305549	0.00411174
DENND5A	0.915201	0.000306462	0.00412085
PLXND1	0.990991	0.000306966	0.00412478
DDC	-1.16456	0.000308903	0.00414794
ITGB2-AS1	1.28478	0.000309497	0.00415305
FAM171A1	-0.660666	0.000309945	0.0041562
IGKV1D-12	1.65101	0.000310291	0.00415741
PAFAH2	-0.587319	0.000310461	0.00415741
RAC2	1.21818	0.000311353	0.00416649
ABCG2	-1.73918	0.000311656	0.00416768
C4BPB	1.75217	0.000312268	0.004173
LGR4	-0.667596	0.000314189	0.0041958
RAB3IL1	0.865831	0.000315107	0.00420516
PRRX2	1.67017	0.000315866	0.00421241
DNAH7	-1.27448	0.00031636	0.00421611
GRAMD1A	0.991409	0.000316859	0.00421988
MICAL3	-0.542493	0.000317376	0.00422099
VSIG10	-0.999078	0.000317366	0.00422099
ECSCR	1.61593	0.000317872	0.00422182
2006-09-01	1.08156	0.00031776	0.00422182
IGHV1-18	1.71069	0.000319003	0.00423396
HTRA3	1.50774	0.00032004	0.00424483
TEP1	-0.443282	0.000321803	0.00426532
RP11-532F12.5	-0.992944	0.000322572	0.00427261
IL27RA	1.07275	0.00032437	0.00429349
UBXN10	-0.707784	0.000327129	0.0043
RUNX3	1.09856	0.000325669	0.00430193
ADARB1	0.876069	0.000325543	0.00430193
GPC6	0.728197	0.00032526	0.00430193
TNFSF8	1.39906	0.000326407	0.00430292
EOMES	1.26282	0.000326236	0.00430292
SLCO3A1	0.770708	0.000326301	0.00430292
BEAN1	2.01882	0.000326988	0.0043037
CMTM2	1.89037	0.000326793	0.0043037
TSTD1	-0.834412	0.000327943	0.0043115
PFKFB3	1.61396	0.000328319	0.00431353
CRAT8	-1.75033	0.000328578	0.00431403
TMEM109	0.467109	0.00032917	0.00431888
PTGFR	1.58242	0.00033009	0.00432745
KCNJ10	1.42559	0.000330267	0.00432745
GK5	-0.479202	0.000330505	0.00432765
FRK	-0.583133	0.000330757	0.00432806
CCR5	0.904745	0.000331007	0.00432842
C4A	1.27022	0.00033218	0.00433794
TAPBP	0.476534	0.000332052	0.00433794
AXL	0.570463	0.000333331	0.00435005
VMO1	1.33181	0.000333593	0.00435055
IGKV1D-39	1.65843	0.000333897	0.00435161
IGHV1-3	1.48162	0.000335599	0.00437087
LMF2	0.484966	0.000335915	0.00437206
MTMR9LP	0.739157	0.000337466	0.00439
PTGIR	1.49658	0.00033823	0.00439338
DPP7	0.728644	0.000338221	0.00439338
VLDLR-AS1	-1.89873	0.000339911	0.00441228
FBXO44	1.09357	0.000341052	0.00442
COL8A1	1.68554	0.000341744	0.00442418
CCL20	1.64526	0.000342081	0.00442418
PTPRM	1.01791	0.000342032	0.00442418
CSNK1E	0.549831	0.000341917	0.00442418
USP2-AS1	-1.58689	0.00034219	0.00442418
UGT2A3	-2.08047	0.000342432	0.00442436
ECE1	-0.303364	0.00034307	0.00443
MYO1A	-1.08452	0.000345215	0.00445441
LCP2	1.11644	0.000345563	0.00445595
CD247	1.03966	0.000345845	0.00445664
ZNF326	-0.441561	0.000348705	0.00448867
NXPE2	-1.33813	0.000348791	0.00448867
TGM2	1.64876	0.000349489	0.00449172
VIPR1	-1.4074	0.000349433	0.00449172
LDOC1	1.10722	0.000350087	0.00449644
CCDC102A	0.990345	0.000351006	0.00450157
ADH6	-1.27435	0.000350814	0.00450157
SLC39A5	-1.51611	0.00035118	0.00450157
LYN	1.06002	0.000351663	0.00450481
EGR3	1.7492	0.000352345	0.00451057
PLEK	1.361	0.000353197	0.00451618
AMPD2	0.572823	0.000353247	0.00451618
FAM168B	-0.394945	0.000354205	0.00452546
SLC44A3	-0.816543	0.000354589	0.0045274
IL2RB	1.02711	0.000355185	0.00453203
SLC2A3	1.55431	0.000356281	0.00454305
HEYL	1.01625	0.00035738	0.00455
PPT1	0.581754	0.000357487	0.00455
MYO1G	1.2055	0.000358544	0.00455952
JAM3	0.856079	0.000359445	0.00455952
USP18	0.652176	0.000359321	0.00455952
LRP6	-0.567191	0.000358871	0.00455952
FN3K	-0.826265	0.000358409	0.00455952
EDN3	-1.34451	0.00035944	0.00455952
RAF1	-0.267799	0.000359776	0.00456075
TMEM141	-0.999239	0.000360376	0.00456539
PAX5	1.94468	0.000360765	0.00456735
MIIP	0.562153	0.000361267	0.00457
FEZ1	1.29586	0.000361475	0.0045704
HHIPL1	1.08705	0.000364327	0.00460347
XAF1	0.810015	0.000365062	0.00460977
RNF213	0.772659	0.000365815	0.00461628
ISG15	0.70677	0.000366604	0.00462
AGPAT2	-0.635465	0.000368973	0.00465011
SH3BGRL2	-0.928573	0.000370202	0.00466259
CMTM3	0.845883	0.000370641	0.00466509
PRF1	1.07032	0.000371514	0.00467307
STX2	0.9387	0.000372629	0.00468407
TMC8	1.10802	0.000372971	0.00468534
PTAFR	1.19737	0.000374507	0.0047016
PPP1R16B	1.2549	0.000375318	0.00470875
APLP2	-0.668226	0.000375914	0.0047132
RP11-30P6.6	-1.13081	0.00037619	0.00471362
SEMA5A	-1.1174	0.000376778	0.0047153
SATB2	-1.27289	0.000376808	0.0047153
PTGER1	1.57794	0.000377961	0.0047267
IKZF3	1.38061	0.000380109	0.00473277
SORCS2	1.29025	0.000379102	0.00473277
FMNL1	1.20795	0.000380147	0.00473277
DNASE2	0.412573	0.000379149	0.00473277
PPID	-0.49029	0.000379465	0.00473277
TOM1L2	-0.56026	0.000379694	0.00473277
COBL	-0.831449	0.000379808	0.00473277
KLHDC7B	1.38274	0.000380948	0.00473971
VLDLR	-1.43793	0.000382511	0.00475612
AP5M1	-0.527926	0.000383775	0.0047688
EXOC6B	-0.590886	0.000384416	0.00477371
BAG2	1.13496	0.000384775	0.00477513
ADAMTS12	1.74692	0.000385071	0.00477576
RBP5	1.1726	0.000385933	0.00478341
EPB41L4B	-1.16985	0.00038636	0.00478566
LINC00955	-2.01091	0.000388368	0.00480747
MPST	-0.938143	0.000389334	0.00481637
NID2	1.17505	0.000389928	0.00481761
HNF1B	-1.0796	0.000389749	0.00481761
IGHV3-74	1.13791	0.000391089	0.00482888
IL7R	1.60996	0.000392772	0.00484355
KLF13	-0.329784	0.000392774	0.00484355
PLEKHA4	0.670423	0.000393808	0.00485322
AGPS	-0.39802	0.000394094	0.00485369
PHGR1	-1.22258	0.000395419	0.00486692
NARS	-0.486424	0.000397142	0.00488505
SH3RF2	-0.818333	0.000397852	0.00489069
SLC39A13	0.64823	0.000399265	0.00490496
HOXA9	-0.686078	0.000399625	0.0049063
ZNF831	1.27502	0.000400178	0.00491
ZNF252P	-0.487949	0.000401193	0.00491626
NFATC4	0.865123	0.000401726	0.00491969
SDC3	0.729809	0.000400942	0.00492
RHOB	0.569646	0.000402475	0.00492577
CD79B	1.75038	0.000402787	0.00492649
STK39	-0.536488	0.000403101	0.00492724
CAMK2D	-0.528908	0.000405751	0.00495653
VPS4B	-0.417333	0.000406891	0.00496733
THBD	1.36466	0.000408713	0.00498333
TSC22D3	0.798024	0.000408458	0.00498333
DNAJB11	0.646612	0.000409086	0.00498476
CLIP3	0.658093	0.000410555	0.00499953
ELOVL5	1.06837	0.000412069	0.00501483
NCKAP5	-0.869373	0.00041335	0.00502729
KCP	1.55368	0.000413985	0.00503187
EMILIN2	0.77175	0.000414921	0.00504011
LARGE2	1.25622	0.000415552	0.00504463
SGCE	0.552683	0.000416016	0.0050471
PITX1	0.774382	0.000416306	0.00504749
CEP192	-0.386521	0.000417193	0.00505509
CHDH	-0.914088	0.000418005	0.00506179
SUOX	-0.833174	0.00042007	0.00508363
CHRM2	1.93933	0.000423464	0.00512153
FGR	1.30625	0.000424057	0.00513
NOS3	1.31464	0.000426096	0.00514697
GBAS	-0.611164	0.000426452	0.00514808
RNASEL	-0.541297	0.000427854	0.0051618
LRFN5	1.73741	0.00042862	0.00516784
TSPAN9	0.89544	0.000428952	0.00516865
SEMA4C	0.690223	0.000430606	0.00518537
RP11-382A20.3	0.942284	0.000431292	0.00519042
GNA11	-0.901623	0.000433556	0.00521445
SGIP1	1.50263	0.000434815	0.00522083
LILRB4	1.37518	0.00043489	0.00522083
RP11-467J12.4	-1.17744	0.000434371	0.00522083
APBB1IP	1.05901	0.000439211	0.00526945
HMGA2	-1.14762	0.000439808	0.00527336
RBP2	-1.69075	0.000441046	0.00528496
PRNP	0.718054	0.000442632	0.0053007
UBD	1.99624	0.000443038	0.00530231
EMID1	0.950198	0.000445656	0.00533036
ITGAX	1.4585	0.00044731	0.00533704
TRIM8	0.515084	0.000446781	0.00533704
URGCP	-0.354439	0.00044724	0.00533704
INIP	-0.373429	0.00044723	0.00533704
AC074289.1	1.44785	0.000450458	0.00537131
HERC2	-0.386437	0.000452197	0.00538546
MBTD1	-0.515775	0.000452128	0.00538546
KLHL12	-0.432067	0.000453354	0.00539594
PNRC1	0.605486	0.000454532	0.00540665
TPM4	0.673569	0.000457349	0.00543685
GPBP1L1	-0.556016	0.000457968	0.00544089
CXCL1	2.06458	0.000459127	0.00544952
SPHK1	1.44423	0.000459254	0.00544952
FMOD	0.567967	0.000461494	0.00547276
SHROOM2	-1.34976	0.000462052	0.00547605
EFCC1	0.810395	0.000462876	0.00548248
SIGLEC10	0.951445	0.000463341	0.00548454
GPR39	-0.844365	0.000463613	0.00548454
PARP8	1.28743	0.000464871	0.00549199
CBR3	1.23248	0.000465088	0.00549199
USP7	-0.316855	0.000464878	0.00549199
IGSF9	-1.49795	0.000465451	0.00549294
HMGCL	-0.822248	0.0004696	0.00554
RASGRP2	1.40716	0.000471445	0.00555695
GLIPR1	0.976879	0.000475069	0.00559628
PIAS3	0.540587	0.000475471	0.00559762
FSCN1	1.13027	0.000476461	0.00560251
TMEM263	0.856637	0.000476393	0.00560251
FSTL3	1.19332	0.000478581	0.00562066
LPIN1	1.04689	0.000478444	0.00562066
AFAP1L2	0.564433	0.000479044	0.00562271
C1RL	0.44088	0.000479996	0.00563049
MCRIP1	0.531089	0.000482453	0.0056559
CD72	1.69601	0.000484067	0.00566877
HLA-DRB5	1.14007	0.000484133	0.00566877
G6PC	-2.08064	0.000485421	0.00568045
GPR183	1.37818	0.00048811	0.00570506
GRINA	0.935458	0.000487946	0.00570506
SERPINE2	1.34048	0.000488882	0.00571065
C5AR2	1.28823	0.000490427	0.00572527
FAM151A	-1.31921	0.000492928	0.00575102
DOK3	1.33011	0.000493414	0.00575235
CDC25B	0.911943	0.000493632	0.00575235
TRPM4	-0.962064	0.000494637	0.00576062
CEACAM6	1.02161	0.000495415	0.00576278
CGN	-0.877653	0.000495209	0.00576278
ENPP1	-1.11885	0.000495757	0.00576333
PXDN	1.2231	0.000497667	0.00578208
HOXD9	0.950081	0.00049825	0.0057854
CLDN14	1.78168	0.000498978	0.00578765
RNASE2	1.49493	0.000499037	0.00578765
PHOSPHO1	1.50997	0.000500043	0.00579586
IGHV3-23	1.28099	0.00050194	0.00581439
DPP10-AS1	-2.03964	0.000502957	0.00582271
VPREB3	1.66361	0.000505484	0.00584502
KDM4A	-0.704908	0.000505257	0.00584502
SLCO4A1	1.4048	0.000507084	0.00585379
FAM179A	1.34694	0.000507144	0.00585379
ABL1	-0.452641	0.000506943	0.00585379
PHLDA3	0.729423	0.000507473	0.00585412
KLK12	1.25125	0.00050786	0.00585511
SLCO1B3	2.01058	0.000508895	0.00586132
IGKJ3	1.55983	0.000509	0.00586132
P2RY6	1.00743	0.000510014	0.00586606
ATG4D	-0.722549	0.000509741	0.00586606
IGHV2-70	1.78945	0.000511399	0.00587852
SSC5D	0.818252	0.000512175	0.00588241
PIEZO1	0.603287	0.000512643	0.00588241
HOXB6	-0.951754	0.000512554	0.00588241
NR1H4	-1.74456	0.00051532	0.00590965
IRAK3	1.30964	0.000516371	0.00591822
STAT5A	0.574348	0.000520512	0.00596217
IL33	1.19286	0.000524996	0.00600648
SLC25A23	-1.05269	0.000524699	0.00600648
MTCL1	1.49167	0.00052728	0.00602597
PDCD1LG2	1.21501	0.000528431	0.00602597
PRDX4	0.77464	0.000528556	0.00602597
UQCC1	-0.520011	0.000527616	0.00602597
HSDL2	-0.723189	0.000528514	0.00602597
PCK2	-1.00408	0.000528253	0.00602597
LINC00861	1.45517	0.000529513	0.00602983
ARSD	-0.771027	0.000529343	0.00602983
RGS19	1.06018	0.000530292	0.00603517
FRMPD3	1.61071	0.000531118	0.00603626
LAMC2	1.11495	0.00053149	0.00603626
GNG11	0.932174	0.000530722	0.00603626
AC006978.6	-0.664296	0.000531627	0.00603626
SIT1	1.26887	0.000536005	0.00607915
CHMP3	-0.485261	0.000536029	0.00607915
GNGT2	1.06072	0.000536691	0.00608312
TNRC6B	-0.352968	0.000537431	0.00608797
HLA-DRA	1.05691	0.000538221	0.00609337
AKR1C3	-0.893751	0.000538587	0.00609397
ACKR2	-0.947079	0.000540127	0.00610785
ERFE	1.93344	0.000542993	0.00613671
CDH5	1.24303	0.000543731	0.00614148
CEMIP	1.77582	0.000546929	0.00617402
FLJ22763	-1.25514	0.000547848	0.00618082
IGLV8-61	1.08703	0.000548761	0.00618753
SLC12A4	1.02959	0.000549257	0.00618955
KANK3	0.907182	0.000550097	0.00619543
SEC24D	0.866585	0.000552938	0.00622024
TRMT112	0.54502	0.00055292	0.00622024
SHE	0.78961	0.000553978	0.00622833
CCNJL	-1.29804	0.000554719	0.00623307
CPT2	-0.953502	0.000555854	0.00624223
GLCCI1	1.15886	0.000557857	0.00626111
RIMS4	-2.01847	0.000561591	0.00629939
FCN1	1.6001	0.000562219	0.0063028
IL10RA	1.04594	0.000564838	0.00631993
RFLNA	-0.908875	0.000565008	0.00631993
MTRNR2L12	-0.973949	0.000564526	0.00631993
PIGZ	-1.39987	0.000565044	0.00631993
MMP2	1.11766	0.000568471	0.00635191
RAVER2	-0.933314	0.000568555	0.00635191
SFXN3	0.828673	0.000572463	0.0063919
SMOX	1.41577	0.000573887	0.00640413
BCKDHB	-0.529132	0.00057514	0.00641444
LIMS2	0.756066	0.000576276	0.00641976
PLA2G12B	-1.80157	0.000576147	0.00641976
DSP	-0.883703	0.000578558	0.0064415
AC133644.2	1.61472	0.000581795	0.00647384
CXorf56	-0.469829	0.000583085	0.00648347
HADHA	-0.785842	0.000583326	0.00648347
NBPF25P	-1.04249	0.000583826	0.00648533
FCMR	1.44143	0.000584551	0.00648903
APBB2	-0.498142	0.000584825	0.00648903
DAZL	2.00946	0.000585372	0.00648997
IGKV1-39	1.51847	0.000585577	0.00648997
MT1F	-1.53858	0.000587087	0.00650301
CLEC2D	1.26359	0.000590121	0.0065292
STPG1	-0.723501	0.000589713	0.00653
TCEA3	-1.08204	0.000591251	0.00654
GIMAP2	0.786764	0.000592319	0.00654332
GS1-358P8.4	-0.709392	0.000592405	0.00654332
SGMS1	0.972891	0.000592833	0.00654434
IGKV1-12	1.40242	0.000593321	0.00654602
NOTCH4	1.1909	0.000595019	0.00656103
CBX4	0.772744	0.000595975	0.00656786
A4GALT	1.38566	0.000597672	0.00658283
DCHS1	0.825421	0.000598638	0.00658975
BASP1	1.30236	0.000601636	0.00661902
CD38	1.44291	0.000602616	0.00662605
S100A3	1.81407	0.000603202	0.00662876
KCNE4	1.24111	0.000604264	0.00663669
PIM3	1.00671	0.000605436	0.00664581
FCRL5	1.50457	0.000608385	0.00667067
SEC11C	0.685469	0.000608239	0.00667067
RHOH	1.41116	0.00061129	0.00669875
NRSN2	0.559146	0.000612903	0.00670888
PREB	0.470496	0.000612638	0.00670888
MIEF1	-0.337496	0.000613456	0.00671117
RPRD2	-0.355609	0.000614034	0.00671371
IGKV2-28	1.35308	0.000616849	0.00673352
LRRC8C	1.16579	0.000616882	0.00673352
CALHM2	0.786529	0.00061673	0.00673352
ABO	-0.993987	0.000617781	0.00673955
ADAP1	-0.488317	0.000619381	0.00675323
SNCAIP	1.47884	0.000620124	0.00675754
CALHM3	2.05537	0.000622945	0.00678449
GMPR	0.813986	0.000623984	0.00679201
TXNDC15	0.658037	0.000625145	0.00680085
TSPAN33	0.86784	0.000631613	0.00686738
LINC00926	1.36885	0.000633121	0.00687994
CAT	-0.939886	0.000633764	0.00688309
SCRN1	0.612815	0.000634167	0.00688362
PLA2G4E	1.83847	0.000636996	0.00690572
MAGED2	0.511038	0.000637388	0.00690572
MGAT1	0.425247	0.000637974	0.00690572
BTNL8	-0.9953	0.000636952	0.00690572
ATP23	-1.09768	0.000637833	0.00690572
ABLIM3	0.94851	0.000639877	0.00691996
GMPPB	0.438463	0.00064	0.00691996
C1orf115	-0.98812	0.000640788	0.00692464
SLC25A25-AS1	-0.839228	0.000641252	0.0069258
RP11-277P12.20	1.4574	0.000644721	0.00695699
NEXN	0.630705	0.000645004	0.00695699
SREBF2	-0.632062	0.000645211	0.00695699
SOX17	1.38642	0.000647599	0.00697889
BRINP3	-1.31767	0.000648209	0.0069816
TSEN2	-0.685762	0.000648599	0.00698193
NRIP1	-0.54939	0.000654414	0.00704064
DUSP4	1.63725	0.000656313	0.00705718
MTHFD2	0.895581	0.000658877	0.00707693
NEDD9	-0.46296	0.000658572	0.00707693
LPCAT3	-0.846514	0.000659246	0.00707699
FBXO34	-0.625386	0.000659737	0.00707837
CCR1	1.16635	0.000663139	0.00711096
SDK1	1.18886	0.000663533	0.00711127
SLC26A3	-1.44286	0.000664486	0.00711756
STAP2	-1.06729	0.000667607	0.00714314
C14orf180	-1.9945	0.000667447	0.00714314
NOX4	1.98172	0.000668547	0.00714629
PTPN6	0.53825	0.000668635	0.00714629
ELMO3	-0.770236	0.000670177	0.00715884
SALL1	1.11319	0.000670886	0.00716249
EAF2	1.01188	0.000671679	0.00716703
SLC25A13	-0.620485	0.000672783	0.00717488
KDM4C	-0.438751	0.000673784	0.00718162
LDB2	0.933272	0.000674607	0.00718647
ST3GAL4-AS1	1.42017	0.000676694	0.00720475
KLHL5	1.33227	0.000677509	0.00720949
CHST15	1.20172	0.000678279	0.00721375
SIPA1L2	-0.718663	0.000678754	0.00721486
POLRMT	-0.497994	0.000685732	0.00728506
MT1G	-1.5356	0.000687587	0.00730079
BICC1	1.06305	0.00068877	0.00730539
SHD	-1.14055	0.000688722	0.00730539
IGHV3-43	1.75486	0.000690276	0.00731537
HOXA2	-1.47809	0.000690463	0.00731537
PEX26	-0.963229	0.000691185	0.00731905
SCARA3	1.17703	0.000693745	0.00734216
FOXJ3	-0.421017	0.000694231	0.00734332
LAPTM5	0.915662	0.000696659	0.00734926
CLEC11A	0.610836	0.000696678	0.00734926
ABR	-0.607043	0.000696188	0.00734926
DNMBP	-0.730419	0.000696557	0.00734926
SLC25A20	-0.796856	0.000695224	0.00734926
SRRM3	0.998583	0.000698018	0.00735543
EPB41L5	-0.553359	0.000697953	0.00735543
PIK3AP1	0.866088	0.000699651	0.00736069
RILPL2	0.851084	0.000699345	0.00736069
APPL1	-0.362181	0.000699455	0.00736069
SLC9A7	1.2472	0.000701309	0.00737415
FAM129C	1.85318	0.000702441	0.00738207
NOS2	1.94751	0.000703648	0.00738738
HSH2D	0.743153	0.000703743	0.00738738
SLC35D2	-0.648399	0.000704083	0.00738738
COX11	-0.420265	0.000705079	0.00739384
CYTIP	1.2055	0.000706278	0.00740243
ATE1	-0.410686	0.000706865	0.0074046
RP11-462G2.1	1.59839	0.000708498	0.00741772
MYEOV	1.40582	0.000709783	0.00742718
ADGRE2	1.18764	0.000713594	0.00746306
TP53INP2	-0.924096	0.00071742	0.00749904
RGS5	1.35461	0.000718563	0.00750696
GLIS1	1.48685	0.000719008	0.00750758
STXBP3	-0.374253	0.000719551	0.00750923
ADGRL2	1.18028	0.000723897	0.0075465
LINC00992	-1.30725	0.000723548	0.0075465
RNF24	0.999827	0.000725507	0.00755924
LRP8	1.38041	0.000728277	0.00758405
IL22	2.0291	0.000733563	0.00761647
CEACAM21	1.1393	0.000733957	0.00761647
TRERF1	1.02708	0.000733396	0.00761647
ECM1	0.992759	0.000732293	0.00761647
GOLGA1	-0.344245	0.000734322	0.00761647
ERGIC1	-0.365745	0.000734518	0.00761647
WIPF2	-0.491089	0.000732707	0.00761647
FAM117B	-0.6087	0.000733394	0.00761647
FAM134A	-0.574406	0.000735918	0.00762692
RNASE6	0.459245	0.000736535	0.00762926
GLOD4	-0.568745	0.000737285	0.00763298
CMTM4	-0.842988	0.000739334	0.00765012
LSM11	-0.63708	0.000741451	0.0076677
NAAA	-1.24322	0.000741819	0.0076677
ALPI	-1.18653	0.000745459	0.00770123
HOXA6	-1.63612	0.000746456	0.00770744
HEATR5A	-0.514552	0.00074931	0.00772463
ELMSAN1	-0.62996	0.000749267	0.00772463
ACADSB	-0.727295	0.00074908	0.00772463
PTPRC	1.23231	0.000751416	0.00774224
TSPYL2	0.792956	0.000758588	0.00781201
SYDE1	1.10612	0.000760726	0.00782989
DPF3	-0.935007	0.000765905	0.00787903
SLC15A3	0.87742	0.000769959	0.00791656
CAMK1D	-0.918351	0.000770719	0.00792019
TOM1L1	-0.560582	0.000771699	0.00792608
CLCF1	1.29054	0.000773432	0.00793134
TTYH3	0.916086	0.000773276	0.00793134
TPST2	0.709325	0.000773131	0.00793134
NPFFR1	1.89404	0.000774119	0.00793421
PPIP5K2	-0.433481	0.000775413	0.0079433
IGFBP6	1.09941	0.000777754	0.00795772
NDUFS1	-0.643347	0.000778047	0.00795772
LRRCC1	-0.653868	0.000777291	0.00795772
BIN2	0.523591	0.000778767	0.00796091
MMP1	1.97342	0.000782479	0.00799466
ENC1	0.587546	0.000785392	0.00802022
SULF2	0.599871	0.000786474	0.00802706
CACNB3	-0.647489	0.000787979	0.00803821
MEIS3	0.914856	0.000788681	0.00804116
CD4	0.840067	0.000791131	0.00806192
SLC25A16	-0.395851	0.000791626	0.00806275
AC104699.1	1.55066	0.000795022	0.00808888
RP3-523K23.2	-0.848608	0.00079463	0.00808888
HLA-DPB1	0.791233	0.000798623	0.00812128
ARSI	1.12498	0.000801123	0.0081382
PEX19	-0.50869	0.000800889	0.0081382
IL1R2	-0.910866	0.000803076	0.0081538
CAPN2	-0.553798	0.000803505	0.0081539
LILRA2	1.54425	0.00080421	0.00815468
POU2AF1	1.37564	0.000804418	0.00815468
CD164	-0.515469	0.000804842	0.00815473
CBR4	-0.504545	0.000808192	0.00818442
WWC2	1.10675	0.000811999	0.00821692
SIRT5	-0.670112	0.00081351	0.00821692
ESRRA	-0.77982	0.000812901	0.00821692
TST	-1.07005	0.000813339	0.00821692
PP7080	-1.5054	0.000812906	0.00821692
DCUN1D4	-0.39868	0.000815615	0.00822965
ANKRD9	-1.1128	0.00081535	0.00822965
CXorf36	1.17646	0.000817467	0.00824406
TWIST1	1.72429	0.000820395	0.00826205
GPR65	1.1482	0.000820523	0.00826205
YBX2	-1.38715	0.000820389	0.00826205
PPM1L	-0.863452	0.000820965	0.00826223
MIR600HG	-0.754523	0.000822152	0.00826991
FAP	1.78127	0.00082357	0.00827204
SMO	1.01001	0.000822886	0.00827204
APOBEC3C	0.778017	0.000823638	0.00827204
LILRA1	1.4166	0.00082608	0.00829229
FAM30A	1.36102	0.000828407	0.00831137
RASGRP1	1.28032	0.000829466	0.00831771
NELL1	1.4247	0.000831174	0.00833055
F11	1.77877	0.000832771	0.00834227
PREX1	0.856103	0.000834183	0.00835211
RAB13	0.494561	0.000835549	0.0083615
APIP	0.799081	0.0008367	0.00836872
LPIN3	-0.733333	0.000839361	0.00839102
LRRC8D	-0.445308	0.000844594	0.00843901
FAM20A	1.55925	0.000845968	0.00844822
DNAH1	-0.544941	0.000846383	0.00844822
SLC41A1	1.04471	0.0008488	0.008468
IGKV2D-28	1.29798	0.000850318	0.00847043
HS3ST3B1	1.08926	0.000849805	0.00847043
MOGAT3	-0.730375	0.000850347	0.00847043
HCN3	-0.791907	0.000852132	0.00848388
RSPH3	-0.457021	0.000852911	0.00848729
LTA	1.62813	0.000854019	0.00848965
CNNM2	-0.963419	0.000853648	0.00848965
SERINC5	-0.808889	0.000856094	0.00850593
QSER1	-0.454472	0.000856822	0.00850883
CEP112	1.02219	0.000859229	0.00852838
RAPGEF3	1.03531	0.000861577	0.00854733
SHISA2	1.82358	0.000862909	0.00855619
PRKAR2B	0.879888	0.000863712	0.0085598
OR7E47P	1.04309	0.000864518	0.00856343
SMTNL2	1.57852	0.000866301	0.00856384
POU2F2	1.56789	0.000867198	0.00856384
BTG2	0.985715	0.000866528	0.00856384
CBFA2T3	0.598999	0.000866618	0.00856384
ZNF57	-0.885398	0.000867636	0.00856384
IYD	-1.10452	0.000866228	0.00856384
RPS6KA1	-0.451514	0.000869617	0.00857
AC097467.2	1.91679	0.000869785	0.00857203
PRKACB	-0.634806	0.000869231	0.00857203
SIPA1	0.887026	0.000873221	0.00860154
RHOG	0.493016	0.000874886	0.00861359
KLC4	-0.869709	0.000876374	0.00861952
MAD2L2	0.898727	0.000876242	0.00862
G0S2	1.61456	0.000877831	0.00862949
GBA2	-0.524682	0.000878758	0.00863426
MT-TV	-1.55492	0.000881479	0.00865662
LAT2	0.940193	0.000882034	0.00865771
DNAJA3	-0.405131	0.000885473	0.00868709
FAM49A	1.07517	0.000885997	0.00868785
EBF3	1.80669	0.000887009	0.00868903
MPV17L	-1.22035	0.000886733	0.00868903
LMO2	0.869255	0.000887508	0.00868955
IGKV3-7	1.82315	0.000890792	0.00871732
VGLL3	1.2026	0.000893751	0.00874086
TSHZ1	-0.678074	0.000894095	0.00874086
ROR2	0.899446	0.000896205	0.0087571
HNF4A	-0.977965	0.000898256	0.00877274
S100A12	1.92142	0.000901639	0.00879953
CD48	1.0038	0.000902721	0.00879953
[truncated: 2,155 more rows]
