# Supplementary material for: Colonic microbiota is associated with inflammation and host epigenomic alterations in inflammatory bowel disease
Source: Nat Commun. 2020 Mar 23;11:1512. doi: 10.1038/s41467-020-15342-5 (PMC7089947; doi:10.1038/s41467-020-15342-5)
Supplement: Supplementary file 11 — Supplementary Data 9 [file 41467_2020_15342_MOESM11_ESM.xlsx]

## Sheet: Suppl. Table 9
Supplementary Table 9: GO Ontology results for differentially expressed genes associated with Crohn's Disease inflammed mucosa
Positive LogfoldChange DEs (associated with CD inflammation)
Analysis Type:	PANTHER Overrepresentation Test (Released 20171205)
Annotation Version and Release Date:	GO Ontology database Released 2018-02-02
Analyzed List:	upload_1 (Homo sapiens)
Reference List:	Homo sapiens (all genes in database)
Test Type:	FISHER
GO biological process complete	Homo sapiens - REFLIST (21042)	upload_1 (991)	upload_1 (expected)	upload_1 (over/under)	upload_1 (fold Enrichment)	upload_1 (raw P-value)	upload_1 (FDR)
regulation of MyD88-dependent toll-like receptor signaling pathway (GO:0034124)	4	3	0.19	+	15.92	0.00277	0.049
peptide antigen assembly with MHC class II protein complex (GO:0002503)	4	3	0.19	+	15.92	0.00277	0.049
negative regulation of T-helper 2 cell differentiation (GO:0045629)	4	3	0.19	+	15.92	0.00277	0.0489
MHC class II protein complex assembly (GO:0002399)	4	3	0.19	+	15.92	0.00277	0.0489
connective tissue replacement involved in inflammatory response wound healing (GO:0002248)	4	3	0.19	+	15.92	0.00277	0.0488
lymphocyte aggregation (GO:0071593)	4	3	0.19	+	15.92	0.00277	0.0488
positive regulation of apoptotic cell clearance (GO:2000427)	8	6	0.38	+	15.92	1.79e-05	0.000592
regulation of calcium ion import across plasma membrane (GO:1905664)	4	3	0.19	+	15.92	0.00277	0.0487
connective tissue replacement (GO:0097709)	4	3	0.19	+	15.92	0.00277	0.0487
negative regulation of interleukin-2 secretion (GO:1900041)	4	3	0.19	+	15.92	0.00277	0.0486
GDP-L-fucose metabolic process (GO:0046368)	4	3	0.19	+	15.92	0.00277	0.0485
leukocyte aggregation (GO:0070486)	10	7	0.47	+	14.86	4.77e-06	0.000175
regulation of apoptotic cell clearance (GO:2000425)	10	6	0.47	+	12.74	4.43e-05	0.00136
T cell mediated cytotoxicity (GO:0001913)	7	4	0.33	+	12.13	0.00104	0.0214
positive regulation of macrophage cytokine production (GO:0060907)	7	4	0.33	+	12.13	0.00104	0.0214
endothelial cell fate commitment (GO:0060839)	7	4	0.33	+	12.13	0.00104	0.0214
complement activation, classical pathway (GO:0006958)	142	76	6.69	+	11.36	5.95e-47	2.89e-44
humoral immune response mediated by circulating immunoglobulin (GO:0002455)	147	77	6.92	+	11.12	4.83e-47	2.42e-44
phagocytosis, recognition (GO:0006910)	73	38	3.44	+	11.05	1.06e-23	1.66e-21
complement activation (GO:0006956)	157	80	7.39	+	10.82	3.69e-48	2.2e-45
glomerular filtration (GO:0003094)	10	5	0.47	+	10.62	0.000375	0.00914
germinal center formation (GO:0002467)	8	4	0.38	+	10.62	0.00151	0.0296
collagen biosynthetic process (GO:0032964)	8	4	0.38	+	10.62	0.00151	0.0295
collagen-activated signaling pathway (GO:0038065)	12	6	0.57	+	10.62	9.5e-05	0.0027
collagen-activated tyrosine kinase receptor signaling pathway (GO:0038063)	10	5	0.47	+	10.62	0.000375	0.00913
T cell chemotaxis (GO:0010818)	12	6	0.57	+	10.62	9.5e-05	0.00269
B cell receptor signaling pathway (GO:0050853)	92	44	4.33	+	10.15	4.5e-26	7.59e-24
production of molecular mediator involved in inflammatory response (GO:0002532)	15	7	0.71	+	9.91	3.43e-05	0.00107
immunoglobulin mediated immune response (GO:0016064)	179	83	8.43	+	9.85	1.78e-47	1.02e-44
positive regulation of cellular extravasation (GO:0002693)	13	6	0.61	+	9.8	0.000134	0.00365
B cell mediated immunity (GO:0019724)	180	83	8.48	+	9.79	2.49e-47	1.33e-44
regulation of complement activation (GO:0030449)	112	51	5.27	+	9.67	3.08e-29	6.28e-27
regulation of T cell tolerance induction (GO:0002664)	11	5	0.52	+	9.65	0.000525	0.0119
leukocyte migration involved in inflammatory response (GO:0002523)	11	5	0.52	+	9.65	0.000525	0.0119
renal filtration (GO:0097205)	11	5	0.52	+	9.65	0.000525	0.0119
positive regulation of myeloid leukocyte cytokine production involved in immune response (GO:0061081)	11	5	0.52	+	9.65	0.000525	0.0119
protein activation cascade (GO:0072376)	181	82	8.52	+	9.62	2.63e-46	1.24e-43
regulation of protein activation cascade (GO:2000257)	113	51	5.32	+	9.58	4.28e-29	8.51e-27
skin morphogenesis (GO:0043589)	9	4	0.42	+	9.44	0.0021	0.0392
hydrogen peroxide biosynthetic process (GO:0050665)	9	4	0.42	+	9.44	0.0021	0.0391
eosinophil chemotaxis (GO:0048245)	9	4	0.42	+	9.44	0.0021	0.0391
phagocytosis, engulfment (GO:0006911)	86	38	4.05	+	9.38	9.53e-22	1.39e-19
T cell migration (GO:0072678)	21	9	0.99	+	9.1	4.42e-06	0.000164
positive regulation of neutrophil migration (GO:1902624)	33	14	1.55	+	9.01	1.08e-08	6.01e-07
regulation of humoral immune response (GO:0002920)	130	55	6.12	+	8.98	3.67e-30	8.14e-28
chronic inflammatory response (GO:0002544)	12	5	0.57	+	8.85	0.000717	0.0155
regulation of macrophage cytokine production (GO:0010935)	12	5	0.57	+	8.85	0.000717	0.0154
negative regulation of B cell apoptotic process (GO:0002903)	12	5	0.57	+	8.85	0.000717	0.0154
lymphocyte mediated immunity (GO:0002449)	233	97	10.97	+	8.84	4.15e-52	3.06e-49
adaptive immune response based on somatic recombination of immune receptors built from immunoglobulin superfamily domains (GO:0002460)	238	98	11.21	+	8.74	2.66e-52	2.06e-49
plasma membrane invagination (GO:0099024)	95	39	4.47	+	8.72	2.23e-21	3.2e-19
neutrophil chemotaxis (GO:0030593)	61	25	2.87	+	8.7	3.51e-14	3.36e-12
Fc-gamma receptor signaling pathway (GO:0038094)	137	56	6.45	+	8.68	4.45e-30	9.72e-28
Fc receptor mediated stimulatory signaling pathway (GO:0002431)	135	55	6.36	+	8.65	1.67e-29	3.55e-27
immune response-regulating cell surface receptor signaling pathway involved in phagocytosis (GO:0002433)	133	54	6.26	+	8.62	6.28e-29	1.2e-26
Fc-gamma receptor signaling pathway involved in phagocytosis (GO:0038096)	133	54	6.26	+	8.62	6.28e-29	1.19e-26
regulation of acute inflammatory response (GO:0002673)	151	61	7.11	+	8.58	1.94e-32	4.77e-30
positive regulation of neutrophil chemotaxis (GO:0090023)	30	12	1.41	+	8.49	2.03e-07	9.4e-06
regulation of T-helper 1 cell differentiation (GO:0045625)	10	4	0.47	+	8.49	0.00283	0.0494
regulation of neutrophil activation (GO:1902563)	10	4	0.47	+	8.49	0.00283	0.0494
positive regulation of viral entry into host cell (GO:0046598)	10	4	0.47	+	8.49	0.00283	0.0493
positive regulation of inflammatory response to antigenic stimulus (GO:0002863)	10	4	0.47	+	8.49	0.00283	0.0493
eosinophil migration (GO:0072677)	10	4	0.47	+	8.49	0.00283	0.0492
myeloid dendritic cell differentiation (GO:0043011)	18	7	0.85	+	8.26	8.59e-05	0.00247
regulation of B cell apoptotic process (GO:0002902)	18	7	0.85	+	8.26	8.59e-05	0.00247
positive regulation of B cell activation (GO:0050871)	132	51	6.22	+	8.2	1.39e-26	2.4e-24
positive regulation of B cell differentiation (GO:0045579)	13	5	0.61	+	8.17	0.000956	0.02
leukocyte cell-cell adhesion (GO:0007159)	47	18	2.21	+	8.13	3.28e-10	2.12e-08
granulocyte chemotaxis (GO:0071621)	68	26	3.2	+	8.12	4.02e-14	3.8e-12
membrane invagination (GO:0010324)	102	39	4.8	+	8.12	1.69e-20	2.23e-18
positive regulation of mononuclear cell migration (GO:0071677)	21	8	0.99	+	8.09	3e-05	0.00095
positive regulation of granulocyte chemotaxis (GO:0071624)	32	12	1.51	+	7.96	3.57e-07	1.59e-05
neutrophil migration (GO:1990266)	70	26	3.3	+	7.89	6.96e-14	6.5e-12
positive regulation of acute inflammatory response (GO:0002675)	27	10	1.27	+	7.86	3.72e-06	0.000139
response to interferon-alpha (GO:0035455)	22	8	1.04	+	7.72	3.93e-05	0.00122
regulation of neutrophil migration (GO:1902622)	39	14	1.84	+	7.62	5.9e-08	3.02e-06
positive regulation of superoxide anion generation (GO:0032930)	14	5	0.66	+	7.58	0.00125	0.0251
regulation of tolerance induction (GO:0002643)	17	6	0.8	+	7.49	0.000426	0.0101
toll-like receptor 4 signaling pathway (GO:0034142)	17	6	0.8	+	7.49	0.000426	0.0101
positive regulation of monocyte chemotaxis (GO:0090026)	17	6	0.8	+	7.49	0.000426	0.0101
negative regulation of B cell proliferation (GO:0030889)	17	6	0.8	+	7.49	0.000426	0.01
humoral immune response (GO:0006959)	312	110	14.69	+	7.49	2.97e-53	2.71e-50
granulocyte migration (GO:0097530)	78	27	3.67	+	7.35	9.22e-14	8.51e-12
regulation of B cell activation (GO:0050864)	171	59	8.05	+	7.33	1.89e-28	3.45e-26
lipopolysaccharide-mediated signaling pathway (GO:0031663)	32	11	1.51	+	7.3	2.21e-06	8.57e-05
regulation of neutrophil chemotaxis (GO:0090022)	35	12	1.65	+	7.28	7.8e-07	3.3e-05
positive regulation of leukocyte migration (GO:0002687)	121	41	5.7	+	7.19	6.54e-20	8.25e-18
collagen catabolic process (GO:0030574)	65	22	3.06	+	7.19	2.59e-11	1.88e-09
regulation of podosome assembly (GO:0071801)	15	5	0.71	+	7.08	0.00161	0.0309
positive regulation of interleukin-8 secretion (GO:2000484)	15	5	0.71	+	7.08	0.00161	0.0309
positive regulation of endothelial cell apoptotic process (GO:2000353)	15	5	0.71	+	7.08	0.00161	0.0308
lymphocyte migration (GO:0072676)	57	19	2.68	+	7.08	7.23e-10	4.54e-08
positive regulation of extracellular matrix organization (GO:1903055)	18	6	0.85	+	7.08	0.000546	0.0123
regulation of superoxide anion generation (GO:0032928)	18	6	0.85	+	7.08	0.000546	0.0123
regulation of protein processing (GO:0070613)	171	57	8.05	+	7.08	6.75e-27	1.19e-24
adaptive immune response (GO:0002250)	434	144	20.44	+	7.05	3.42e-67	5.89e-64
regulation of protein maturation (GO:1903317)	173	57	8.15	+	7	1.1e-26	1.91e-24
phagocytosis (GO:0006909)	292	96	13.75	+	6.98	2.52e-44	1.09e-41
lymphocyte chemotaxis (GO:0048247)	43	14	2.03	+	6.91	1.6e-07	7.59e-06
collagen metabolic process (GO:0032963)	80	26	3.77	+	6.9	8.75e-13	7.46e-11
chemokine-mediated signaling pathway (GO:0070098)	74	24	3.49	+	6.89	6.83e-12	5.22e-10
leukocyte mediated cytotoxicity (GO:0001909)	34	11	1.6	+	6.87	3.58e-06	0.000134
regulation of regulatory T cell differentiation (GO:0045589)	25	8	1.18	+	6.79	8.28e-05	0.0024
natural killer cell mediated cytotoxicity (GO:0042267)	25	8	1.18	+	6.79	8.28e-05	0.0024
myeloid dendritic cell activation (GO:0001773)	22	7	1.04	+	6.76	0.000238	0.00615
regulation of monocyte chemotaxis (GO:0090025)	22	7	1.04	+	6.76	0.000238	0.00614
cytokine secretion (GO:0050663)	44	14	2.07	+	6.76	2.02e-07	9.36e-06
multicellular organismal macromolecule metabolic process (GO:0044259)	85	27	4	+	6.74	5e-13	4.43e-11
leukocyte migration (GO:0050900)	360	114	16.95	+	6.72	2.82e-51	1.82e-48
multicellular organismal catabolic process (GO:0044243)	73	23	3.44	+	6.69	3.04e-11	2.2e-09
positive regulation of glucose import in response to insulin stimulus (GO:2001275)	16	5	0.75	+	6.64	0.00203	0.038
positive regulation of macrophage derived foam cell differentiation (GO:0010744)	16	5	0.75	+	6.64	0.00203	0.0379
type I interferon signaling pathway (GO:0060337)	65	20	3.06	+	6.53	8.29e-10	5.16e-08
cellular response to type I interferon (GO:0071357)	65	20	3.06	+	6.53	8.29e-10	5.14e-08
positive regulation of hemostasis (GO:1900048)	26	8	1.22	+	6.53	0.000104	0.00292
positive regulation of blood coagulation (GO:0030194)	26	8	1.22	+	6.53	0.000104	0.00292
leukocyte chemotaxis (GO:0030595)	127	39	5.98	+	6.52	8.67e-18	9.82e-16
positive regulation of leukocyte chemotaxis (GO:0002690)	86	26	4.05	+	6.42	3.44e-12	2.78e-10
Fc-epsilon receptor signaling pathway (GO:0038095)	183	55	8.62	+	6.38	3.47e-24	5.54e-22
response to type I interferon (GO:0034340)	70	21	3.3	+	6.37	4.62e-10	2.94e-08
regulation of glucose import in response to insulin stimulus (GO:2001273)	20	6	0.94	+	6.37	0.000865	0.0183
regulation of granulocyte chemotaxis (GO:0071622)	47	14	2.21	+	6.32	3.95e-07	1.74e-05
immune response-activating cell surface receptor signaling pathway (GO:0002429)	405	120	19.07	+	6.29	1.91e-51	1.29e-48
natural killer cell mediated immunity (GO:0002228)	27	8	1.27	+	6.29	0.00013	0.00356
cellular extravasation (GO:0045123)	27	8	1.27	+	6.29	0.00013	0.00355
positive regulation of coagulation (GO:0050820)	27	8	1.27	+	6.29	0.00013	0.00354
respiratory burst (GO:0045730)	17	5	0.8	+	6.25	0.00253	0.0455
regulation of antigen processing and presentation (GO:0002577)	17	5	0.8	+	6.25	0.00253	0.0455
cell adhesion mediated by integrin (GO:0033627)	17	5	0.8	+	6.25	0.00253	0.0454
regulation of immunoglobulin secretion (GO:0051023)	17	5	0.8	+	6.25	0.00253	0.0454
positive regulation of vascular smooth muscle cell proliferation (GO:1904707)	17	5	0.8	+	6.25	0.00253	0.0453
regulation of interleukin-8 secretion (GO:2000482)	24	7	1.13	+	6.19	0.000371	0.00906
antigen receptor-mediated signaling pathway (GO:0050851)	237	69	11.16	+	6.18	2.26e-29	4.67e-27
dendritic cell differentiation (GO:0097028)	31	9	1.46	+	6.16	5.63e-05	0.00168
regulation of mononuclear cell migration (GO:0071675)	38	11	1.79	+	6.15	8.72e-06	0.000305
regulation of leukocyte migration (GO:0002685)	171	49	8.05	+	6.08	6.08e-21	8.42e-19
myeloid leukocyte migration (GO:0097529)	103	29	4.85	+	5.98	8.73e-13	7.48e-11
Fc receptor signaling pathway (GO:0038093)	249	70	11.73	+	5.97	5.22e-29	1.02e-26
positive regulation of wound healing (GO:0090303)	50	14	2.35	+	5.95	7.4e-07	3.14e-05
mononuclear cell migration (GO:0071674)	43	12	2.03	+	5.93	4.7e-06	0.000173
immune response-regulating cell surface receptor signaling pathway (GO:0002768)	438	122	20.63	+	5.91	6.67e-50	4.13e-47
T cell mediated immunity (GO:0002456)	33	9	1.55	+	5.79	8.47e-05	0.00245
mast cell activation (GO:0045576)	22	6	1.04	+	5.79	0.00131	0.0262
dendritic cell migration (GO:0036336)	22	6	1.04	+	5.79	0.00131	0.0262
T cell proliferation (GO:0042098)	33	9	1.55	+	5.79	8.47e-05	0.00245
positive regulation of myeloid leukocyte mediated immunity (GO:0002888)	22	6	1.04	+	5.79	0.00131	0.0262
cell chemotaxis (GO:0060326)	184	50	8.67	+	5.77	1.65e-20	2.21e-18
regulation of leukocyte chemotaxis (GO:0002688)	107	29	5.04	+	5.75	1.94e-12	1.62e-10
monocyte chemotaxis (GO:0002548)	41	11	1.93	+	5.7	1.6e-05	0.000535
immune response-activating signal transduction (GO:0002757)	501	134	23.6	+	5.68	3.7e-53	3.19e-50
multicellular organism metabolic process (GO:0044236)	105	28	4.95	+	5.66	6.48e-12	5e-10
negative regulation of lymphocyte apoptotic process (GO:0070229)	30	8	1.41	+	5.66	0.000239	0.00613
collagen fibril organization (GO:0030199)	42	11	1.98	+	5.56	1.94e-05	0.000632
activation of immune response (GO:0002253)	562	147	26.47	+	5.55	2.12e-57	2.05e-54
epiboly involved in wound healing (GO:0090505)	23	6	1.08	+	5.54	0.00159	0.0309
protein hydroxylation (GO:0018126)	23	6	1.08	+	5.54	0.00159	0.0308
wound healing, spreading of cells (GO:0044319)	23	6	1.08	+	5.54	0.00159	0.0308
response to interferon-beta (GO:0035456)	23	6	1.08	+	5.54	0.00159	0.0308
regulation of alpha-beta T cell proliferation (GO:0046640)	23	6	1.08	+	5.54	0.00159	0.0307
regulation of cellular extravasation (GO:0002691)	23	6	1.08	+	5.54	0.00159	0.0307
regulation of B cell differentiation (GO:0045577)	27	7	1.27	+	5.5	0.000675	0.0148
regulation of vascular endothelial growth factor receptor signaling pathway (GO:0030947)	27	7	1.27	+	5.5	0.000675	0.0148
positive regulation of vascular endothelial growth factor production (GO:0010575)	27	7	1.27	+	5.5	0.000675	0.0148
regulation of inflammatory response (GO:0050727)	383	99	18.04	+	5.49	3.99e-38	1.44e-35
positive regulation of cell junction assembly (GO:1901890)	31	8	1.46	+	5.48	0.000289	0.00726
regulation of B cell proliferation (GO:0030888)	62	16	2.92	+	5.48	3.1e-07	1.4e-05
hydrogen peroxide metabolic process (GO:0042743)	31	8	1.46	+	5.48	0.000289	0.00725
regulation of viral entry into host cell (GO:0046596)	31	8	1.46	+	5.48	0.000289	0.00723
regulation of interleukin-1 beta secretion (GO:0050706)	35	9	1.65	+	5.46	0.000124	0.00342
immune response-regulating signaling pathway (GO:0002764)	535	137	25.2	+	5.44	1.78e-52	1.45e-49
regulation of immunoglobulin mediated immune response (GO:0002889)	47	12	2.21	+	5.42	1.02e-05	0.00035
regulation of B cell mediated immunity (GO:0002712)	47	12	2.21	+	5.42	1.02e-05	0.000349
positive regulation of chemotaxis (GO:0050921)	130	33	6.12	+	5.39	2.75e-13	2.5e-11
regulation of phagocytosis (GO:0050764)	67	17	3.16	+	5.39	1.64e-07	7.76e-06
interferon-gamma-mediated signaling pathway (GO:0060333)	71	18	3.34	+	5.38	7.19e-08	3.61e-06
epiboly (GO:0090504)	24	6	1.13	+	5.31	0.00191	0.036
negative regulation of leukocyte apoptotic process (GO:2000107)	48	12	2.26	+	5.31	1.22e-05	0.000415
negative regulation of B cell activation (GO:0050869)	32	8	1.51	+	5.31	0.000347	0.00858
positive regulation of epithelial cell apoptotic process (GO:1904037)	28	7	1.32	+	5.31	0.000812	0.0172
regulation of vascular endothelial growth factor production (GO:0010574)	32	8	1.51	+	5.31	0.000347	0.00857
regulation of platelet activation (GO:0010543)	32	8	1.51	+	5.31	0.000347	0.00855
regulation of immune effector process (GO:0002697)	409	102	19.26	+	5.3	4.03e-38	1.42e-35
positive regulation of response to wounding (GO:1903036)	57	14	2.68	+	5.22	2.78e-06	0.000105
acute-phase response (GO:0006953)	41	10	1.93	+	5.18	7.7e-05	0.00225
regulation of interleukin-1 secretion (GO:0050704)	41	10	1.93	+	5.18	7.7e-05	0.00225
immunoglobulin production (GO:0002377)	115	28	5.42	+	5.17	4.03e-11	2.9e-09
positive regulation of cytokine production involved in immune response (GO:0002720)	37	9	1.74	+	5.16	0.000178	0.00478
regulation of collagen biosynthetic process (GO:0032965)	33	8	1.55	+	5.15	0.000414	0.0099
regulation of cytokine production involved in immune response (GO:0002718)	66	16	3.11	+	5.15	6.35e-07	2.73e-05
T cell differentiation involved in immune response (GO:0002292)	29	7	1.37	+	5.13	0.000969	0.0202
regulation of mast cell activation involved in immune response (GO:0033006)	29	7	1.37	+	5.13	0.000969	0.0202
regulation of superoxide metabolic process (GO:0090322)	29	7	1.37	+	5.13	0.000969	0.0202
regulation of mast cell degranulation (GO:0043304)	29	7	1.37	+	5.13	0.000969	0.0201
positive regulation of cell activation (GO:0050867)	377	90	17.76	+	5.07	1.89e-32	4.82e-30
positive regulation of lymphocyte activation (GO:0051251)	332	79	15.64	+	5.05	1.73e-28	3.2e-26
defense response to fungus (GO:0050832)	38	9	1.79	+	5.03	0.000212	0.00554
regulation of lymphocyte apoptotic process (GO:0070228)	55	13	2.59	+	5.02	8.96e-06	0.000312
regulation of interleukin-2 production (GO:0032663)	51	12	2.4	+	5	2.05e-05	0.000665
response to fungus (GO:0009620)	51	12	2.4	+	5	2.05e-05	0.000664
leukocyte mediated immunity (GO:0002443)	736	173	34.66	+	4.99	4.6e-62	7.13e-59
cellular response to lipopolysaccharide (GO:0071222)	145	34	6.83	+	4.98	8.25e-13	7.11e-11
positive regulation of leukocyte activation (GO:0002696)	367	86	17.28	+	4.98	1.55e-30	3.54e-28
positive regulation of interleukin-2 production (GO:0032743)	30	7	1.41	+	4.95	0.00115	0.0233
positive regulation of leukocyte apoptotic process (GO:2000108)	30	7	1.41	+	4.95	0.00115	0.0233
regulation of type 2 immune response (GO:0002828)	30	7	1.41	+	4.95	0.00115	0.0232
regulation of myeloid leukocyte mediated immunity (GO:0002886)	43	10	2.03	+	4.94	0.000108	0.00302
defense response to bacterium (GO:0042742)	280	65	13.19	+	4.93	4.14e-23	6.35e-21
positive regulation of immune response (GO:0050778)	750	174	35.32	+	4.93	1.02e-61	1.44e-58
cell recognition (GO:0008037)	193	44	9.09	+	4.84	8.52e-16	8.93e-14
cell killing (GO:0001906)	79	18	3.72	+	4.84	2.84e-07	1.29e-05
response to interleukin-4 (GO:0070670)	31	7	1.46	+	4.79	0.00135	0.0269
cytolysis (GO:0019835)	31	7	1.46	+	4.79	0.00135	0.0269
regulation of cell adhesion mediated by integrin (GO:0033628)	40	9	1.88	+	4.78	0.000294	0.00735
response to interferon-gamma (GO:0034341)	160	36	7.54	+	4.78	5.04e-13	4.44e-11
regulation of leukocyte apoptotic process (GO:2000106)	85	19	4	+	4.75	1.72e-07	8.12e-06
T cell selection (GO:0045058)	36	8	1.7	+	4.72	0.000682	0.0149
antimicrobial humoral response (GO:0019730)	99	22	4.66	+	4.72	2.05e-08	1.12e-06
cellular response to molecule of bacterial origin (GO:0071219)	153	34	7.21	+	4.72	3.01e-12	2.46e-10
receptor-mediated endocytosis (GO:0006898)	266	59	12.53	+	4.71	2.99e-20	3.89e-18
positive regulation of immune system process (GO:0002684)	1037	230	48.84	+	4.71	9.15e-80	4.73e-76
immune effector process (GO:0002252)	1026	227	48.32	+	4.7	1.85e-78	5.75e-75
defense response to other organism (GO:0098542)	467	103	21.99	+	4.68	1.54e-34	4.34e-32
positive chemotaxis (GO:0050918)	41	9	1.93	+	4.66	0.000345	0.00854
positive regulation of immunoglobulin mediated immune response (GO:0002891)	32	7	1.51	+	4.64	0.00159	0.0309
positive regulation of B cell mediated immunity (GO:0002714)	32	7	1.51	+	4.64	0.00159	0.0309
positive regulation of phagocytosis (GO:0050766)	46	10	2.17	+	4.62	0.000175	0.00471
regulation of calcium ion import (GO:0090279)	37	8	1.74	+	4.59	0.000797	0.017
positive regulation of smooth muscle cell proliferation (GO:0048661)	74	16	3.49	+	4.59	2.33e-06	8.99e-05
regulation of T cell receptor signaling pathway (GO:0050856)	37	8	1.74	+	4.59	0.000797	0.017
positive regulation of inflammatory response (GO:0050729)	111	24	5.23	+	4.59	7.47e-09	4.26e-07
cellular response to interleukin-1 (GO:0071347)	88	19	4.14	+	4.58	2.74e-07	1.26e-05
cellular response to interferon-gamma (GO:0071346)	139	30	6.55	+	4.58	1.06e-10	7.19e-09
endoderm formation (GO:0001706)	51	11	2.4	+	4.58	8.92e-05	0.00255
acute inflammatory response (GO:0002526)	70	15	3.3	+	4.55	5.27e-06	0.000191
positive regulation of B cell proliferation (GO:0030890)	42	9	1.98	+	4.55	0.000402	0.00964
JAK-STAT cascade (GO:0007259)	47	10	2.21	+	4.52	0.000204	0.00541
regulation of coagulation (GO:0050818)	94	20	4.43	+	4.52	1.65e-07	7.79e-06
STAT cascade (GO:0097696)	47	10	2.21	+	4.52	0.000204	0.0054
positive regulation of response to cytokine stimulus (GO:0060760)	47	10	2.21	+	4.52	0.000204	0.00539
cellular response to biotic stimulus (GO:0071216)	174	37	8.19	+	4.52	1.04e-12	8.83e-11
salivary gland development (GO:0007431)	33	7	1.55	+	4.5	0.00185	0.035
production of molecular mediator of immune response (GO:0002440)	137	29	6.45	+	4.49	3.21e-10	2.08e-08
positive regulation of cytokine secretion (GO:0050715)	114	24	5.37	+	4.47	1.17e-08	6.46e-07
negative regulation of cytokine secretion (GO:0050710)	57	12	2.68	+	4.47	5.29e-05	0.00159
regulation of cytokine secretion (GO:0050707)	171	36	8.05	+	4.47	2.71e-12	2.23e-10
regulation of collagen metabolic process (GO:0010712)	38	8	1.79	+	4.47	0.000927	0.0194
defense response to virus (GO:0051607)	181	38	8.52	+	4.46	7.23e-13	6.29e-11
positive regulation of cytokine-mediated signaling pathway (GO:0001961)	43	9	2.03	+	4.44	0.000467	0.0109
regulation of endothelial cell apoptotic process (GO:2000351)	43	9	2.03	+	4.44	0.000467	0.0109
regulation of leukocyte degranulation (GO:0043300)	43	9	2.03	+	4.44	0.000467	0.0109
negative regulation of protein processing (GO:0010955)	43	9	2.03	+	4.44	0.000467	0.0108
negative regulation of protein maturation (GO:1903318)	43	9	2.03	+	4.44	0.000467	0.0108
positive regulation of production of molecular mediator of immune response (GO:0002702)	77	16	3.63	+	4.41	3.64e-06	0.000136
cytokine-mediated signaling pathway (GO:0019221)	541	112	25.48	+	4.4	2.35e-35	6.87e-33
positive regulation of cytokine biosynthetic process (GO:0042108)	58	12	2.73	+	4.39	6.12e-05	0.00182
regulation of chemotaxis (GO:0050920)	179	37	8.43	+	4.39	2.17e-12	1.8e-10
positive regulation of angiogenesis (GO:0045766)	141	29	6.64	+	4.37	5.75e-10	3.64e-08
positive regulation of immunoglobulin production (GO:0002639)	39	8	1.84	+	4.36	0.00107	0.022
regulation of mast cell activation (GO:0033003)	39	8	1.84	+	4.36	0.00107	0.022
regulation of multicellular organismal metabolic process (GO:0044246)	39	8	1.84	+	4.36	0.00107	0.0219
innate immune response (GO:0045087)	707	145	33.3	+	4.35	1.67e-45	7.42e-43
regulation of immune response (GO:0050776)	1049	214	49.4	+	4.33	3.97e-68	7.7e-65
extracellular matrix organization (GO:0030198)	314	64	14.79	+	4.33	3.23e-20	4.18e-18
response to interleukin-1 (GO:0070555)	113	23	5.32	+	4.32	4.04e-08	2.13e-06
inflammatory response (GO:0006954)	462	94	21.76	+	4.32	3.18e-29	6.41e-27
response to bacterium (GO:0009617)	566	115	26.66	+	4.31	1.21e-35	3.62e-33
extracellular structure organization (GO:0043062)	315	64	14.84	+	4.31	3.73e-20	4.78e-18
immune response (GO:0006955)	1720	349	81.01	+	4.31	2.9e-117	2.25e-113
negative regulation of mononuclear cell proliferation (GO:0032945)	69	14	3.25	+	4.31	1.85e-05	0.000607
negative regulation of lymphocyte proliferation (GO:0050672)	69	14	3.25	+	4.31	1.85e-05	0.000605
antigen processing and presentation of exogenous peptide antigen via MHC class I (GO:0042590)	79	16	3.72	+	4.3	4.85e-06	0.000178
extracellular matrix disassembly (GO:0022617)	79	16	3.72	+	4.3	4.85e-06	0.000177
regulation of hemostasis (GO:1900046)	89	18	4.19	+	4.29	1.28e-06	5.18e-05
regulation of blood coagulation (GO:0030193)	89	18	4.19	+	4.29	1.28e-06	5.16e-05
negative regulation of immune response (GO:0050777)	134	27	6.31	+	4.28	3.3e-09	1.97e-07
negative regulation of T cell differentiation (GO:0045581)	35	7	1.65	+	4.25	0.00248	0.0448
regulation of interleukin-1 production (GO:0032652)	70	14	3.3	+	4.25	2.13e-05	0.000687
regulation of interleukin-1 beta production (GO:0032651)	55	11	2.59	+	4.25	0.00016	0.00434
regulation of actin cytoskeleton reorganization (GO:2000249)	35	7	1.65	+	4.25	0.00248	0.0447
regulation of antigen receptor-mediated signaling pathway (GO:0050854)	55	11	2.59	+	4.25	0.00016	0.00433
regulation of T cell apoptotic process (GO:0070232)	35	7	1.65	+	4.25	0.00248	0.0447
integrin-mediated signaling pathway (GO:0007229)	90	18	4.24	+	4.25	1.47e-06	5.93e-05
regulation of lymphocyte activation (GO:0051249)	471	94	22.18	+	4.24	1.13e-28	2.12e-26
regulation of cytokine biosynthetic process (GO:0042035)	96	19	4.52	+	4.2	8.71e-07	3.66e-05
negative regulation of viral life cycle (GO:1903901)	76	15	3.58	+	4.19	1.25e-05	0.000425
response to lipopolysaccharide (GO:0032496)	300	59	14.13	+	4.18	4.32e-18	5e-16
regulation of production of molecular mediator of immune response (GO:0002700)	117	23	5.51	+	4.17	7.04e-08	3.55e-06
regulation of lymphocyte migration (GO:2000401)	46	9	2.17	+	4.15	0.000716	0.0155
negative regulation of viral process (GO:0048525)	92	18	4.33	+	4.15	1.94e-06	7.6e-05
positive regulation of response to external stimulus (GO:0032103)	276	54	13	+	4.15	1.41e-16	1.51e-14
regulation of phosphatidylinositol 3-kinase activity (GO:0043551)	46	9	2.17	+	4.15	0.000716	0.0155
positive regulation of lymphocyte differentiation (GO:0045621)	82	16	3.86	+	4.14	7.35e-06	0.000258
endodermal cell differentiation (GO:0035987)	41	8	1.93	+	4.14	0.00142	0.028
regulation of lymphocyte proliferation (GO:0050670)	201	39	9.47	+	4.12	3.05e-12	2.47e-10
positive regulation of immune effector process (GO:0002699)	176	34	8.29	+	4.1	8.35e-11	5.78e-09
regulation of mononuclear cell proliferation (GO:0032944)	202	39	9.51	+	4.1	3.48e-12	2.8e-10
regulation of immunoglobulin production (GO:0002637)	57	11	2.68	+	4.1	0.00021	0.00553
negative regulation of viral genome replication (GO:0045071)	52	10	2.45	+	4.08	0.000415	0.00989
positive regulation of adaptive immune response based on somatic recombination of immune receptors built from immunoglobulin superfamily domains (GO:0002824)	78	15	3.67	+	4.08	1.64e-05	0.000547
response to other organism (GO:0051707)	839	161	39.51	+	4.07	2.17e-47	1.2e-44
response to molecule of bacterial origin (GO:0002237)	318	61	14.98	+	4.07	3.3e-18	3.85e-16
regulation of response to external stimulus (GO:0032101)	782	150	36.83	+	4.07	5e-44	2.04e-41
negative regulation of leukocyte proliferation (GO:0070664)	73	14	3.44	+	4.07	3.2e-05	0.00101
regulation of cell activation (GO:0050865)	574	110	27.03	+	4.07	3.91e-32	9.46e-30
regulation of defense response (GO:0031347)	788	151	37.11	+	4.07	2.77e-44	1.16e-41
peptidyl-tyrosine autophosphorylation (GO:0038083)	47	9	2.21	+	4.07	0.00082	0.0174
regulation of leukocyte activation (GO:0002694)	538	103	25.34	+	4.07	4.48e-30	9.64e-28
response to external biotic stimulus (GO:0043207)	841	161	39.61	+	4.06	2.84e-47	1.47e-44
response to interleukin-12 (GO:0070671)	58	11	2.73	+	4.03	0.00024	0.00615
regulation of adaptive immune response (GO:0002819)	133	25	6.26	+	3.99	4.15e-08	2.17e-06
negative regulation of leukocyte mediated immunity (GO:0002704)	48	9	2.26	+	3.98	0.000935	0.0196
endocytosis (GO:0006897)	621	116	29.25	+	3.97	5.49e-33	1.42e-30
regulation of leukocyte mediated immunity (GO:0002703)	166	31	7.82	+	3.97	1.16e-09	7.15e-08
defense response (GO:0006952)	1255	234	59.11	+	3.96	1.88e-68	4.17e-65
tumor necrosis factor-mediated signaling pathway (GO:0033209)	129	24	6.08	+	3.95	9.12e-08	4.45e-06
regulation of leukocyte proliferation (GO:0070663)	210	39	9.89	+	3.94	9.83e-12	7.47e-10
response to virus (GO:0009615)	270	50	12.72	+	3.93	1.27e-14	1.23e-12
endoderm development (GO:0007492)	76	14	3.58	+	3.91	4.71e-05	0.00143
antigen processing and presentation of exogenous peptide antigen via MHC class I, TAP-dependent (GO:0002479)	76	14	3.58	+	3.91	4.71e-05	0.00143
positive regulation of cell migration (GO:0030335)	429	79	20.2	+	3.91	2.65e-22	3.95e-20
response to biotic stimulus (GO:0009607)	881	162	41.49	+	3.9	1.38e-45	6.3e-43
positive regulation of vasculature development (GO:1904018)	158	29	7.44	+	3.9	5.59e-09	3.21e-07
positive regulation of lymphocyte proliferation (GO:0050671)	131	24	6.17	+	3.89	1.17e-07	5.67e-06
positive regulation of T cell differentiation (GO:0045582)	71	13	3.34	+	3.89	9.2e-05	0.00262
positive regulation of adaptive immune response (GO:0002821)	82	15	3.86	+	3.88	2.74e-05	0.000875
positive regulation of leukocyte proliferation (GO:0070665)	137	25	6.45	+	3.87	6.88e-08	3.5e-06
regulation of wound healing (GO:0061041)	137	25	6.45	+	3.87	6.88e-08	3.49e-06
regulation of angiogenesis (GO:0045765)	247	45	11.63	+	3.87	4.48e-13	4.01e-11
positive regulation of mononuclear cell proliferation (GO:0032946)	132	24	6.22	+	3.86	1.33e-07	6.38e-06
antigen processing and presentation of peptide antigen via MHC class I (GO:0002474)	94	17	4.43	+	3.84	9.32e-06	0.000323
positive regulation of interleukin-6 production (GO:0032755)	72	13	3.39	+	3.83	0.000104	0.00292
regulation of adaptive immune response based on somatic recombination of immune receptors built from immunoglobulin superfamily domains (GO:0002822)	122	22	5.75	+	3.83	4.96e-07	2.17e-05
regulation of immune system process (GO:0002682)	1531	276	72.1	+	3.83	2.79e-79	1.08e-75
positive regulation of NF-kappaB transcription factor activity (GO:0051092)	139	25	6.55	+	3.82	8.8e-08	4.3e-06
positive regulation of cell motility (GO:2000147)	445	80	20.96	+	3.82	5.29e-22	7.81e-20
positive regulation of cellular component movement (GO:0051272)	457	82	21.52	+	3.81	1.75e-22	2.63e-20
positive regulation of leukocyte cell-cell adhesion (GO:1903039)	223	40	10.5	+	3.81	1.37e-11	1.02e-09
cellular response to interleukin-12 (GO:0071349)	56	10	2.64	+	3.79	0.000692	0.0151
interleukin-12-mediated signaling pathway (GO:0035722)	56	10	2.64	+	3.79	0.000692	0.0151
cytokine production (GO:0001816)	135	24	6.36	+	3.77	1.92e-07	8.92e-06
regulation of cellular amino acid metabolic process (GO:0006521)	62	11	2.92	+	3.77	0.000398	0.00963
positive regulation of tyrosine phosphorylation of STAT protein (GO:0042531)	62	11	2.92	+	3.77	0.000398	0.00962
cofactor catabolic process (GO:0051187)	51	9	2.4	+	3.75	0.00136	0.027
cell migration (GO:0016477)	872	153	41.07	+	3.73	8.41e-41	3.1e-38
positive regulation of osteoblast differentiation (GO:0045669)	57	10	2.68	+	3.73	0.000781	0.0167
import into cell (GO:0098657)	674	118	31.74	+	3.72	2.88e-31	6.77e-29
cellular response to amino acid stimulus (GO:0071230)	63	11	2.97	+	3.71	0.000449	0.0105
positive regulation of interleukin-8 production (GO:0032757)	46	8	2.17	+	3.69	0.0027	0.0479
positive regulation of phospholipid metabolic process (GO:1903727)	46	8	2.17	+	3.69	0.0027	0.0479
negative regulation of cytokine-mediated signaling pathway (GO:0001960)	52	9	2.45	+	3.67	0.00154	0.03
negative regulation of coagulation (GO:0050819)	52	9	2.45	+	3.67	0.00154	0.03
positive regulation of fibroblast proliferation (GO:0048146)	52	9	2.45	+	3.67	0.00154	0.03
T cell activation involved in immune response (GO:0002286)	58	10	2.73	+	3.66	0.000879	0.0185
regulation of interferon-gamma production (GO:0032649)	93	16	4.38	+	3.65	2.91e-05	0.000924
negative regulation of lymphocyte activation (GO:0051250)	128	22	6.03	+	3.65	1.01e-06	4.19e-05
myeloid leukocyte differentiation (GO:0002573)	99	17	4.66	+	3.65	1.69e-05	0.000563
positive regulation of cell-cell adhesion (GO:0022409)	257	44	12.1	+	3.64	5.16e-12	4.06e-10
positive regulation of JAK-STAT cascade (GO:0046427)	76	13	3.58	+	3.63	0.000168	0.00453
negative regulation of multi-organism process (GO:0043901)	170	29	8.01	+	3.62	2.34e-08	1.27e-06
positive regulation of T cell proliferation (GO:0042102)	94	16	4.43	+	3.61	3.27e-05	0.00103
positive regulation of locomotion (GO:0040017)	477	81	22.46	+	3.61	6.57e-21	9.02e-19
T cell activation (GO:0042110)	218	37	10.27	+	3.6	3.17e-10	2.08e-08
lymphocyte activation (GO:0046649)	348	59	16.39	+	3.6	1.68e-15	1.72e-13
regulation of tumor necrosis factor-mediated signaling pathway (GO:0010803)	59	10	2.78	+	3.6	0.000988	0.0204
regulation of lymphocyte mediated immunity (GO:0002706)	124	21	5.84	+	3.6	2.18e-06	8.5e-05
regulation of interleukin-8 production (GO:0032677)	65	11	3.06	+	3.59	0.000567	0.0127
positive regulation of lipid biosynthetic process (GO:0046889)	65	11	3.06	+	3.59	0.000567	0.0127
mononuclear cell proliferation (GO:0032943)	77	13	3.63	+	3.58	0.000188	0.00502
positive regulation of ossification (GO:0045778)	83	14	3.91	+	3.58	0.000109	0.00303
regulation of calcium ion transport into cytosol (GO:0010522)	95	16	4.47	+	3.58	3.66e-05	0.00114
positive regulation of T cell activation (GO:0050870)	214	36	10.08	+	3.57	6.8e-10	4.29e-08
regulation of T cell proliferation (GO:0042129)	149	25	7.02	+	3.56	2.83e-07	1.29e-05
regulation of cytokine-mediated signaling pathway (GO:0001959)	167	28	7.87	+	3.56	5.63e-08	2.91e-06
positive regulation of phosphatidylinositol 3-kinase signaling (GO:0014068)	66	11	3.11	+	3.54	0.000635	0.014
cell redox homeostasis (GO:0045454)	72	12	3.39	+	3.54	0.000365	0.00895
positive regulation of chemokine production (GO:0032722)	54	9	2.54	+	3.54	0.00194	0.0363
positive regulation of reactive oxygen species metabolic process (GO:2000379)	90	15	4.24	+	3.54	7.06e-05	0.00207
regulation of vasculature development (GO:1901342)	270	45	12.72	+	3.54	6.61e-12	5.08e-10
negative regulation of T cell activation (GO:0050868)	96	16	4.52	+	3.54	4.1e-05	0.00127
positive regulation of STAT cascade (GO:1904894)	78	13	3.67	+	3.54	0.000211	0.00553
regulation of tyrosine phosphorylation of STAT protein (GO:0042509)	72	12	3.39	+	3.54	0.000365	0.00894
regulation of response to cytokine stimulus (GO:0060759)	175	29	8.24	+	3.52	4.1e-08	2.16e-06
cellular response to cytokine stimulus (GO:0071345)	827	137	38.95	+	3.52	4.21e-34	1.17e-31
immune system process (GO:0002376)	2575	426	121.27	+	3.51	1.53e-120	2.38e-116
positive regulation of leukocyte differentiation (GO:1902107)	133	22	6.26	+	3.51	1.78e-06	7.03e-05
protein secretion (GO:0009306)	133	22	6.26	+	3.51	1.78e-06	7.02e-05
regulation of interleukin-6 production (GO:0032675)	109	18	5.13	+	3.51	1.55e-05	0.000522
negative regulation of immune effector process (GO:0002698)	109	18	5.13	+	3.51	1.55e-05	0.000521
response to cytokine (GO:0034097)	921	152	43.38	+	3.5	9.33e-38	3.22e-35
gland morphogenesis (GO:0022612)	97	16	4.57	+	3.5	4.58e-05	0.00139
T cell receptor signaling pathway (GO:0050852)	152	25	7.16	+	3.49	3.94e-07	1.75e-05
regulation of bone mineralization (GO:0030500)	67	11	3.16	+	3.49	0.00071	0.0154
regulation of viral life cycle (GO:1903900)	134	22	6.31	+	3.49	1.98e-06	7.75e-05
innate immune response-activating signal transduction (GO:0002758)	226	37	10.64	+	3.48	7.68e-10	4.8e-08
regulation of nitric oxide biosynthetic process (GO:0045428)	55	9	2.59	+	3.47	0.00216	0.0401
regulation of lipid kinase activity (GO:0043550)	55	9	2.59	+	3.47	0.00216	0.04
alpha-beta T cell activation (GO:0046631)	55	9	2.59	+	3.47	0.00216	0.04
negative regulation of T cell proliferation (GO:0042130)	55	9	2.59	+	3.47	0.00216	0.0399
cellular response to tumor necrosis factor (GO:0071356)	245	40	11.54	+	3.47	1.7e-10	1.14e-08
myeloid leukocyte activation (GO:0002274)	564	92	26.56	+	3.46	1.46e-22	2.22e-20
I-kappaB kinase/NF-kappaB signaling (GO:0007249)	74	12	3.49	+	3.44	0.000456	0.0107
regulation of release of sequestered calcium ion into cytosol (GO:0051279)	74	12	3.49	+	3.44	0.000456	0.0107
regulation of phospholipid metabolic process (GO:1903725)	74	12	3.49	+	3.44	0.000456	0.0106
response to tumor necrosis factor (GO:0034612)	266	43	12.53	+	3.43	4.64e-11	3.3e-09
positive regulation of leukocyte mediated immunity (GO:0002705)	99	16	4.66	+	3.43	5.69e-05	0.00169
regulation of T cell differentiation (GO:0045580)	124	20	5.84	+	3.42	7.24e-06	0.000255
endothelium development (GO:0003158)	87	14	4.1	+	3.42	0.000169	0.00456
positive regulation of cytokine production (GO:0001819)	398	64	18.74	+	3.41	9.79e-16	1.01e-13
negative regulation of response to cytokine stimulus (GO:0060761)	56	9	2.64	+	3.41	0.00241	0.0438
myeloid leukocyte mediated immunity (GO:0002444)	517	83	24.35	+	3.41	4.71e-20	5.99e-18
lymphocyte proliferation (GO:0046651)	75	12	3.53	+	3.4	0.000507	0.0116
regulation of alpha-beta T cell activation (GO:0046634)	75	12	3.53	+	3.4	0.000507	0.0116
negative regulation of leukocyte activation (GO:0002695)	150	24	7.06	+	3.4	1.04e-06	4.26e-05
leukocyte homeostasis (GO:0001776)	69	11	3.25	+	3.38	0.000881	0.0185
leukocyte activation (GO:0045321)	873	139	41.12	+	3.38	5.38e-33	1.42e-30
granulocyte activation (GO:0036230)	497	79	23.41	+	3.38	6.6e-19	7.87e-17
regulation of lymphocyte differentiation (GO:0045619)	151	24	7.11	+	3.37	1.15e-06	4.69e-05
localization of cell (GO:0051674)	969	154	45.64	+	3.37	1.46e-36	4.73e-34
cell motility (GO:0048870)	969	154	45.64	+	3.37	1.46e-36	4.63e-34
innate immune response activating cell surface receptor signaling pathway (GO:0002220)	126	20	5.93	+	3.37	8.94e-06	0.000312
positive regulation of interferon-gamma production (GO:0032729)	63	10	2.97	+	3.37	0.00154	0.0301
leukocyte degranulation (GO:0043299)	505	80	23.78	+	3.36	4.68e-19	5.67e-17
angiogenesis (GO:0001525)	297	47	13.99	+	3.36	1.12e-11	8.41e-10
receptor internalization (GO:0031623)	57	9	2.68	+	3.35	0.00269	0.0478
myeloid cell activation involved in immune response (GO:0002275)	514	81	24.21	+	3.35	3.67e-19	4.52e-17
regulation of epithelial cell apoptotic process (GO:1904035)	70	11	3.3	+	3.34	0.000979	0.0203
positive regulation of cell adhesion (GO:0045785)	395	62	18.6	+	3.33	7.46e-15	7.32e-13
positive regulation of tumor necrosis factor production (GO:0032760)	64	10	3.01	+	3.32	0.00171	0.0324
regulation of response to wounding (GO:1903034)	160	25	7.54	+	3.32	9.15e-07	3.83e-05
neutrophil activation (GO:0042119)	493	77	23.22	+	3.32	4.56e-18	5.24e-16
negative regulation of leukocyte cell-cell adhesion (GO:1903038)	103	16	4.85	+	3.3	8.64e-05	0.00248
neutrophil mediated immunity (GO:0002446)	496	77	23.36	+	3.3	6.19e-18	7.06e-16
platelet activation (GO:0030168)	142	22	6.69	+	3.29	4.59e-06	0.00017
regulation of viral genome replication (GO:0045069)	84	13	3.96	+	3.29	0.0004	0.00965
leukocyte proliferation (GO:0070661)	84	13	3.96	+	3.29	0.0004	0.00963
defense response to Gram-positive bacterium (GO:0050830)	84	13	3.96	+	3.29	0.0004	0.00962
neutrophil activation involved in immune response (GO:0002283)	485	75	22.84	+	3.28	2.06e-17	2.28e-15
peptide secretion (GO:0002790)	149	23	7.02	+	3.28	2.96e-06	0.000112
cell activation involved in immune response (GO:0002263)	610	94	28.73	+	3.27	1.68e-21	2.43e-19
cell activation (GO:0001775)	1019	157	47.99	+	3.27	7.05e-36	2.19e-33
negative regulation of cell activation (GO:0050866)	169	26	7.96	+	3.27	7.24e-07	3.09e-05
leukocyte activation involved in immune response (GO:0002366)	606	93	28.54	+	3.26	3.58e-21	5.05e-19
neutrophil degranulation (GO:0043312)	483	74	22.75	+	3.25	5.32e-17	5.81e-15
regulation of cell shape (GO:0008360)	144	22	6.78	+	3.24	5.6e-06	0.000202
positive regulation of peptidyl-tyrosine phosphorylation (GO:0050731)	171	26	8.05	+	3.23	8.83e-07	3.7e-05
regulation of transcription from RNA polymerase II promoter in response to hypoxia (GO:0061418)	79	12	3.72	+	3.23	0.000766	0.0164
positive regulation of lymphocyte mediated immunity (GO:0002708)	79	12	3.72	+	3.23	0.000766	0.0164
activation of innate immune response (GO:0002218)	244	37	11.49	+	3.22	4.89e-09	2.83e-07
NIK/NF-kappaB signaling (GO:0038061)	86	13	4.05	+	3.21	0.000489	0.0113
B cell activation (GO:0042113)	139	21	6.55	+	3.21	1.06e-05	0.000363
endothelial cell differentiation (GO:0045446)	73	11	3.44	+	3.2	0.00133	0.0265
SCF-dependent proteasomal ubiquitin-dependent protein catabolic process (GO:0031146)	73	11	3.44	+	3.2	0.00133	0.0264
positive regulation of hemopoiesis (GO:1903708)	166	25	7.82	+	3.2	1.66e-06	6.61e-05
tissue remodeling (GO:0048771)	93	14	4.38	+	3.2	0.000313	0.00779
regulation of DNA-templated transcription in response to stress (GO:0043620)	120	18	5.65	+	3.18	4.81e-05	0.00146
negative regulation of peptide secretion (GO:0002792)	120	18	5.65	+	3.18	4.81e-05	0.00146
positive regulation of defense response (GO:0031349)	414	62	19.5	+	3.18	4.94e-14	4.64e-12
negative regulation of angiogenesis (GO:0016525)	87	13	4.1	+	3.17	0.000539	0.0122
regulation of cytokine production (GO:0001817)	623	93	29.34	+	3.17	1.91e-20	2.51e-18
regulation of leukocyte cell-cell adhesion (GO:1903037)	335	50	15.78	+	3.17	1.62e-11	1.2e-09
vasculogenesis (GO:0001570)	67	10	3.16	+	3.17	0.00231	0.0422
regulation of ERK1 and ERK2 cascade (GO:0070372)	268	40	12.62	+	3.17	1.76e-09	1.07e-07
regulation of cellular response to insulin stimulus (GO:1900076)	67	10	3.16	+	3.17	0.00231	0.0422
positive regulation of tumor necrosis factor superfamily cytokine production (GO:1903557)	67	10	3.16	+	3.17	0.00231	0.0421
negative regulation of protein secretion (GO:0050709)	114	17	5.37	+	3.17	8.25e-05	0.0024
pattern recognition receptor signaling pathway (GO:0002221)	121	18	5.7	+	3.16	5.3e-05	0.00159
positive regulation of ERK1 and ERK2 cascade (GO:0070374)	195	29	9.18	+	3.16	3.18e-07	1.43e-05
positive regulation of I-kappaB kinase/NF-kappaB signaling (GO:0043123)	189	28	8.9	+	3.15	5.42e-07	2.35e-05
regulation of tumor necrosis factor superfamily cytokine production (GO:1903555)	115	17	5.42	+	3.14	9.08e-05	0.00259
response to vitamin (GO:0033273)	88	13	4.14	+	3.14	0.000594	0.0132
myeloid cell differentiation (GO:0030099)	197	29	9.28	+	3.13	3.84e-07	1.71e-05
positive regulation of calcium ion transport (GO:0051928)	109	16	5.13	+	3.12	0.000156	0.00423
negative regulation of cell-cell adhesion (GO:0022408)	150	22	7.06	+	3.11	1e-05	0.000345
regulation of smooth muscle cell proliferation (GO:0048660)	116	17	5.46	+	3.11	9.98e-05	0.00281
stimulatory C-type lectin receptor signaling pathway (GO:0002223)	123	18	5.79	+	3.11	6.41e-05	0.00189
response to nutrient (GO:0007584)	212	31	9.98	+	3.1	1.76e-07	8.25e-06
negative regulation of blood vessel morphogenesis (GO:2000181)	89	13	4.19	+	3.1	0.000653	0.0144
toll-like receptor signaling pathway (GO:0002224)	96	14	4.52	+	3.1	0.000417	0.00994
regulation of calcium ion transport (GO:0051924)	228	33	10.74	+	3.07	8.79e-08	4.31e-06
regulation of biomineral tissue development (GO:0070167)	76	11	3.58	+	3.07	0.00177	0.0336
B cell differentiation (GO:0030183)	97	14	4.57	+	3.06	0.000458	0.0107
chemotaxis (GO:0006935)	499	72	23.5	+	3.06	2.3e-15	2.34e-13
reactive oxygen species metabolic process (GO:0072593)	104	15	4.9	+	3.06	0.000293	0.00733
regulation of tumor necrosis factor production (GO:0032680)	111	16	5.23	+	3.06	0.000188	0.00501
taxis (GO:0042330)	500	72	23.55	+	3.06	2.53e-15	2.54e-13
regulation of T cell activation (GO:0050863)	320	46	15.07	+	3.05	3.19e-10	2.08e-08
endoplasmic reticulum unfolded protein response (GO:0030968)	112	16	5.27	+	3.03	0.000206	0.00542
locomotion (GO:0040011)	1205	171	56.75	+	3.01	3.62e-35	1.04e-32
regulation of leukocyte differentiation (GO:1902105)	254	36	11.96	+	3.01	3.71e-08	1.97e-06
regulation of I-kappaB kinase/NF-kappaB signaling (GO:0043122)	247	35	11.63	+	3.01	5.75e-08	2.95e-06
lymphocyte activation involved in immune response (GO:0002285)	99	14	4.66	+	3	0.00055	0.0123
positive regulation of actin filament polymerization (GO:0030838)	85	12	4	+	3	0.00135	0.0269
regulation of cell-cell adhesion (GO:0022407)	418	59	19.69	+	3	1.9e-12	1.59e-10
defense response to Gram-negative bacterium (GO:0050829)	78	11	3.67	+	2.99	0.00213	0.0396
regulation of cell migration (GO:0030334)	733	103	34.52	+	2.98	7.79e-21	1.05e-18
regulation of transcription from RNA polymerase II promoter in response to stress (GO:0043618)	114	16	5.37	+	2.98	0.000246	0.00628
myeloid cell homeostasis (GO:0002262)	100	14	4.71	+	2.97	0.000602	0.0133
regulation of epidermis development (GO:0045682)	79	11	3.72	+	2.96	0.00233	0.0425
regulation of hematopoietic stem cell differentiation (GO:1902036)	79	11	3.72	+	2.96	0.00233	0.0425
negative regulation of ubiquitin protein ligase activity (GO:1904667)	79	11	3.72	+	2.96	0.00233	0.0424
regulation of peptidyl-tyrosine phosphorylation (GO:0050730)	230	32	10.83	+	2.95	3.05e-07	1.38e-05
regulation of endothelial cell proliferation (GO:0001936)	108	15	5.09	+	2.95	0.00042	0.00999
negative regulation of homeostatic process (GO:0032845)	144	20	6.78	+	2.95	4.99e-05	0.0015
regulation of proteolysis (GO:0030162)	843	117	39.7	+	2.95	3.33e-23	5.16e-21
blood vessel morphogenesis (GO:0048514)	386	53	18.18	+	2.92	6.47e-11	4.52e-09
negative regulation of vasculature development (GO:1901343)	95	13	4.47	+	2.91	0.00112	0.0228
regulated exocytosis (GO:0045055)	688	94	32.4	+	2.9	2.36e-18	2.77e-16
positive regulation of innate immune response (GO:0045089)	315	43	14.84	+	2.9	4.86e-09	2.82e-07
regulation of innate immune response (GO:0045088)	427	58	20.11	+	2.88	1.18e-11	8.83e-10
regulation of cellular amine metabolic process (GO:0033238)	81	11	3.81	+	2.88	0.00278	0.0486
anaphase-promoting complex-dependent catabolic process (GO:0031145)	81	11	3.81	+	2.88	0.00278	0.0485
modification of morphology or physiology of other organism (GO:0035821)	140	19	6.59	+	2.88	0.0001	0.00282
negative regulation of immune system process (GO:0002683)	398	54	18.74	+	2.88	6.35e-11	4.46e-09
negative regulation of cytokine production (GO:0001818)	244	33	11.49	+	2.87	3.57e-07	1.59e-05
regulation of sequestering of calcium ion (GO:0051282)	111	15	5.23	+	2.87	0.000544	0.0123
T cell differentiation (GO:0030217)	126	17	5.93	+	2.86	0.000243	0.00621
regulation of calcium ion transmembrane transport (GO:1903169)	141	19	6.64	+	2.86	0.000109	0.00303
response to glucocorticoid (GO:0051384)	141	19	6.64	+	2.86	0.000109	0.00303
cellular response to unfolded protein (GO:0034620)	119	16	5.6	+	2.85	0.000379	0.0092
positive regulation of response to stimulus (GO:0048584)	2187	294	103	+	2.85	5.84e-59	6.04e-56
regulation of cell adhesion (GO:0030155)	671	90	31.6	+	2.85	3.7e-17	4.06e-15
regulation of cell motility (GO:2000145)	784	105	36.92	+	2.84	7.53e-20	9.41e-18
positive regulation of lipid metabolic process (GO:0045834)	127	17	5.98	+	2.84	0.000264	0.00671
response to corticosteroid (GO:0031960)	157	21	7.39	+	2.84	5.34e-05	0.0016
lymphocyte differentiation (GO:0030098)	217	29	10.22	+	2.84	2.23e-06	8.65e-05
cell surface receptor signaling pathway (GO:0007166)	2278	303	107.29	+	2.82	4e-60	4.43e-57
platelet degranulation (GO:0002576)	128	17	6.03	+	2.82	0.000287	0.00723
response to hypoxia (GO:0001666)	339	45	15.97	+	2.82	4.63e-09	2.71e-07
receptor metabolic process (GO:0043112)	98	13	4.62	+	2.82	0.00145	0.0285
female pregnancy (GO:0007565)	181	24	8.52	+	2.82	1.83e-05	0.000603
regulation of response to stress (GO:0080134)	1442	191	67.91	+	2.81	8.34e-36	2.53e-33
leukocyte differentiation (GO:0002521)	303	40	14.27	+	2.8	3.8e-08	2.01e-06
positive regulation of DNA binding transcription factor activity (GO:0051091)	244	32	11.49	+	2.78	9.79e-07	4.06e-05
positive regulation of protein secretion (GO:0050714)	237	31	11.16	+	2.78	1.51e-06	6.05e-05
vasculature development (GO:0001944)	490	64	23.08	+	2.77	4.61e-12	3.68e-10
formation of primary germ layer (GO:0001704)	115	15	5.42	+	2.77	0.000757	0.0162
negative regulation of leukocyte differentiation (GO:1902106)	92	12	4.33	+	2.77	0.00247	0.0446
negative regulation of cell adhesion (GO:0007162)	238	31	11.21	+	2.77	1.64e-06	6.53e-05
response to decreased oxygen levels (GO:0036293)	347	45	16.34	+	2.75	8.77e-09	4.94e-07
regulation of viral process (GO:0050792)	193	25	9.09	+	2.75	1.77e-05	0.000585
regulation of transcription factor import into nucleus (GO:0042990)	93	12	4.38	+	2.74	0.00267	0.0478
wound healing (GO:0042060)	467	60	21.99	+	2.73	6.15e-11	4.35e-09
positive regulation of peptide secretion (GO:0002793)	257	33	12.1	+	2.73	1.02e-06	4.19e-05
exocytosis (GO:0006887)	772	99	36.36	+	2.72	1.49e-17	1.67e-15
positive regulation of epithelial cell migration (GO:0010634)	117	15	5.51	+	2.72	0.000888	0.0186
cardiovascular system development (GO:0072358)	500	64	23.55	+	2.72	1.39e-11	1.03e-09
response to organophosphorus (GO:0046683)	133	17	6.26	+	2.71	0.000429	0.0101
regulation of locomotion (GO:0040012)	855	109	40.27	+	2.71	4.02e-19	4.9e-17
aging (GO:0007568)	259	33	12.2	+	2.71	1.19e-06	4.83e-05
secretion by cell (GO:0032940)	960	122	45.21	+	2.7	2.91e-21	4.14e-19
regulation of cellular component movement (GO:0051270)	858	109	40.41	+	2.7	4.99e-19	6e-17
response to oxygen levels (GO:0070482)	371	47	17.47	+	2.69	1.16e-08	6.43e-07
blood vessel development (GO:0001568)	466	59	21.95	+	2.69	1.22e-10	8.24e-09
response to unfolded protein (GO:0006986)	158	20	7.44	+	2.69	0.000157	0.00425
regulation of hemopoiesis (GO:1903706)	421	53	19.83	+	2.67	1.33e-09	8.17e-08
antigen processing and presentation of exogenous peptide antigen (GO:0002478)	175	22	8.24	+	2.67	8.23e-05	0.0024
blood coagulation (GO:0007596)	295	37	13.89	+	2.66	5.9e-07	2.56e-05
response to external stimulus (GO:0009605)	1893	237	89.15	+	2.66	2.65e-41	1e-38
cellular response to topologically incorrect protein (GO:0035967)	136	17	6.41	+	2.65	0.00054	0.0122
coagulation (GO:0050817)	297	37	13.99	+	2.65	6.34e-07	2.73e-05
response to wounding (GO:0009611)	557	69	26.23	+	2.63	6.1e-12	4.75e-10
hemostasis (GO:0007599)	300	37	14.13	+	2.62	7.19e-07	3.07e-05
regulation of type I interferon production (GO:0032479)	122	15	5.75	+	2.61	0.0013	0.0261
regulation of reactive oxygen species metabolic process (GO:2000377)	163	20	7.68	+	2.61	0.000228	0.00591
multi-multicellular organism process (GO:0044706)	212	26	9.98	+	2.6	4.48e-05	0.00137
positive regulation of endocytosis (GO:0045807)	123	15	5.79	+	2.59	0.0014	0.0277
regulation of symbiosis, encompassing mutualism through parasitism (GO:0043903)	222	27	10.46	+	2.58	3.28e-05	0.00103
respiratory tube development (GO:0030323)	173	21	8.15	+	2.58	0.000184	0.00492
regulation of ossification (GO:0030278)	182	22	8.57	+	2.57	0.000218	0.00569
antigen processing and presentation of exogenous antigen (GO:0019884)	182	22	8.57	+	2.57	0.000218	0.00568
regulation of myeloid leukocyte differentiation (GO:0002761)	116	14	5.46	+	2.56	0.00217	0.0401
positive regulation of cell proliferation (GO:0008284)	871	105	41.02	+	2.56	7.55e-17	8.19e-15
regulation of endopeptidase activity (GO:0052548)	394	47	18.56	+	2.53	6.98e-08	3.52e-06
antigen processing and presentation of peptide antigen (GO:0048002)	185	22	8.71	+	2.53	0.00024	0.00614
regulation of peptidase activity (GO:0052547)	421	50	19.83	+	2.52	2.49e-08	1.34e-06
response to topologically incorrect protein (GO:0035966)	177	21	8.34	+	2.52	0.000349	0.0086
secretion (GO:0046903)	1071	127	50.44	+	2.52	8.7e-20	1.08e-17
lung development (GO:0030324)	169	20	7.96	+	2.51	0.00051	0.0116
cellular response to hypoxia (GO:0071456)	186	22	8.76	+	2.51	0.000249	0.00633
regulation of protein secretion (GO:0050708)	424	50	19.97	+	2.5	2.81e-08	1.51e-06
cartilage development (GO:0051216)	153	18	7.21	+	2.5	0.00109	0.0222
negative regulation of endopeptidase activity (GO:0010951)	247	29	11.63	+	2.49	2.38e-05	0.000767
homeostasis of number of cells (GO:0048872)	196	23	9.23	+	2.49	0.000186	0.00497
regulation of peptide secretion (GO:0002791)	452	53	21.29	+	2.49	1.13e-08	6.29e-07
ossification (GO:0001503)	248	29	11.68	+	2.48	2.52e-05	0.000808
positive regulation of protein kinase B signaling (GO:0051897)	146	17	6.88	+	2.47	0.00164	0.0314
vesicle-mediated transport (GO:0016192)	1787	208	84.16	+	2.47	1.02e-31	2.44e-29
regulation of multi-organism process (GO:0043900)	391	45	18.41	+	2.44	2.41e-07	1.11e-05
movement of cell or subcellular component (GO:0006928)	1462	168	68.85	+	2.44	6.84e-25	1.11e-22
response to purine-containing compound (GO:0014074)	149	17	7.02	+	2.42	0.00182	0.0345
cellular response to decreased oxygen levels (GO:0036294)	193	22	9.09	+	2.42	0.00034	0.00843
gastrulation (GO:0007369)	158	18	7.44	+	2.42	0.0013	0.0261
regulation of cell-substrate adhesion (GO:0010810)	186	21	8.76	+	2.4	0.000515	0.0117
response to stress (GO:0006950)	3358	379	158.15	+	2.4	1.86e-60	2.22e-57
respiratory system development (GO:0060541)	195	22	9.18	+	2.4	0.000376	0.00914
regulation of ion homeostasis (GO:2000021)	204	23	9.61	+	2.39	0.000276	0.00697
negative regulation of secretion (GO:0051048)	204	23	9.61	+	2.39	0.000276	0.00696
antigen processing and presentation (GO:0019882)	213	24	10.03	+	2.39	0.000203	0.00538
negative regulation of peptidase activity (GO:0010466)	258	29	12.15	+	2.39	6.8e-05	0.002
negative regulation of secretion by cell (GO:1903531)	178	20	8.38	+	2.39	0.000742	0.0159
negative regulation of proteolysis (GO:0045861)	348	39	16.39	+	2.38	2.69e-06	0.000103
response to lipid (GO:0033993)	834	93	39.28	+	2.37	3.08e-13	2.78e-11
hematopoietic or lymphoid organ development (GO:0048534)	566	63	26.66	+	2.36	3.38e-09	2.01e-07
positive regulation of epithelial cell proliferation (GO:0050679)	171	19	8.05	+	2.36	0.00112	0.0228
regulation of JAK-STAT cascade (GO:0046425)	153	17	7.21	+	2.36	0.00214	0.0397
regulation of cell proliferation (GO:0042127)	1588	175	74.79	+	2.34	5.66e-24	8.96e-22
regulation of STAT cascade (GO:1904892)	155	17	7.3	+	2.33	0.00234	0.0425
response to temperature stimulus (GO:0009266)	155	17	7.3	+	2.33	0.00234	0.0425
hemopoiesis (GO:0030097)	520	57	24.49	+	2.33	3.18e-08	1.69e-06
apoptotic signaling pathway (GO:0097190)	294	32	13.85	+	2.31	3.61e-05	0.00113
immune system development (GO:0002520)	598	65	28.16	+	2.31	4.99e-09	2.88e-07
response to reactive oxygen species (GO:0000302)	184	20	8.67	+	2.31	0.00101	0.0208
response to acid chemical (GO:0001101)	332	36	15.64	+	2.3	1.78e-05	0.000589
regulation of extrinsic apoptotic signaling pathway (GO:2001236)	157	17	7.39	+	2.3	0.00257	0.0459
response to endoplasmic reticulum stress (GO:0034976)	244	26	11.49	+	2.26	0.000281	0.00707
negative regulation of defense response (GO:0031348)	169	18	7.96	+	2.26	0.00218	0.04
protein maturation (GO:0051604)	207	22	9.75	+	2.26	0.000992	0.0205
regulation of organ morphogenesis (GO:2000027)	255	27	12.01	+	2.25	0.000223	0.00579
cellular modified amino acid metabolic process (GO:0006575)	180	19	8.48	+	2.24	0.00273	0.0484
cellular response to acid chemical (GO:0071229)	199	21	9.37	+	2.24	0.00142	0.0281
cellular response to oxygen levels (GO:0071453)	209	22	9.84	+	2.24	0.00105	0.0216
regulation of DNA binding transcription factor activity (GO:0051090)	390	41	18.37	+	2.23	9e-06	0.000312
cellular response to organic substance (GO:0071310)	2150	226	101.26	+	2.23	6.14e-29	1.19e-26
biological adhesion (GO:0022610)	878	92	41.35	+	2.22	1.11e-11	8.38e-10
regulation of metal ion transport (GO:0010959)	354	37	16.67	+	2.22	2.03e-05	0.000661
regulation of morphogenesis of an epithelium (GO:1905330)	182	19	8.57	+	2.22	0.00285	0.0494
cell adhesion (GO:0007155)	873	91	41.12	+	2.21	1.8e-11	1.32e-09
regulation of response to stimulus (GO:0048583)	4078	425	192.06	+	2.21	1.46e-60	1.89e-57
regulation of receptor activity (GO:0010469)	547	57	25.76	+	2.21	1.33e-07	6.37e-06
connective tissue development (GO:0061448)	202	21	9.51	+	2.21	0.00155	0.0303
negative regulation of protein transport (GO:0051224)	203	21	9.56	+	2.2	0.00161	0.0308
negative regulation of apoptotic process (GO:0043066)	853	88	40.17	+	2.19	9.19e-11	6.3e-09
cellular response to chemical stimulus (GO:0070887)	2624	270	123.58	+	2.18	7.78e-34	2.12e-31
cellular response to lipid (GO:0071396)	486	50	22.89	+	2.18	1.27e-06	5.15e-05
cellular response to oxygen-containing compound (GO:1901701)	905	93	42.62	+	2.18	2.24e-11	1.64e-09
response to oxidative stress (GO:0006979)	371	38	17.47	+	2.17	2.89e-05	0.000919
positive regulation of intracellular signal transduction (GO:1902533)	968	99	45.59	+	2.17	6.43e-12	4.98e-10
regulation of body fluid levels (GO:0050878)	499	51	23.5	+	2.17	1.07e-06	4.39e-05
regulation of anatomical structure morphogenesis (GO:0022603)	980	100	46.15	+	2.17	5.23e-12	4.1e-10
regulation of homeostatic process (GO:0032844)	471	48	22.18	+	2.16	2.61e-06	9.99e-05
positive regulation of multicellular organismal process (GO:0051240)	1493	152	70.31	+	2.16	9.19e-18	1.03e-15
protein autophosphorylation (GO:0046777)	197	20	9.28	+	2.16	0.00245	0.0444
negative regulation of programmed cell death (GO:0043069)	867	88	40.83	+	2.16	1.41e-10	9.52e-09
negative regulation of establishment of protein localization (GO:1904950)	207	21	9.75	+	2.15	0.00185	0.035
cellular response to external stimulus (GO:0071496)	298	30	14.03	+	2.14	0.00023	0.00596
regulation of cellular response to growth factor stimulus (GO:0090287)	249	25	11.73	+	2.13	0.000973	0.0202
positive regulation of secretion by cell (GO:1903532)	359	36	16.91	+	2.13	6.5e-05	0.00192
positive regulation of cytoskeleton organization (GO:0051495)	200	20	9.42	+	2.12	0.00274	0.0485
positive regulation of protein complex assembly (GO:0031334)	230	23	10.83	+	2.12	0.00183	0.0346
negative regulation of cell proliferation (GO:0008285)	661	66	31.13	+	2.12	7.65e-08	3.8e-06
response to organic substance (GO:0010033)	2765	276	130.22	+	2.12	1.91e-32	4.77e-30
positive regulation of homeostatic process (GO:0032846)	221	22	10.41	+	2.11	0.00167	0.0319
negative regulation of apoptotic signaling pathway (GO:2001234)	211	21	9.94	+	2.11	0.00217	0.04
anatomical structure formation involved in morphogenesis (GO:0048646)	840	83	39.56	+	2.1	1.72e-09	1.05e-07
multi-organism process (GO:0051704)	2348	232	110.58	+	2.1	3.73e-26	6.36e-24
positive regulation of secretion (GO:0051047)	386	38	18.18	+	2.09	6.96e-05	0.00204
positive regulation of apoptotic process (GO:0043065)	601	59	28.3	+	2.08	5.01e-07	2.19e-05
positive regulation of cell death (GO:0010942)	653	64	30.75	+	2.08	1.86e-07	8.71e-06
positive regulation of MAPK cascade (GO:0043410)	502	49	23.64	+	2.07	5.65e-06	0.000202
negative regulation of response to stimulus (GO:0048585)	1477	144	69.56	+	2.07	1.59e-15	1.63e-13
cellular response to oxidative stress (GO:0034599)	226	22	10.64	+	2.07	0.0028	0.0489
signal transduction by protein phosphorylation (GO:0023014)	411	40	19.36	+	2.07	4.53e-05	0.00138
cell-cell adhesion (GO:0098609)	442	43	20.82	+	2.07	3.03e-05	0.000958
negative regulation of cell death (GO:0060548)	946	92	44.55	+	2.06	4.48e-10	2.87e-08
positive regulation of programmed cell death (GO:0043068)	607	59	28.59	+	2.06	8.48e-07	3.57e-05
positive regulation of cytosolic calcium ion concentration (GO:0007204)	247	24	11.63	+	2.06	0.00162	0.0311
cellular response to drug (GO:0035690)	309	30	14.55	+	2.06	0.000471	0.0109
response to oxygen-containing compound (GO:1901700)	1445	140	68.05	+	2.06	9.81e-15	9.57e-13
positive regulation of protein transport (GO:0051222)	488	47	22.98	+	2.04	1.18e-05	0.000404
regulation of cysteine-type endopeptidase activity (GO:2000116)	239	23	11.26	+	2.04	0.00228	0.0418
positive regulation of establishment of protein localization (GO:1904951)	523	50	24.63	+	2.03	8.29e-06	0.00029
proteolysis (GO:0006508)	1331	127	62.69	+	2.03	4.53e-13	4.04e-11
response to extracellular stimulus (GO:0009991)	483	46	22.75	+	2.02	2.57e-05	0.000824
MAPK cascade (GO:0000165)	371	35	17.47	+	2	0.000239	0.00614
regulation of peptide transport (GO:0090087)	817	77	38.48	+	2	5.46e-08	2.83e-06
negative regulation of protein metabolic process (GO:0051248)	1125	106	52.98	+	2	1.02e-10	6.99e-09
positive regulation of signal transduction (GO:0009967)	1510	142	71.12	+	2	3.72e-14	3.54e-12
regulation of protein transport (GO:0051223)	787	74	37.06	+	2	8.72e-08	4.29e-06
regulation of apoptotic signaling pathway (GO:2001233)	383	36	18.04	+	2	0.000196	0.0052
positive regulation of phosphorus metabolic process (GO:0010562)	1098	103	51.71	+	1.99	2.6e-10	1.73e-08
positive regulation of phosphate metabolic process (GO:0045937)	1098	103	51.71	+	1.99	2.6e-10	1.72e-08
negative regulation of signal transduction (GO:0009968)	1176	110	55.39	+	1.99	6.22e-11	4.38e-09
post-translational protein modification (GO:0043687)	440	41	20.72	+	1.98	8.51e-05	0.00245
regulation of protein metabolic process (GO:0051246)	2778	258	130.83	+	1.97	1.31e-25	2.19e-23
regulation of establishment of protein localization (GO:0070201)	830	77	39.09	+	1.97	7.6e-08	3.79e-06
response to nutrient levels (GO:0031667)	453	42	21.33	+	1.97	9.74e-05	0.00276
positive regulation of developmental process (GO:0051094)	1241	115	58.45	+	1.97	4.51e-11	3.22e-09
negative regulation of intracellular signal transduction (GO:1902532)	500	46	23.55	+	1.95	5.55e-05	0.00166
cellular divalent inorganic cation homeostasis (GO:0072503)	403	37	18.98	+	1.95	0.000266	0.00675
regulation of lipid metabolic process (GO:0019216)	371	34	17.47	+	1.95	0.000582	0.013
positive regulation of phosphorylation (GO:0042327)	983	90	46.3	+	1.94	1.01e-08	5.7e-07
regulation of apoptotic process (GO:0042981)	1497	137	70.5	+	1.94	7.89e-13	6.83e-11
regulation of epithelial cell proliferation (GO:0050678)	306	28	14.41	+	1.94	0.00188	0.0354
regulation of MAPK cascade (GO:0043408)	700	64	32.97	+	1.94	1.84e-06	7.25e-05
apoptotic process (GO:0006915)	910	83	42.86	+	1.94	4.63e-08	2.41e-06
cellular calcium ion homeostasis (GO:0006874)	384	35	18.08	+	1.94	0.000469	0.0108
negative regulation of cell communication (GO:0010648)	1273	116	59.95	+	1.93	7.89e-11	5.49e-09
positive regulation of transport (GO:0051050)	978	89	46.06	+	1.93	2.13e-08	1.16e-06
negative regulation of cellular protein metabolic process (GO:0032269)	1066	97	50.2	+	1.93	3.84e-09	2.27e-07
positive regulation of signaling (GO:0023056)	1650	150	77.71	+	1.93	8.86e-14	8.22e-12
negative regulation of signaling (GO:0023057)	1277	116	60.14	+	1.93	8.8e-11	6.07e-09
positive regulation of protein phosphorylation (GO:0001934)	936	85	44.08	+	1.93	4.23e-08	2.21e-06
positive regulation of cell communication (GO:0010647)	1643	149	77.38	+	1.93	1.27e-13	1.17e-11
regulation of programmed cell death (GO:0043067)	1512	137	71.21	+	1.92	1.57e-12	1.33e-10
positive regulation of cell differentiation (GO:0045597)	862	78	40.6	+	1.92	1.87e-07	8.72e-06
negative regulation of transferase activity (GO:0051348)	376	34	17.71	+	1.92	0.000644	0.0142
cellular response to nitrogen compound (GO:1901699)	577	52	27.17	+	1.91	2.29e-05	0.000739
cell proliferation (GO:0008283)	678	61	31.93	+	1.91	4.99e-06	0.000181
regulation of secretion (GO:0051046)	725	65	34.14	+	1.9	2.76e-06	0.000105
cellular response to organonitrogen compound (GO:0071417)	491	44	23.12	+	1.9	0.00012	0.00333
regulation of secretion by cell (GO:1903530)	670	60	31.55	+	1.9	6.82e-06	0.000242
interspecies interaction between organisms (GO:0044419)	771	69	36.31	+	1.9	1.5e-06	5.99e-05
cellular amino acid metabolic process (GO:0006520)	314	28	14.79	+	1.89	0.00223	0.041
circulatory system development (GO:0072359)	808	72	38.05	+	1.89	1.09e-06	4.47e-05
regulation of protein catabolic process (GO:0042176)	406	36	19.12	+	1.88	0.00066	0.0145
negative regulation of protein modification process (GO:0031400)	622	55	29.29	+	1.88	2.73e-05	0.000872
regulation of cell death (GO:0010941)	1629	144	76.72	+	1.88	2.3e-12	1.9e-10
calcium ion homeostasis (GO:0055074)	396	35	18.65	+	1.88	0.000868	0.0183
positive regulation of biological process (GO:0048518)	5607	495	264.07	+	1.87	4.29e-52	3.02e-49
regulation of hydrolase activity (GO:0051336)	1194	105	56.23	+	1.87	4.55e-09	2.67e-07
supramolecular fiber organization (GO:0097435)	388	34	18.27	+	1.86	0.00118	0.0238
response to inorganic substance (GO:0010035)	480	42	22.61	+	1.86	0.000357	0.00877
divalent inorganic cation homeostasis (GO:0072507)	423	37	19.92	+	1.86	0.000599	0.0133
positive regulation of protein modification process (GO:0031401)	1202	105	56.61	+	1.85	7.64e-09	4.32e-07
signal transduction (GO:0007165)	4956	432	233.41	+	1.85	1.81e-41	7.01e-39
regulation of multicellular organismal development (GO:2000026)	1805	157	85.01	+	1.85	5.67e-13	4.97e-11
positive regulation of hydrolase activity (GO:0051345)	739	64	34.8	+	1.84	1.16e-05	0.000397
negative regulation of transport (GO:0051051)	475	41	22.37	+	1.83	0.000501	0.0115
response to abiotic stimulus (GO:0009628)	1118	96	52.65	+	1.82	6.72e-08	3.43e-06
cell death (GO:0008219)	1074	92	50.58	+	1.82	1.32e-07	6.37e-06
programmed cell death (GO:0012501)	1039	89	48.93	+	1.82	2.71e-07	1.24e-05
actin cytoskeleton organization (GO:0030036)	434	37	20.44	+	1.81	0.00101	0.0208
negative regulation of multicellular organismal process (GO:0051241)	1044	89	49.17	+	1.81	2.9e-07	1.32e-05
cellular metal ion homeostasis (GO:0006875)	493	42	23.22	+	1.81	0.000449	0.0105
positive regulation of GTPase activity (GO:0043547)	412	35	19.4	+	1.8	0.00164	0.0314
membrane organization (GO:0061024)	836	71	39.37	+	1.8	5.58e-06	0.000201
regulation of protein phosphorylation (GO:0001932)	1362	115	64.15	+	1.79	7.58e-09	4.3e-07
negative regulation of catalytic activity (GO:0043086)	891	75	41.96	+	1.79	4.88e-06	0.000177
regulation of developmental process (GO:0050793)	2379	200	112.04	+	1.79	3.72e-15	3.67e-13
positive regulation of proteolysis (GO:0045862)	393	33	18.51	+	1.78	0.00284	0.0492
response to toxic substance (GO:0009636)	501	42	23.6	+	1.78	0.000701	0.0153
response to organonitrogen compound (GO:0010243)	884	74	41.63	+	1.78	6.57e-06	0.000234
morphogenesis of an epithelium (GO:0002009)	419	35	19.73	+	1.77	0.00187	0.0352
positive regulation of kinase activity (GO:0033674)	551	46	25.95	+	1.77	0.000405	0.0097
response to nitrogen compound (GO:1901698)	998	83	47	+	1.77	1.77e-06	7.01e-05
regulation of GTPase activity (GO:0043087)	481	40	22.65	+	1.77	0.00118	0.0238
skeletal system development (GO:0001501)	469	39	22.09	+	1.77	0.00109	0.0222
response to chemical (GO:0042221)	4164	346	196.11	+	1.76	2.83e-27	5.1e-25
signaling (GO:0023052)	5349	444	251.92	+	1.76	1.04e-37	3.49e-35
response to peptide (GO:1901652)	446	37	21	+	1.76	0.0017	0.0325
regulation of multicellular organismal process (GO:0051239)	2777	230	130.79	+	1.76	8.28e-17	8.91e-15
positive regulation of transferase activity (GO:0051347)	690	57	32.5	+	1.75	9.95e-05	0.00281
regulation of cell morphogenesis (GO:0022604)	436	36	20.53	+	1.75	0.0022	0.0405
regulation of kinase activity (GO:0043549)	849	70	39.98	+	1.75	1.98e-05	0.000646
cell communication (GO:0007154)	5447	449	256.53	+	1.75	1.11e-37	3.67e-35
positive regulation of cellular process (GO:0048522)	4978	410	234.45	+	1.75	4.82e-33	1.29e-30
response to stimulus (GO:0050896)	8142	669	383.46	+	1.74	1.5e-71	3.87e-68
positive regulation of protein metabolic process (GO:0051247)	1612	132	75.92	+	1.74	2.63e-09	1.58e-07
regulation of phosphorylation (GO:0042325)	1490	122	70.17	+	1.74	1.04e-08	5.83e-07
symbiont process (GO:0044403)	734	60	34.57	+	1.74	0.000108	0.00302
regulation of intracellular signal transduction (GO:1902531)	1800	147	84.77	+	1.73	3.02e-10	2e-08
regulation of protein kinase activity (GO:0045859)	784	64	36.92	+	1.73	6.15e-05	0.00182
regulation of protein localization (GO:0032880)	1043	85	49.12	+	1.73	2.85e-06	0.000108
regulation of localization (GO:0032879)	2595	211	122.21	+	1.73	1.59e-14	1.53e-12
regulation of protein serine/threonine kinase activity (GO:0071900)	492	40	23.17	+	1.73	0.00142	0.028
metal ion homeostasis (GO:0055065)	555	45	26.14	+	1.72	0.000884	0.0186
regulation of transferase activity (GO:0051338)	1024	83	48.23	+	1.72	4.78e-06	0.000175
cellular homeostasis (GO:0019725)	815	66	38.38	+	1.72	5.9e-05	0.00175
response to organic cyclic compound (GO:0014070)	879	71	41.4	+	1.72	2.75e-05	0.000877
regulation of phosphate metabolic process (GO:0019220)	1723	139	81.15	+	1.71	1.94e-09	1.17e-07
regulation of phosphorus metabolic process (GO:0051174)	1737	140	81.81	+	1.71	2.1e-09	1.27e-07
positive regulation of organelle organization (GO:0010638)	622	50	29.29	+	1.71	0.000597	0.0133
regulation of signal transduction (GO:0009966)	3083	247	145.2	+	1.7	1.64e-16	1.74e-14
positive regulation of protein kinase activity (GO:0045860)	512	41	24.11	+	1.7	0.00171	0.0325
positive regulation of molecular function (GO:0044093)	1761	141	82.94	+	1.7	2.65e-09	1.59e-07
cellular response to stimulus (GO:0051716)	6423	513	302.5	+	1.7	7.87e-42	3.13e-39
regulation of protein modification process (GO:0031399)	1753	140	82.56	+	1.7	3.52e-09	2.09e-07
homeostatic process (GO:0042592)	1469	117	69.18	+	1.69	1.01e-07	4.92e-06
positive regulation of cellular protein metabolic process (GO:0032270)	1520	121	71.59	+	1.69	5.74e-08	2.96e-06
positive regulation of catalytic activity (GO:0043085)	1436	114	67.63	+	1.69	1.57e-07	7.48e-06
viral process (GO:0016032)	662	52	31.18	+	1.67	0.000635	0.014
cellular chemical homeostasis (GO:0055082)	676	53	31.84	+	1.66	0.000701	0.0152
negative regulation of molecular function (GO:0044092)	1178	92	55.48	+	1.66	6.92e-06	0.000245
positive regulation of cellular component organization (GO:0051130)	1167	91	54.96	+	1.66	6.55e-06	0.000234
regulation of cell differentiation (GO:0045595)	1643	128	77.38	+	1.65	8.33e-08	4.11e-06
regulation of cell communication (GO:0010646)	3374	261	158.9	+	1.64	9.31e-16	9.69e-14
transport (GO:0006810)	4324	334	203.64	+	1.64	7.48e-21	1.02e-18
establishment of localization (GO:0051234)	4440	341	209.11	+	1.63	5.63e-21	7.86e-19
regulation of transport (GO:0051049)	1849	142	87.08	+	1.63	3.07e-08	1.64e-06
response to endogenous stimulus (GO:0009719)	1368	105	64.43	+	1.63	2.43e-06	9.33e-05
regulation of cellular protein metabolic process (GO:0032268)	2533	194	119.29	+	1.63	3.87e-11	2.79e-09
regulation of signaling (GO:0023051)	3423	262	161.21	+	1.63	2.76e-15	2.76e-13
localization (GO:0051179)	5436	416	256.02	+	1.62	5.81e-27	1.04e-24
response to hormone (GO:0009725)	877	67	41.3	+	1.62	0.000209	0.00552
regulation of catalytic activity (GO:0050790)	2317	177	109.12	+	1.62	4.23e-10	2.72e-08
cellular ion homeostasis (GO:0006873)	590	45	27.79	+	1.62	0.0025	0.0451
intracellular signal transduction (GO:0035556)	1605	122	75.59	+	1.61	5.99e-07	2.59e-05
oxoacid metabolic process (GO:0043436)	961	73	45.26	+	1.61	0.00015	0.00409
response to drug (GO:0042493)	911	69	42.9	+	1.61	0.000261	0.00665
organic acid metabolic process (GO:0006082)	978	74	46.06	+	1.61	0.000129	0.00355
ion homeostasis (GO:0050801)	681	51	32.07	+	1.59	0.00195	0.0365
carboxylic acid metabolic process (GO:0019752)	871	65	41.02	+	1.58	0.0005	0.0115
regulation of molecular function (GO:0065009)	3391	247	159.7	+	1.55	4.66e-12	3.71e-10
cellular response to endogenous stimulus (GO:0071495)	1113	81	52.42	+	1.55	0.000233	0.00601
protein phosphorylation (GO:0006468)	969	70	45.64	+	1.53	0.00071	0.0154
regulation of cellular localization (GO:0060341)	877	63	41.3	+	1.53	0.00163	0.0311
protein metabolic process (GO:0019538)	4466	320	210.33	+	1.52	2.95e-15	2.93e-13
chemical homeostasis (GO:0048878)	969	69	45.64	+	1.51	0.00121	0.0244
regulation of biological quality (GO:0065008)	3628	253	170.87	+	1.48	1.68e-10	1.13e-08
organonitrogen compound metabolic process (GO:1901564)	5534	381	260.63	+	1.46	4.68e-16	4.94e-14
cellular response to stress (GO:0033554)	1599	110	75.31	+	1.46	0.000123	0.0034
positive regulation of metabolic process (GO:0009893)	3268	224	153.91	+	1.46	1.37e-08	7.53e-07
negative regulation of cellular process (GO:0048523)	4454	305	209.77	+	1.45	5.05e-12	3.99e-10
negative regulation of biological process (GO:0048519)	4952	339	233.22	+	1.45	1.53e-13	1.4e-11
regulation of cellular component organization (GO:0051128)	2326	158	109.55	+	1.44	5.68e-06	0.000203
anatomical structure morphogenesis (GO:0009653)	2021	137	95.18	+	1.44	3.06e-05	0.000965
positive regulation of cellular metabolic process (GO:0031325)	3051	206	143.69	+	1.43	2.04e-07	9.44e-06
positive regulation of nitrogen compound metabolic process (GO:0051173)	2940	198	138.46	+	1.43	4.6e-07	2.02e-05
tissue development (GO:0009888)	1658	111	78.09	+	1.42	0.00032	0.00795
negative regulation of nitrogen compound metabolic process (GO:0051172)	2347	157	110.53	+	1.42	1.58e-05	0.000531
phosphorylation (GO:0016310)	1289	86	60.71	+	1.42	0.00193	0.0363
positive regulation of macromolecule metabolic process (GO:0010604)	3034	202	142.89	+	1.41	6.56e-07	2.81e-05
small molecule metabolic process (GO:0044281)	1815	118	85.48	+	1.38	0.000675	0.0148
animal organ development (GO:0048513)	2988	192	140.72	+	1.36	1.31e-05	0.000444
regulation of cellular process (GO:0050794)	10764	686	506.94	+	1.35	1.9e-29	3.99e-27
phosphorus metabolic process (GO:0006793)	2199	140	103.56	+	1.35	0.000397	0.00962
negative regulation of cellular metabolic process (GO:0031324)	2516	159	118.49	+	1.34	0.000223	0.00579
phosphate-containing compound metabolic process (GO:0006796)	2107	133	99.23	+	1.34	0.000833	0.0176
regulation of biological process (GO:0050789)	11425	719	538.08	+	1.34	1.01e-30	2.33e-28
regulation of nitrogen compound metabolic process (GO:0051171)	5958	374	280.6	+	1.33	4.52e-10	2.88e-08
catabolic process (GO:0009056)	1950	122	91.84	+	1.33	0.00214	0.0397
regulation of primary metabolic process (GO:0080090)	6124	383	288.42	+	1.33	3.19e-10	2.08e-08
negative regulation of macromolecule metabolic process (GO:0010605)	2546	158	119.91	+	1.32	0.000511	0.0117
biological regulation (GO:0065007)	12072	746	568.55	+	1.31	1.56e-30	3.5e-28
negative regulation of metabolic process (GO:0009892)	2795	171	131.63	+	1.3	0.0005	0.0115
regulation of metabolic process (GO:0019222)	6672	408	314.23	+	1.3	1.01e-09	6.21e-08
multicellular organism development (GO:0007275)	4769	291	224.6	+	1.3	1.9e-06	7.47e-05
system development (GO:0048731)	4173	254	196.53	+	1.29	1.64e-05	0.000547
regulation of macromolecule metabolic process (GO:0060255)	6151	374	289.69	+	1.29	2.1e-08	1.14e-06
developmental process (GO:0032502)	5497	332	258.89	+	1.28	5.11e-07	2.23e-05
anatomical structure development (GO:0048856)	5137	309	241.93	+	1.28	2.39e-06	9.18e-05
cellular component organization (GO:0016043)	5273	313	248.34	+	1.26	7.05e-06	0.000249
multicellular organismal process (GO:0032501)	6688	393	314.98	+	1.25	3.55e-07	1.59e-05
cellular component organization or biogenesis (GO:0071840)	5498	318	258.94	+	1.23	4.86e-05	0.00147
regulation of cellular metabolic process (GO:0031323)	6187	344	291.38	+	1.18	0.000422	0.01
organic substance metabolic process (GO:0071704)	9520	528	448.36	+	1.18	7.98e-07	3.37e-05
metabolic process (GO:0008152)	9969	551	469.5	+	1.17	4.37e-07	1.93e-05
cellular process (GO:0009987)	15084	832	710.4	+	1.17	9.04e-19	1.07e-16
macromolecule metabolic process (GO:0043170)	7781	428	366.46	+	1.17	9.48e-05	0.0027
primary metabolic process (GO:0044238)	9162	492	431.5	+	1.14	0.000164	0.00442
nitrogen compound metabolic process (GO:0006807)	8640	462	406.91	+	1.14	0.000591	0.0132
biological_process (GO:0008150)	17500	935	824.18	+	1.13	2.53e-25	4.14e-23
macromolecule biosynthetic process (GO:0009059)	3762	141	177.18	-	0.8	0.00286	0.0496
cellular nitrogen compound metabolic process (GO:0034641)	5191	186	244.48	-	0.76	1.56e-05	0.000526
cellular macromolecule biosynthetic process (GO:0034645)	3697	130	174.11	-	0.75	0.00022	0.00573
heterocycle biosynthetic process (GO:0018130)	3035	106	142.94	-	0.74	0.000803	0.0171
heterocycle metabolic process (GO:0046483)	4740	164	223.24	-	0.73	5.63e-06	0.000202
cellular aromatic compound metabolic process (GO:0006725)	4776	165	224.93	-	0.73	4.91e-06	0.000178
organic cyclic compound biosynthetic process (GO:1901362)	3173	109	149.44	-	0.73	0.000304	0.00758
organic cyclic compound metabolic process (GO:1901360)	4997	171	235.34	-	0.73	1.28e-06	5.19e-05
aromatic compound biosynthetic process (GO:0019438)	3040	104	143.17	-	0.73	0.000402	0.00965
nucleobase-containing compound biosynthetic process (GO:0034654)	2967	101	139.73	-	0.72	0.000354	0.00869
nucleobase-containing compound metabolic process (GO:0006139)	4564	154	214.95	-	0.72	2.29e-06	8.84e-05
cellular nitrogen compound biosynthetic process (GO:0044271)	3488	117	164.27	-	0.71	4.27e-05	0.00131
gene expression (GO:0010467)	3782	120	178.12	-	0.67	9.2e-07	3.83e-05
nucleic acid metabolic process (GO:0090304)	4003	118	188.53	-	0.63	4.65e-09	2.71e-07
RNA biosynthetic process (GO:0032774)	2620	77	123.39	-	0.62	4.68e-06	0.000173
transcription, DNA-templated (GO:0006351)	2610	76	122.92	-	0.62	3.53e-06	0.000132
nucleic acid-templated transcription (GO:0097659)	2611	76	122.97	-	0.62	2.84e-06	0.000107
RNA metabolic process (GO:0016070)	3476	98	163.71	-	0.6	6.55e-09	3.75e-07
nervous system process (GO:0050877)	1281	30	60.33	-	0.5	1.88e-05	0.000616
organelle assembly (GO:0070925)	679	15	31.98	-	0.47	0.00145	0.0285
cellular macromolecular complex assembly (GO:0034622)	815	18	38.38	-	0.47	0.000436	0.0103
cation transmembrane transport (GO:0098655)	620	13	29.2	-	0.45	0.00126	0.0253
inorganic ion transmembrane transport (GO:0098660)	642	13	30.24	-	0.43	0.000746	0.016
inorganic cation transmembrane transport (GO:0098662)	552	10	26	-	0.38	0.000619	0.0137
sensory perception (GO:0007600)	946	17	44.55	-	0.38	4.75e-06	0.000175
mRNA metabolic process (GO:0016071)	680	12	32.03	-	0.37	0.000114	0.00315
ribonucleoprotein complex biogenesis (GO:0022613)	468	8	22.04	-	0.36	0.00111	0.0225
chemical synaptic transmission (GO:0007268)	413	7	19.45	-	0.36	0.00268	0.0478
anterograde trans-synaptic signaling (GO:0098916)	413	7	19.45	-	0.36	0.00268	0.0478
Unclassified (UNCLASSIFIED)	3542	56	166.82	-	0.34	2.53e-25	4.18e-23
detection of stimulus (GO:0051606)	675	10	31.79	-	0.31	1.35e-05	0.000455
RNA processing (GO:0006396)	897	12	42.25	-	0.28	7.66e-08	3.8e-06
detection of chemical stimulus (GO:0009593)	507	6	23.88	-	0.25	3.29e-05	0.00103
detection of stimulus involved in sensory perception (GO:0050906)	524	6	24.68	-	0.24	1.7e-05	0.000566
mRNA processing (GO:0006397)	465	4	21.9	-	0.18	7.97e-06	0.00028
microtubule-based movement (GO:0007018)	250	2	11.77	-	0.17	0.0018	0.0341
detection of chemical stimulus involved in sensory perception (GO:0050907)	472	3	22.23	-	0.13	9.53e-07	3.96e-05
sensory perception of chemical stimulus (GO:0007606)	533	3	25.1	-	0.12	7.45e-08	3.73e-06
RNA splicing (GO:0008380)	400	2	18.84	-	0.11	2.57e-06	9.84e-05
mRNA splicing, via spliceosome (GO:0000398)	285	1	13.42	-	0.07	4.16e-05	0.00128
RNA splicing, via transesterification reactions with bulged adenosine as nucleophile (GO:0000377)	285	1	13.42	-	0.07	4.16e-05	0.00128
RNA splicing, via transesterification reactions (GO:0000375)	288	1	13.56	-	0.07	4.19e-05	0.00129
detection of chemical stimulus involved in sensory perception of smell (GO:0050911)	429	1	20.2	-	0.05	9.76e-08	4.75e-06
sensory perception of smell (GO:0007608)	458	1	21.57	-	0.05	1.99e-08	1.09e-06
