# Supplementary material for: Colonic microbiota is associated with inflammation and host epigenomic alterations in inflammatory bowel disease
Source: Nat Commun. 2020 Mar 23;11:1512. doi: 10.1038/s41467-020-15342-5 (PMC7089947; doi:10.1038/s41467-020-15342-5)
Supplement: Supplementary file 12 — Supplementary Data 10 [file 41467_2020_15342_MOESM12_ESM.xlsx]

## Sheet: Suppl. Table 10
Supplementary Table 10: GO Ontology results for differentially expressed genes associated with Ulcerative Colitis inflammed mucosa
Positive LogfoldChange DEs (associated with UC inflammation)
Analysis Type:	PANTHER Overrepresentation Test (release 20160715)
Annotation Version and Release Date:	GO Ontology database Released 2016-12-28
Analyzed List:	upload_1 (Homo sapiens)
Reference List:	Homo sapiens (all genes in database)
Bonferroni count:	8204
GO biological process complete	Homo sapiens - REFLIST (20972)	upload_1 (2184)	upload_1 (expected)	upload_1 (over/under)	upload_1 (fold Enrichment)	upload_1 (P-value)
positive regulation of interleukin-2 biosynthetic process (GO:0045086)	12	10	1.25	+	8	0.00667
regulation of interleukin-2 biosynthetic process (GO:0045076)	18	14	1.87	+	7.47	0.000106
positive regulation of antigen receptor-mediated signaling pathway (GO:0050857)	17	12	1.77	+	6.78	0.00313
T cell migration (GO:0072678)	17	12	1.77	+	6.78	0.00313
complement activation classical pathway (GO:0006958)	97	63	10.1	+	6.24	2.01e-25
humoral immune response mediated by circulating immunoglobulin (GO:0002455)	102	64	10.62	+	6.03	4.67e-25
complement activation (GO:0006956)	112	70	11.66	+	6	1.54e-27
thymic T cell selection (GO:0045061)	18	11	1.87	+	5.87	0.0368
positive regulation of neutrophil migration (GO:1902624)	25	15	2.6	+	5.76	0.000916
regulation of B cell differentiation (GO:0045577)	25	15	2.6	+	5.76	0.000916
positive regulation of neutrophil chemotaxis (GO:0090023)	22	13	2.29	+	5.67	0.00743
positive regulation of interleukin-2 production (GO:0032743)	30	17	3.12	+	5.44	0.000302
regulation of antigen processing and presentation (GO:0002577)	23	13	2.4	+	5.43	0.012
regulation of granulocyte chemotaxis (GO:0071622)	39	22	4.06	+	5.42	3.49e-06
immunoglobulin mediated immune response (GO:0016064)	133	75	13.85	+	5.41	6.73e-27
positive regulation of granulocyte chemotaxis (GO:0071624)	25	14	2.6	+	5.38	0.00537
regulation of neutrophil chemotaxis (GO:0090022)	27	15	2.81	+	5.33	0.0024
B cell mediated immunity (GO:0019724)	135	75	14.06	+	5.33	1.69e-26
protein activation cascade (GO:0072376)	136	75	14.16	+	5.3	2.66e-26
positive regulation of interleukin-4 production (GO:0032753)	22	12	2.29	+	5.24	0.043
regulation of T-helper 1 type immune response (GO:0002825)	22	12	2.29	+	5.24	0.043
negative regulation of cytokine production involved in immune response (GO:0002719)	22	12	2.29	+	5.24	0.043
regulation of interleukin-2 production (GO:0032663)	50	27	5.21	+	5.19	1.01e-07
positive regulation of CD4-positive alpha-beta T cell differentiation (GO:0043372)	26	14	2.71	+	5.17	0.00846
regulation of interleukin-4 production (GO:0032673)	28	15	2.92	+	5.14	0.00376
regulation of neutrophil migration (GO:1902622)	32	17	3.33	+	5.1	0.000746
lipopolysaccharide-mediated signaling pathway (GO:0031663)	32	17	3.33	+	5.1	0.000746
adaptive immune response based on somatic recombination of immune receptors built from immunoglobulin superfamily domains (GO:0002460)	192		19.99	+	5.1	2.28e-35
collagen catabolic process (GO:0030574)	65	34	6.77	+	5.02	5.79e-10
lymphocyte migration (GO:0072676)	52	27	5.42	+	4.99	2.4e-07
positive regulation of CD4-positive alpha-beta T cell activation (GO:2000516)	29	15	3.02	+	4.97	0.00578
negative regulation of production of molecular mediator of immune response (GO:0002701)	29	15	3.02	+	4.97	0.00578
negative regulation of B cell activation (GO:0050869)	31	16	3.23	+	4.96	0.00257
immune response-regulating cell surface receptor signaling pathway involved in phagocytosis (GO:0002433)	128	66	13.33	+	4.95	2.8e-21
Fc-gamma receptor signaling pathway involved in phagocytosis (GO:0038096)	128	66	13.33	+	4.95	2.8e-21
Fc receptor mediated stimulatory signaling pathway (GO:0002431)	130	67	13.54	+	4.95	1.26e-21
Fc-gamma receptor signaling pathway (GO:0038094)	132	68	13.75	+	4.95	5.62e-22
regulation of mononuclear cell migration (GO:0071675)	35	18	3.64	+	4.94	0.000509
collagen metabolic process (GO:0032963)	76	39	7.91	+	4.93	1.61e-11
collagen fibril organization (GO:0030199)	39	20	4.06	+	4.92	0.000101
lymphocyte mediated immunity (GO:0002449)	186	95	19.37	+	4.9	1.94e-31
T cell selection (GO:0045058)	36	18	3.75	+	4.8	0.000767
regulation of interleukin-1 beta secretion (GO:0050706)	28	14	2.92	+	4.8	0.0197
regulation of CD4-positive alpha-beta T cell differentiation (GO:0043370)	36	18	3.75	+	4.8	0.000767
adaptive immune response (GO:0002250)	377	188	39.26	+	4.79	8.23e-64
negative regulation of leukocyte apoptotic process (GO:2000107)	43	21	4.48	+	4.69	0.000101
regulation of antigen receptor-mediated signaling pathway (GO:0050854)	43	21	4.48	+	4.69	0.000101
cytokine secretion (GO:0050663)	41	20	4.27	+	4.68	0.000227
positive regulation of interleukin-1 beta production (GO:0032731)	29	14	3.02	+	4.64	0.0293
multicellular organismal macromolecule metabolic process (GO:0044259)	81	39	8.44	+	4.62	1.17e-10
negative regulation of cytokine secretion (GO:0050710)	48	23	5	+	4.6	2.98e-05
regulation of interleukin-1 beta production (GO:0032651)	46	22	4.79	+	4.59	6.65e-05
regulation of immunoglobulin mediated immune response (GO:0002889)	44	21	4.58	+	4.58	0.000149
regulation of B cell mediated immunity (GO:0002712)	44	21	4.58	+	4.58	0.000149
regulation of CD4-positive alpha-beta T cell activation (GO:2000514)	40	19	4.17	+	4.56	0.000746
positive regulation of tumor necrosis factor superfamily cytokine production (GO:1903557)	57	27	5.94	+	4.55	1.75e-06
regulation of interleukin-12 production (GO:0032655)	49	23	5.1	+	4.51	4.33e-05
positive regulation of leukocyte chemotaxis (GO:0002690)	81	38	8.44	+	4.5	5.54e-10
regulation of cytokine secretion (GO:0050707)	145	68	15.1	+	4.5	9.13e-20
negative regulation of interferon-gamma production (GO:0032689)	32	15	3.33	+	4.5	0.019
multicellular organismal catabolic process (GO:0044243)	73	34	7.6	+	4.47	1.35e-08
chemokine-mediated signaling pathway (GO:0070098)	73	34	7.6	+	4.47	1.35e-08
regulation of B cell proliferation (GO:0030888)	58	27	6.04	+	4.47	2.54e-06
regulation of interleukin-10 production (GO:0032653)	43	20	4.48	+	4.47	0.000484
interferon-gamma-mediated signaling pathway (GO:0060333)	71	33	7.39	+	4.46	3.01e-08
positive regulation of lymphocyte differentiation (GO:0045621)	82	38	8.54	+	4.45	7.99e-10
regulation of cell adhesion mediated by integrin (GO:0033628)	39	18	4.06	+	4.43	0.00242
lymphocyte chemotaxis (GO:0048247)	39	18	4.06	+	4.43	0.00242
leukocyte chemotaxis (GO:0030595)	124	57	12.91	+	4.41	8.78e-16
positive regulation of leukocyte migration (GO:0002687)	109	50	11.35	+	4.4	1.64e-13
leukocyte migration (GO:0050900)	351	161	36.55	+	4.4	2.05e-49
positive regulation of T cell differentiation (GO:0045582)	70	32	7.29	+	4.39	9.61e-08
regulation of interferon-gamma production (GO:0032649)	92	42	9.58	+	4.38	6.76e-11
positive regulation of tumor necrosis factor production (GO:0032760)	55	25	5.73	+	4.36	1.8e-05
regulation of leukocyte chemotaxis (GO:0002688)	99	45	10.31	+	4.36	8.83e-12
negative regulation of mononuclear cell proliferation (GO:0032945)	64	29	6.66	+	4.35	1.05e-06
negative regulation of lymphocyte proliferation (GO:0050672)	64	29	6.66	+	4.35	1.05e-06
positive regulation of cytokine secretion (GO:0050715)	93	42	9.68	+	4.34	9.63e-11
neutrophil chemotaxis (GO:0030593)	62	28	6.46	+	4.34	2.34e-06
positive regulation of T cell proliferation (GO:0042102)	96	43	10	+	4.3	6.17e-11
negative regulation of leukocyte proliferation (GO:0070664)	67	30	6.98	+	4.3	6.75e-07
positive regulation of interleukin-1 production (GO:0032732)	36	16	3.75	+	4.27	0.0174
T cell proliferation (GO:0042098)	36	16	3.75	+	4.27	0.0174
positive regulation of cytokine biosynthetic process (GO:0042108)	61	27	6.35	+	4.25	7.36e-06
positive regulation of chemotaxis (GO:0050921)	120	53	12.5	+	4.24	8.66e-14
regulation of T cell apoptotic process (GO:0070232)	34	15	3.54	+	4.24	0.039
regulation of interleukin-1 production (GO:0032652)	59	26	6.14	+	4.23	1.63e-05
B cell receptor signaling pathway (GO:0050853)	55	24	5.73	+	4.19	8.03e-05
positive regulation of alpha-beta T cell differentiation (GO:0046638)	39	17	4.06	+	4.19	0.011
positive regulation of interferon-gamma production (GO:0032729)	62	27	6.46	+	4.18	1.03e-05
granulocyte chemotaxis (GO:0071621)	69	30	7.19	+	4.18	1.34e-06
negative regulation of interleukin-6 production (GO:0032715)	37	16	3.85	+	4.15	0.0245
negative regulation of vasculature development (GO:1901343)	81	35	8.44	+	4.15	4.96e-08
cell chemotaxis (GO:0060326)	176	76	18.33	+	4.15	2.89e-20
regulation of alpha-beta T cell differentiation (GO:0046637)	51	22	5.31	+	4.14	0.000395
regulation of humoral immune response (GO:0002920)	51	22	5.31	+	4.14	0.000395
T cell costimulation (GO:0031295)	79	34	8.23	+	4.13	1.1e-07
type I interferon signaling pathway (GO:0060337)	63	27	6.56	+	4.12	1.44e-05
cellular response to type I interferon (GO:0071357)	63	27	6.56	+	4.12	1.44e-05
positive regulation of leukocyte differentiation (GO:1902107)	131	56	13.64	+	4.1	4.28e-14
regulation of interleukin-6 production (GO:0032675)	103	44	10.73	+	4.1	1.51e-10
positive regulation of adaptive immune response based on somatic recombination of immune receptors built from immunoglobulin superfamily domains (GO:0002824)	75	32	7.81	+	4.1	5.33e-07
response to interferon-gamma (GO:0034341)	146	62	15.2	+	4.08	9.92e-16
humoral immune response (GO:0006959)	245	104	25.51	+	4.08	4.21e-28
regulation of cytokine production involved in immune response (GO:0002718)	59	25	6.14	+	4.07	7.05e-05
positive regulation of leukocyte cell-cell adhesion (GO:1903039)	218	92	22.7	+	4.05	2.27e-24
regulation of adaptive immune response (GO:0002819)	128	54	13.33	+	4.05	2.87e-13
lymphocyte costimulation (GO:0031294)	81	34	8.44	+	4.03	2.1e-07
neutrophil migration (GO:1990266)	67	28	6.98	+	4.01	1.25e-05
response to type I interferon (GO:0034340)	67	28	6.98	+	4.01	1.25e-05
regulation of leukocyte apoptotic process (GO:2000106)	79	33	8.23	+	4.01	4.62e-07
positive regulation of adaptive immune response (GO:0002821)	79	33	8.23	+	4.01	4.62e-07
regulation of tumor necrosis factor superfamily cytokine production (GO:1903555)	103	43	10.73	+	4.01	6.34e-10
regulation of leukocyte migration (GO:0002685)	156	65	16.25	+	4	3.36e-16
regulation of alpha-beta T cell activation (GO:0046634)	72	30	7.5	+	4	3.57e-06
alpha-beta T cell differentiation (GO:0046632)	48	20	5	+	4	0.00268
positive regulation of T cell activation (GO:0050870)	209	87	21.77	+	4	1.65e-22
positive regulation of alpha-beta T cell activation (GO:0046635)	53	22	5.52	+	3.99	0.000757
negative regulation of blood vessel morphogenesis (GO:2000181)	75	31	7.81	+	3.97	2.23e-06
negative regulation of leukocyte mediated immunity (GO:0002704)	46	19	4.79	+	3.97	0.00593
regulation of B cell activation (GO:0050864)	126	52	13.12	+	3.96	2.61e-12
regulation of cytokine biosynthetic process (GO:0042035)	97	40	10.1	+	3.96	6.68e-09
positive regulation of cell-cell adhesion (GO:0022409)	248	102	25.83	+	3.95	1.93e-26
negative regulation of angiogenesis (GO:0016525)	73	30	7.6	+	3.95	4.89e-06
regulation of chemotaxis (GO:0050920)	185	76	19.27	+	3.94	5.22e-19
regulation of adaptive immune response based on somatic recombination of immune receptors built from immunoglobulin superfamily domains (GO:0002822)	117	48	12.18	+	3.94	4.4e-11
regulation of T cell differentiation (GO:0045580)	115	47	11.98	+	3.92	9.63e-11
multicellular organism metabolic process (GO:0044236)	98	40	10.21	+	3.92	9.12e-09
cytokine production (GO:0001816)	128	52	13.33	+	3.9	4.86e-12
regulation of lymphocyte differentiation (GO:0045619)	141	57	14.68	+	3.88	2.44e-13
sprouting angiogenesis (GO:0002040)	47	19	4.89	+	3.88	0.00811
glomerulus development (GO:0032835)	52	21	5.42	+	3.88	0.00228
extracellular matrix organization (GO:0030198)	310	125	32.28	+	3.87	3.13e-32
regulation of mononuclear cell proliferation (GO:0032944)	199	80	20.72	+	3.86	1.42e-19
extracellular structure organization (GO:0043062)	311	125	32.39	+	3.86	4.24e-32
phagocytosis (GO:0006909)	237	95	24.68	+	3.85	1.22e-23
positive regulation of interleukin-6 production (GO:0032755)	65	26	6.77	+	3.84	0.000112
granulocyte migration (GO:0097530)	75	30	7.81	+	3.84	9.02e-06
positive regulation of angiogenesis (GO:0045766)	125	50	13.02	+	3.84	3.13e-11
regulation of tumor necrosis factor production (GO:0032680)	100	40	10.41	+	3.84	1.68e-08
leukocyte proliferation (GO:0070661)	90	36	9.37	+	3.84	2.07e-07
regulation of lymphocyte proliferation (GO:0050670)	198	79	20.62	+	3.83	4.2e-19
regulation of T cell proliferation (GO:0042129)	148	59	15.41	+	3.83	1.27e-13
positive regulation of mononuclear cell proliferation (GO:0032946)	133	53	13.85	+	3.83	5.52e-12
negative regulation of T cell activation (GO:0050868)	88	35	9.16	+	3.82	4.51e-07
negative regulation of lymphocyte activation (GO:0051250)	121	48	12.6	+	3.81	1.48e-10
cellular response to interferon-gamma (GO:0071346)	124	49	12.91	+	3.79	9.18e-11
leukocyte aggregation (GO:0070486)	233	92	24.26	+	3.79	2.33e-22
leukocyte cell-cell adhesion (GO:0007159)	261	103	27.18	+	3.79	2.47e-25
positive regulation of lymphocyte proliferation (GO:0050671)	132	52	13.75	+	3.78	1.61e-11
regulation of leukocyte proliferation (GO:0070663)	206	81	21.45	+	3.78	2.88e-19
negative regulation of T cell proliferation (GO:0042130)	51	20	5.31	+	3.77	0.00674
positive regulation of leukocyte proliferation (GO:0070665)	138	54	14.37	+	3.76	6.15e-12
regulation of bone mineralization (GO:0030500)	69	27	7.19	+	3.76	9.33e-05
negative regulation of tumor necrosis factor superfamily cytokine production (GO:1903556)	46	18	4.79	+	3.76	0.0241
negative regulation of leukocyte cell-cell adhesion (GO:1903038)	95	37	9.89	+	3.74	2.31e-07
alpha-beta T cell activation (GO:0046631)	57	22	5.94	+	3.71	0.00254
mononuclear cell proliferation (GO:0032943)	83	32	8.64	+	3.7	6.19e-06
positive regulation of cell activation (GO:0050867)	320	123	33.32	+	3.69	9.44e-30
regulation of acute inflammatory response (GO:0002673)	73	28	7.6	+	3.68	7.67e-05
regulation of osteoclast differentiation (GO:0045670)	60	23	6.25	+	3.68	0.00156
lymphocyte proliferation (GO:0046651)	81	31	8.44	+	3.68	1.34e-05
regulation of lymphocyte apoptotic process (GO:0070228)	55	21	5.73	+	3.67	0.00552
regulation of leukocyte cell-cell adhesion (GO:1903037)	317	121	33.01	+	3.67	6e-29
inflammatory response (GO:0006954)	462	176	48.11	+	3.66	1.77e-43
regulation of T cell activation (GO:0050863)	302	115	31.45	+	3.66	2.78e-27
positive regulation of leukocyte activation (GO:0002696)	311	118	32.39	+	3.64	6.24e-28
negative regulation of cell activation (GO:0050866)	161	61	16.77	+	3.64	3.62e-13
lymphocyte aggregation (GO:0071593)	227	86	23.64	+	3.64	1.39e-19
positive regulation of hemopoiesis (GO:1903708)	164	62	17.08	+	3.63	2.22e-13
T cell aggregation (GO:0070489)	225	85	23.43	+	3.63	3e-19
T cell activation (GO:0042110)	225	85	23.43	+	3.63	3e-19
positive regulation of lymphocyte activation (GO:0051251)	286	108	29.78	+	3.63	3.68e-25
negative regulation of leukocyte activation (GO:0002695)	143	54	14.89	+	3.63	2.55e-11
positive regulation of B cell activation (GO:0050871)	88	33	9.16	+	3.6	6.67e-06
regulation of leukocyte differentiation (GO:1902105)	240	90	24.99	+	3.6	2.54e-20
positive regulation of myeloid leukocyte differentiation (GO:0002763)	48	18	5	+	3.6	0.0427
positive regulation of cell adhesion (GO:0045785)	387	145	40.3	+	3.6	1.97e-34
regulation of angiogenesis (GO:0045765)	219	82	22.81	+	3.6	3.02e-18
negative regulation of immune response (GO:0050777)	123	46	12.81	+	3.59	3.84e-09
positive regulation of inflammatory response (GO:0050729)	115	43	11.98	+	3.59	2.19e-08
positive regulation of vasculature development (GO:1904018)	142	53	14.79	+	3.58	7.23e-11
regulation of phagocytosis (GO:0050764)	67	25	6.98	+	3.58	0.000772
regulation of immunoglobulin production (GO:0002637)	51	19	5.31	+	3.58	0.026
T cell differentiation (GO:0030217)	129	48	13.43	+	3.57	1.44e-09
immune response-activating cell surface receptor signaling pathway (GO:0002429)	358	133	37.28	+	3.57	5.83e-31
cellular response to lipopolysaccharide (GO:0071222)	138	51	14.37	+	3.55	3.32e-10
vasculogenesis (GO:0001570)	65	24	6.77	+	3.55	0.00166
lymphocyte activation (GO:0046649)	350	129	36.45	+	3.54	1.3e-29
positive regulation of response to external stimulus (GO:0032103)	266	98	27.7	+	3.54	8.26e-22
regulation of production of molecular mediator of immune response (GO:0002700)	106	39	11.04	+	3.53	3.52e-07
positive regulation of cytokine production (GO:0001819)	370	136	38.53	+	3.53	2.89e-31
extracellular matrix disassembly (GO:0022617)	79	29	8.23	+	3.52	0.000108
response to molecule of bacterial origin (GO:0002237)	308	113	32.07	+	3.52	2.05e-25
regulation of endothelial cell proliferation (GO:0001936)	101	37	10.52	+	3.52	1.23e-06
regulation of vasculature development (GO:1901342)	243	89	25.31	+	3.52	2.12e-19
activation of immune response (GO:0002253)	505	184	52.59	+	3.5	5.37e-43
response to lipopolysaccharide (GO:0032496)	294	107	30.62	+	3.49	1.2e-23
regulation of kidney development (GO:0090183)	55	20	5.73	+	3.49	0.0207
myeloid leukocyte migration (GO:0097529)	99	36	10.31	+	3.49	2.62e-06
cellular response to molecule of bacterial origin (GO:0071219)	144	52	15	+	3.47	4.5e-10
regulation of cell-cell adhesion (GO:0022407)	390	140	40.61	+	3.45	3.15e-31
positive regulation of immune system process (GO:0002684)	954	342	99.35	+	3.44	6.33e-83
immune response-regulating cell surface receptor signaling pathway (GO:0002768)	388	139	40.41	+	3.44	6.8e-31
immune response-activating signal transduction (GO:0002757)	456	163	47.49	+	3.43	1.11e-36
negative regulation of leukocyte differentiation (GO:1902106)	84	30	8.75	+	3.43	0.000111
regulation of lymphocyte activation (GO:0051249)	412	146	42.91	+	3.4	4.14e-32
Fc-epsilon receptor signaling pathway (GO:0038095)	178	63	18.54	+	3.4	2.53e-12
regulation of lymphocyte mediated immunity (GO:0002706)	116	41	12.08	+	3.39	3.73e-07
negative regulation of cell-cell adhesion (GO:0022408)	133	47	13.85	+	3.39	1.49e-08
positive regulation of endothelial cell migration (GO:0010595)	68	24	7.08	+	3.39	0.00366
angiogenesis (GO:0001525)	292	103	30.41	+	3.39	1.19e-21
regulation of leukocyte mediated immunity (GO:0002703)	156	55	16.25	+	3.39	2.21e-10
positive regulation of immune response (GO:0050778)	646	227	67.27	+	3.37	1.92e-51
regulation of biomineral tissue development (GO:0070167)	77	27	8.02	+	3.37	0.000822
T cell activation involved in immune response (GO:0002286)	60	21	6.25	+	3.36	0.0211
regulation of cell killing (GO:0031341)	60	21	6.25	+	3.36	0.0211
immune response-regulating signaling pathway (GO:0002764)	487	170	50.72	+	3.35	3.85e-37
regulation of coagulation (GO:0050818)	89	31	9.27	+	3.34	0.000113
cellular response to biotic stimulus (GO:0071216)	164	57	17.08	+	3.34	1.35e-10
regulation of cell activation (GO:0050865)	506	175	52.69	+	3.32	7.84e-38
lymphocyte differentiation (GO:0030098)	217	75	22.6	+	3.32	1.37e-14
regulation of immune effector process (GO:0002697)	327	113	34.05	+	3.32	2.7e-23
regulation of leukocyte activation (GO:0002694)	472	163	49.15	+	3.32	6.42e-35
regulation of hemostasis (GO:1900046)	84	29	8.75	+	3.32	0.00039
regulation of blood coagulation (GO:0030193)	84	29	8.75	+	3.32	0.00039
regulation of cytokine production (GO:0001817)	575	198	59.88	+	3.31	4.82e-43
positive regulation of immune effector process (GO:0002699)	163	56	16.97	+	3.3	3.63e-10
Fc receptor signaling pathway (GO:0038093)	242	83	25.2	+	3.29	3.24e-16
negative regulation of immune effector process (GO:0002698)	105	36	10.93	+	3.29	1.2e-05
regulation of myeloid leukocyte differentiation (GO:0002761)	108	37	11.25	+	3.29	7.32e-06
positive regulation of lymphocyte mediated immunity (GO:0002708)	73	25	7.6	+	3.29	0.00366
positive regulation of phosphatidylinositol 3-kinase signaling (GO:0014068)	65	22	6.77	+	3.25	0.021
leukocyte homeostasis (GO:0001776)	68	23	7.08	+	3.25	0.0127
regulation of chemokine production (GO:0032642)	68	23	7.08	+	3.25	0.0127
positive regulation of protein kinase B signaling (GO:0051897)	83	28	8.64	+	3.24	0.00104
defense response to virus (GO:0051607)	169	57	17.6	+	3.24	4.55e-10
regulation of immune response (GO:0050776)	942	316	98.1	+	3.22	2.59e-69
blood vessel morphogenesis (GO:0048514)	376	126	39.16	+	3.22	4.14e-25
positive regulation of cell migration (GO:0030335)	400	134	41.66	+	3.22	7.05e-27
positive regulation of endothelial cell proliferation (GO:0001938)	69	23	7.19	+	3.2	0.0161
cytokine-mediated signaling pathway (GO:0019221)	466	155	48.53	+	3.19	3.04e-31
immune response (GO:0006955)	1591	525	165.68	+	3.17	4.32e-120
regulation of cell adhesion (GO:0030155)	643	212	66.96	+	3.17	1.57e-43
positive regulation of leukocyte mediated immunity (GO:0002705)	88	29	9.16	+	3.16	0.00101
cellular response to interleukin-1 (GO:0071347)	85	28	8.85	+	3.16	0.00167
acute inflammatory response (GO:0002526)	70	23	7.29	+	3.16	0.0203
receptor-mediated endocytosis (GO:0006898)	280	92	29.16	+	3.16	4.77e-17
positive regulation of cell motility (GO:2000147)	414	136	43.11	+	3.15	1.64e-26
positive regulation of cell-substrate adhesion (GO:0010811)	107	35	11.14	+	3.14	6.43e-05
positive regulation of myeloid cell differentiation (GO:0045639)	80	26	8.33	+	3.12	0.0057
leukocyte differentiation (GO:0002521)	302	98	31.45	+	3.12	5.82e-18
innate immune response (GO:0045087)	614	199	63.94	+	3.11	1.46e-39
regulation of inflammatory response (GO:0050727)	306	99	31.87	+	3.11	4.41e-18
regulation of epithelial cell apoptotic process (GO:1904035)	68	22	7.08	+	3.11	0.0422
regulation of immune system process (GO:0002682)	1392	449	144.96	+	3.1	3.89e-97
positive regulation of cellular component movement (GO:0051272)	425	137	44.26	+	3.1	6.05e-26
regulation of endothelial cell migration (GO:0010594)	115	37	11.98	+	3.09	3.74e-05
positive regulation of ossification (GO:0045778)	84	27	8.75	+	3.09	0.00433
negative regulation of immune system process (GO:0002683)	371	119	38.64	+	3.08	5.63e-22
blood vessel development (GO:0001568)	459	147	47.8	+	3.08	8.94e-28
endoderm development (GO:0007492)	75	24	7.81	+	3.07	0.0194
gland morphogenesis (GO:0022612)	100	32	10.41	+	3.07	0.000448
positive regulation of locomotion (GO:0040017)	442	141	46.03	+	3.06	2.39e-26
vasculature development (GO:0001944)	480	153	49.99	+	3.06	8.04e-29
negative regulation of cell adhesion (GO:0007162)	218	69	22.7	+	3.04	2.21e-11
myeloid leukocyte differentiation (GO:0002573)	98	31	10.21	+	3.04	0.000918
cell migration (GO:0016477)	862	272	89.77	+	3.03	1.32e-53
vascular endothelial growth factor receptor signaling pathway (GO:0048010)	73	23	7.6	+	3.03	0.0399
cardiovascular system development (GO:0072358)	490	154	51.03	+	3.02	2.22e-28
regulation of hemopoiesis (GO:1903706)	315	99	32.8	+	3.02	3.18e-17
negative regulation of cytokine production (GO:0001818)	221	69	23.01	+	3	4.21e-11
immune effector process (GO:0002252)	959	299	99.87	+	2.99	1.91e-58
single organismal cell-cell adhesion (GO:0016337)	454	141	47.28	+	2.98	3.2e-25
defense response (GO:0006952)	1147	356	119.45	+	2.98	1.58e-70
cellular response to cytokine stimulus (GO:0071345)	632	196	65.82	+	2.98	2.67e-36
single organism cell adhesion (GO:0098602)	478	148	49.78	+	2.97	1.71e-26
negative regulation of protein secretion (GO:0050709)	107	33	11.14	+	2.96	0.000646
leukocyte mediated immunity (GO:0002443)	689	212	71.75	+	2.95	4.28e-39
tissue remodeling (GO:0048771)	88	27	9.16	+	2.95	0.0103
response to cytokine (GO:0034097)	727	223	75.71	+	2.95	3.84e-41
toll-like receptor signaling pathway (GO:0002224)	98	30	10.21	+	2.94	0.00285
nephron development (GO:0072006)	121	37	12.6	+	2.94	0.000135
regulation of sequestering of calcium ion (GO:0051282)	108	33	11.25	+	2.93	0.000795
regulation of protein processing (GO:0070613)	82	25	8.54	+	2.93	0.0278
B cell activation (GO:0042113)	138	42	14.37	+	2.92	1.73e-05
response to virus (GO:0009615)	251	76	26.14	+	2.91	8.5e-12
regulation of response to external stimulus (GO:0032101)	712	215	74.15	+	2.9	1.65e-38
positive regulation of epithelial cell migration (GO:0010634)	106	32	11.04	+	2.9	0.0016
regulation of protein maturation (GO:1903317)	83	25	8.64	+	2.89	0.0341
negative regulation of viral process (GO:0048525)	90	27	9.37	+	2.88	0.0155
negative regulation of multi-organism process (GO:0043901)	127	38	13.23	+	2.87	0.000152
integrin-mediated signaling pathway (GO:0007229)	87	26	9.06	+	2.87	0.0254
antigen receptor-mediated signaling pathway (GO:0050851)	201	60	20.93	+	2.87	1.51e-08
response to interleukin-1 (GO:0070555)	111	33	11.56	+	2.85	0.00146
response to external biotic stimulus (GO:0043207)	754	224	78.52	+	2.85	3.16e-39
response to other organism (GO:0051707)	753	223	78.42	+	2.84	7.96e-39
pattern recognition receptor signaling pathway (GO:0002221)	122	36	12.7	+	2.83	0.000496
regulation of epithelial cell migration (GO:0010632)	170	50	17.7	+	2.82	1.68e-06
lymphocyte activation involved in immune response (GO:0002285)	99	29	10.31	+	2.81	0.0105
protein secretion (GO:0009306)	123	36	12.81	+	2.81	0.000603
positive regulation of ERK1 and ERK2 cascade (GO:0070374)	178	52	18.54	+	2.81	9.29e-07
leukocyte activation (GO:0045321)	871	254	90.7	+	2.8	9.98e-44
negative regulation of cellular response to growth factor stimulus (GO:0090288)	127	37	13.23	+	2.8	0.000448
regulation of cell migration (GO:0030334)	691	201	71.96	+	2.79	1.54e-33
defense response to other organism (GO:0098542)	406	118	42.28	+	2.79	2.35e-18
localization of cell (GO:0051674)	950	276	98.93	+	2.79	1.13e-47
cell motility (GO:0048870)	950	276	98.93	+	2.79	1.13e-47
regulation of transcription factor import into nucleus (GO:0042990)	93	27	9.68	+	2.79	0.028
response to biotic stimulus (GO:0009607)	786	228	81.85	+	2.79	2.04e-38
response to bacterium (GO:0009617)	507	147	52.8	+	2.78	1.78e-23
chemotaxis (GO:0006935)	508	146	52.9	+	2.76	6.27e-23
regulation of ossification (GO:0030278)	181	52	18.85	+	2.76	1.64e-06
positive regulation of protein secretion (GO:0050714)	209	60	21.77	+	2.76	7.09e-08
taxis (GO:0042330)	509	146	53.01	+	2.75	7.57e-23
immune system process (GO:0002376)	2465	698	256.7	+	2.72	8.05e-134
glycosaminoglycan biosynthetic process (GO:0006024)	106	30	11.04	+	2.72	0.0137
positive regulation of I-kappaB kinase/NF-kappaB signaling (GO:0043123)	178	50	18.54	+	2.7	7.54e-06
aminoglycan biosynthetic process (GO:0006023)	107	30	11.14	+	2.69	0.0164
regulation of cell motility (GO:2000145)	741	207	77.17	+	2.68	2.93e-32
regulation of ERK1 and ERK2 cascade (GO:0070372)	248	69	25.83	+	2.67	8.09e-09
regulation of osteoblast differentiation (GO:0045667)	108	30	11.25	+	2.67	0.0197
mucopolysaccharide metabolic process (GO:1903510)	108	30	11.25	+	2.67	0.0197
negative regulation of hemopoiesis (GO:1903707)	119	33	12.39	+	2.66	0.00659
cell activation (GO:0001775)	1017	282	105.91	+	2.66	5.03e-45
reactive oxygen species metabolic process (GO:0072593)	101	28	10.52	+	2.66	0.0434
ossification (GO:0001503)	249	69	25.93	+	2.66	9.67e-09
endoplasmic reticulum unfolded protein response (GO:0030968)	112	31	11.66	+	2.66	0.0145
morphogenesis of a branching epithelium (GO:0061138)	160	44	16.66	+	2.64	0.000136
regulation of cell-substrate adhesion (GO:0010810)	179	49	18.64	+	2.63	2.49e-05
platelet degranulation (GO:0002576)	128	35	13.33	+	2.63	0.00427
hemopoiesis (GO:0030097)	523	143	54.46	+	2.63	2.17e-20
regulation of locomotion (GO:0040012)	804	219	83.73	+	2.62	8.38e-33
regulation of defense response (GO:0031347)	702	191	73.11	+	2.61	4.65e-28
regulation of wound healing (GO:0061041)	125	34	13.02	+	2.61	0.0069
locomotion (GO:0040011)	1188	323	123.72	+	2.61	1.2e-50
regulation of myeloid cell differentiation (GO:0045637)	173	47	18.02	+	2.61	6.47e-05
endocytosis (GO:0006897)	564	152	58.73	+	2.59	2.96e-21
negative regulation of response to external stimulus (GO:0032102)	264	71	27.49	+	2.58	1.76e-08
positive regulation of NF-kappaB transcription factor activity (GO:0051092)	134	36	13.95	+	2.58	0.00443
positive regulation of endocytosis (GO:0045807)	112	30	11.66	+	2.57	0.0396
hematopoietic or lymphoid organ development (GO:0048534)	569	152	59.26	+	2.57	6.92e-21
myeloid cell differentiation (GO:0030099)	195	52	20.31	+	2.56	1.96e-05
connective tissue development (GO:0061448)	199	53	20.72	+	2.56	1.44e-05
morphogenesis of a branching structure (GO:0001763)	169	45	17.6	+	2.56	0.000236
cellular response to unfolded protein (GO:0034620)	117	31	12.18	+	2.54	0.0344
mesenchymal cell differentiation (GO:0048762)	140	37	14.58	+	2.54	0.00456
regulation of cellular component movement (GO:0051270)	806	213	83.94	+	2.54	5.25e-30
regulation of protein kinase B signaling (GO:0051896)	125	33	13.02	+	2.54	0.0185
T cell receptor signaling pathway (GO:0050852)	152	40	15.83	+	2.53	0.00181
cartilage development (GO:0051216)	152	40	15.83	+	2.53	0.00181
glycosaminoglycan metabolic process (GO:0030203)	156	41	16.25	+	2.52	0.00133
positive regulation of defense response (GO:0031349)	393	103	40.93	+	2.52	1.01e-12
myeloid leukocyte activation (GO:0002274)	563	147	58.63	+	2.51	3.47e-19
regulation of I-kappaB kinase/NF-kappaB signaling (GO:0043122)	234	61	24.37	+	2.5	2e-06
aminoglycan metabolic process (GO:0006022)	165	43	17.18	+	2.5	0.000841
cell-matrix adhesion (GO:0007160)	119	31	12.39	+	2.5	0.0478
negative regulation of defense response (GO:0031348)	154	40	16.04	+	2.49	0.0025
ameboidal-type cell migration (GO:0001667)	158	41	16.45	+	2.49	0.00183
regulation of response to biotic stimulus (GO:0002831)	139	36	14.48	+	2.49	0.0101
positive regulation of cytosolic calcium ion concentration (GO:0007204)	205	53	21.35	+	2.48	3.83e-05
immune system development (GO:0002520)	600	155	62.48	+	2.48	5.98e-20
branching morphogenesis of an epithelial tube (GO:0048754)	132	34	13.75	+	2.47	0.0221
regulation of protein secretion (GO:0050708)	389	100	40.51	+	2.47	9.29e-12
regulation of phosphatidylinositol 3-kinase signaling (GO:0014066)	144	37	15	+	2.47	0.0087
cellular response to tumor necrosis factor (GO:0071356)	226	58	23.54	+	2.46	9.57e-06
renal system development (GO:0072001)	273	70	28.43	+	2.46	1.99e-07
positive regulation of epithelial cell proliferation (GO:0050679)	164	42	17.08	+	2.46	0.00185
wound healing (GO:0042060)	465	119	48.42	+	2.46	2.36e-14
positive regulation of protein localization to nucleus (GO:1900182)	129	33	13.43	+	2.46	0.0353
kidney development (GO:0001822)	256	65	26.66	+	2.44	1.49e-06
leukocyte activation involved in immune response (GO:0002366)	603	153	62.8	+	2.44	6.42e-19
negative regulation of locomotion (GO:0040013)	272	69	28.33	+	2.44	4.32e-07
negative regulation of cell migration (GO:0030336)	213	54	22.18	+	2.43	5.26e-05
negative regulation of cell motility (GO:2000146)	225	57	23.43	+	2.43	2.08e-05
negative regulation of cellular component movement (GO:0051271)	257	65	26.76	+	2.43	1.74e-06
cell activation involved in immune response (GO:0002263)	605	153	63	+	2.43	8.75e-19
negative regulation of protein transport (GO:0051224)	194	49	20.2	+	2.43	0.000288
response to wounding (GO:0009611)	551	139	57.38	+	2.42	1.05e-16
digestive tract development (GO:0048565)	131	33	13.64	+	2.42	0.0482
response to tumor necrosis factor (GO:0034612)	247	62	25.72	+	2.41	5.99e-06
cell-substrate adhesion (GO:0031589)	164	41	17.08	+	2.4	0.00466
regulation of cell shape (GO:0008360)	144	36	15	+	2.4	0.022
positive regulation of response to stimulus (GO:0048584)	2030	507	211.4	+	2.4	1.09e-72
positive regulation of innate immune response (GO:0045089)	277	69	28.85	+	2.39	9.23e-07
regulation of cytokine-mediated signaling pathway (GO:0001959)	145	36	15.1	+	2.38	0.0256
positive regulation of stress-activated protein kinase signaling cascade (GO:0070304)	141	35	14.68	+	2.38	0.035
myeloid cell activation involved in immune response (GO:0002275)	512	127	53.32	+	2.38	1.85e-14
activation of innate immune response (GO:0002218)	234	58	24.37	+	2.38	3.24e-05
negative regulation of establishment of protein localization (GO:1904950)	206	51	21.45	+	2.38	0.000283
regulation of innate immune response (GO:0045088)	393	97	40.93	+	2.37	2.72e-10
activation of MAPK activity (GO:0000187)	146	36	15.2	+	2.37	0.0297
urogenital system development (GO:0001655)	306	75	31.87	+	2.35	2.99e-07
regulation of epithelial cell proliferation (GO:0050678)	302	74	31.45	+	2.35	4.08e-07
regulation of response to cytokine stimulus (GO:0060759)	151	37	15.72	+	2.35	0.0252
regulation of ion homeostasis (GO:2000021)	201	49	20.93	+	2.34	0.000816
regulation of cytosolic calcium ion concentration (GO:0051480)	238	58	24.79	+	2.34	5.81e-05
leukocyte degranulation (GO:0043299)	505	123	52.59	+	2.34	2.46e-13
myeloid leukocyte mediated immunity (GO:0002444)	518	126	53.94	+	2.34	1.1e-13
response to corticosteroid (GO:0031960)	157	38	16.35	+	2.32	0.0247
biological adhesion (GO:0022610)	1298	312	135.17	+	2.31	3.64e-38
positive regulation of multicellular organismal process (GO:0051240)	1425	342	148.4	+	2.3	2.75e-42
mesenchyme development (GO:0060485)	200	48	20.83	+	2.3	0.00171
cell adhesion (GO:0007155)	1293	310	134.65	+	2.3	1.13e-37
positive regulation of peptidyl-tyrosine phosphorylation (GO:0050731)	167	40	17.39	+	2.3	0.0176
circulatory system development (GO:0072359)	806	193	83.94	+	2.3	8.78e-22
positive regulation of intracellular signal transduction (GO:1902533)	911	218	94.87	+	2.3	4.93e-25
negative regulation of multicellular organismal process (GO:0051241)	1004	240	104.56	+	2.3	6.78e-28
regulation of calcium ion transport (GO:0051924)	201	48	20.93	+	2.29	0.00196
positive regulation of cell proliferation (GO:0008284)	847	202	88.21	+	2.29	9.44e-23
cell surface receptor signaling pathway (GO:0007166)	2211	526	230.25	+	2.28	7.65e-69
innate immune response-activating signal transduction (GO:0002758)	227	54	23.64	+	2.28	0.000406
granulocyte activation (GO:0036230)	493	117	51.34	+	2.28	8.84e-12
homeostasis of number of cells (GO:0048872)	194	46	20.2	+	2.28	0.00418
regulation of cellular response to growth factor stimulus (GO:0090287)	237	56	24.68	+	2.27	0.000288
female pregnancy (GO:0007565)	182	43	18.95	+	2.27	0.0106
neutrophil activation (GO:0042119)	491	116	51.13	+	2.27	1.59e-11
regulated exocytosis (GO:0045055)	697	164	72.58	+	2.26	2.71e-17
anatomical structure formation involved in morphogenesis (GO:0048646)	818	192	85.19	+	2.25	1.13e-20
neutrophil activation involved in immune response (GO:0002283)	486	114	50.61	+	2.25	4.48e-11
positive regulation of secretion by cell (GO:1903532)	324	76	33.74	+	2.25	1.56e-06
positive regulation of MAPK cascade (GO:0043410)	487	114	50.72	+	2.25	5.12e-11
regulation of MAP kinase activity (GO:0043405)	329	77	34.26	+	2.25	1.31e-06
neutrophil degranulation (GO:0043312)	484	113	50.4	+	2.24	8.01e-11
neutrophil mediated immunity (GO:0002446)	497	116	51.76	+	2.24	3.59e-11
defense response to bacterium (GO:0042742)	232	54	24.16	+	2.24	0.0008
regulation of protein import into nucleus (GO:0042306)	172	40	17.91	+	2.23	0.035
positive regulation of secretion (GO:0051047)	353	82	36.76	+	2.23	4.76e-07
regulation of protein localization to nucleus (GO:1900180)	220	51	22.91	+	2.23	0.00201
peptidyl-tyrosine modification (GO:0018212)	190	44	19.79	+	2.22	0.0133
negative regulation of secretion by cell (GO:1903531)	173	40	18.02	+	2.22	0.04
multi-multicellular organism process (GO:0044706)	213	49	22.18	+	2.21	0.00425
positive regulation of MAP kinase activity (GO:0043406)	218	50	22.7	+	2.2	0.00356
response to lipid (GO:0033993)	817	186	85.08	+	2.19	1.67e-18
apoptotic signaling pathway (GO:0097190)	290	66	30.2	+	2.19	7.42e-05
regulation of cell proliferation (GO:0042127)	1538	350	160.17	+	2.19	1.37e-38
positive regulation of cell differentiation (GO:0045597)	844	192	87.89	+	2.18	3.59e-19
movement of cell or subcellular component (GO:0006928)	1442	328	150.17	+	2.18	9.74e-36
regulation of anatomical structure morphogenesis (GO:0022603)	960	218	99.97	+	2.18	3.82e-22
exocytosis (GO:0006887)	781	177	81.33	+	2.18	2.95e-17
regulation of endocytosis (GO:0030100)	203	46	21.14	+	2.18	0.0138
antigen processing and presentation (GO:0019882)	221	50	23.01	+	2.17	0.00523
negative regulation of secretion (GO:0051048)	195	44	20.31	+	2.17	0.0254
secretion by cell (GO:0032940)	962	217	100.18	+	2.17	1.14e-21
hemostasis (GO:0007599)	299	67	31.14	+	2.15	0.000103
response to external stimulus (GO:0009605)	1766	394	183.91	+	2.14	2.48e-42
regulation of body fluid levels (GO:0050878)	494	110	51.44	+	2.14	3.43e-09
negative regulation of cell proliferation (GO:0008285)	639	142	66.54	+	2.13	1.4e-12
positive regulation of developmental process (GO:0051094)	1179	261	122.78	+	2.13	1.18e-25
blood coagulation (GO:0007596)	294	65	30.62	+	2.12	0.000273
coagulation (GO:0050817)	296	65	30.83	+	2.11	0.000347
regulation of multicellular organismal development (GO:2000026)	1714	376	178.49	+	2.11	1.8e-38
cell-cell adhesion (GO:0098609)	882	193	91.85	+	2.1	1.83e-17
secretion (GO:0046903)	1070	234	111.43	+	2.1	6.87e-22
divalent inorganic cation homeostasis (GO:0072507)	385	84	40.09	+	2.1	5.21e-06
regulation of MAPK cascade (GO:0043408)	679	148	70.71	+	2.09	1.51e-12
cellular divalent inorganic cation homeostasis (GO:0072503)	363	79	37.8	+	2.09	1.87e-05
regulation of peptidyl-tyrosine phosphorylation (GO:0050730)	221	48	23.01	+	2.09	0.0256
negative regulation of response to stimulus (GO:0048585)	1382	300	143.92	+	2.08	9.62e-29
regulation of response to stimulus (GO:0048583)	3694	799	384.69	+	2.08	1.4e-94
regulation of response to stress (GO:0080134)	1327	286	138.19	+	2.07	1.11e-26
negative regulation of intracellular signal transduction (GO:1902532)	454	97	47.28	+	2.05	7.42e-07
positive regulation of signal transduction (GO:0009967)	1433	306	149.23	+	2.05	3.34e-28
calcium ion homeostasis (GO:0055074)	358	76	37.28	+	2.04	0.000103
positive regulation of protein transport (GO:0051222)	455	96	47.38	+	2.03	1.76e-06
regulation of secretion by cell (GO:1903530)	627	132	65.3	+	2.02	7.99e-10
regulation of peptidase activity (GO:0052547)	400	84	41.66	+	2.02	2.89e-05
regulation of multicellular organismal process (GO:0051239)	2656	557	276.59	+	2.01	2.9e-55
negative regulation of developmental process (GO:0051093)	826	173	86.02	+	2.01	1.49e-13
cellular calcium ion homeostasis (GO:0006874)	344	72	35.82	+	2.01	0.000421
positive regulation of establishment of protein localization (GO:1904951)	512	107	53.32	+	2.01	2.77e-07
cellular response to organic substance (GO:0071310)	1915	400	199.43	+	2.01	1.42e-36
regulation of secretion (GO:0051046)	681	142	70.92	+	2	1.83e-10
response to hypoxia (GO:0001666)	327	68	34.05	+	2	0.00123
skeletal system development (GO:0001501)	463	96	48.22	+	1.99	4.22e-06
response to acid chemical (GO:0001101)	328	68	34.16	+	1.99	0.00137
muscle organ development (GO:0007517)	290	60	30.2	+	1.99	0.00758
activation of protein kinase activity (GO:0032147)	291	60	30.3	+	1.98	0.00844
response to decreased oxygen levels (GO:0036293)	335	69	34.89	+	1.98	0.00141
negative regulation of signal transduction (GO:0009968)	1099	226	114.45	+	1.97	9.44e-18
positive regulation of protein phosphorylation (GO:0001934)	895	184	93.2	+	1.97	7.9e-14
positive regulation of cell communication (GO:0010647)	1552	319	161.62	+	1.97	9.74e-27
cell proliferation (GO:0008283)	687	141	71.54	+	1.97	7.24e-10
regulation of protein transport (GO:0051223)	742	152	77.27	+	1.97	8.65e-11
regulation of endopeptidase activity (GO:0052548)	376	77	39.16	+	1.97	0.00035
tube morphogenesis (GO:0035239)	337	69	35.09	+	1.97	0.00174
positive regulation of signaling (GO:0023056)	1560	319	162.46	+	1.96	2.34e-26
regulation of sequence-specific DNA binding transcription factor activity (GO:0051090)	372	76	38.74	+	1.96	0.000469
regulation of cell differentiation (GO:0045595)	1537	314	160.06	+	1.96	8.5e-26
negative regulation of programmed cell death (GO:0043069)	829	169	86.33	+	1.96	3.9e-12
positive regulation of apoptotic process (GO:0043065)	580	118	60.4	+	1.95	1.37e-07
positive regulation of programmed cell death (GO:0043068)	585	119	60.92	+	1.95	1.13e-07
positive regulation of protein serine/threonine kinase activity (GO:0071902)	300	61	31.24	+	1.95	0.0107
response to oxygen-containing compound (GO:1901700)	1388	282	144.54	+	1.95	2.44e-22
negative regulation of signaling (GO:0023057)	1197	243	124.65	+	1.95	1.19e-18
negative regulation of apoptotic process (GO:0043066)	818	166	85.19	+	1.95	1.07e-11
negative regulation of cell communication (GO:0010648)	1193	242	124.24	+	1.95	1.63e-18
regulation of developmental process (GO:0050793)	2263	459	235.67	+	1.95	6.57e-40
regulation of programmed cell death (GO:0043067)	1421	288	147.98	+	1.95	9.53e-23
response to oxygen levels (GO:0070482)	351	71	36.55	+	1.94	0.00181
regulation of apoptotic process (GO:0042981)	1410	285	146.84	+	1.94	2.74e-22
regulation of establishment of protein localization (GO:0070201)	817	165	85.08	+	1.94	1.96e-11
regulation of intracellular signal transduction (GO:1902531)	1725	348	179.64	+	1.94	3.78e-28
positive regulation of protein kinase activity (GO:0045860)	472	95	49.15	+	1.93	2.2e-05
positive regulation of transport (GO:0051050)	915	184	95.29	+	1.93	6.42e-13
morphogenesis of an epithelium (GO:0002009)	418	84	43.53	+	1.93	0.000193
cellular response to lipid (GO:0071396)	458	92	47.7	+	1.93	4.29e-05
positive regulation of phosphorylation (GO:0042327)	937	188	97.58	+	1.93	3.58e-13
response to organic substance (GO:0010033)	2557	513	266.28	+	1.93	2.13e-44
positive regulation of kinase activity (GO:0033674)	509	102	53.01	+	1.92	7.17e-06
regulation of actin cytoskeleton organization (GO:0032956)	300	60	31.24	+	1.92	0.0214
positive regulation of cell death (GO:0010942)	615	123	64.05	+	1.92	1.46e-07
positive regulation of phosphorus metabolic process (GO:0010562)	1056	211	109.97	+	1.92	5.54e-15
positive regulation of phosphate metabolic process (GO:0045937)	1056	211	109.97	+	1.92	5.54e-15
regulation of cell death (GO:0010941)	1522	304	158.5	+	1.92	2.95e-23
negative regulation of cell death (GO:0060548)	902	180	93.93	+	1.92	2.87e-12
negative regulation of cell differentiation (GO:0045596)	629	125	65.5	+	1.91	1.49e-07
muscle tissue development (GO:0060537)	292	58	30.41	+	1.91	0.0381
epithelial tube morphogenesis (GO:0060562)	299	59	31.14	+	1.89	0.0384
response to stress (GO:0006950)	3213	633	334.6	+	1.89	5.05e-55
cellular response to chemical stimulus (GO:0070887)	2347	462	244.41	+	1.89	5.54e-37
apoptotic process (GO:0006915)	900	177	93.72	+	1.89	1.88e-11
regulation of protein serine/threonine kinase activity (GO:0071900)	474	93	49.36	+	1.88	0.000105
gland development (GO:0048732)	408	80	42.49	+	1.88	0.0011
vesicle-mediated transport (GO:0016192)	1735	340	180.68	+	1.88	3.86e-25
tube development (GO:0035295)	562	110	58.53	+	1.88	5.65e-06
negative regulation of transport (GO:0051051)	445	87	46.34	+	1.88	0.000358
cellular metal ion homeostasis (GO:0006875)	443	86	46.13	+	1.86	0.000575
regulation of actin filament-based process (GO:0032970)	341	66	35.51	+	1.86	0.0202
metal ion homeostasis (GO:0055065)	507	98	52.8	+	1.86	8.75e-05
regulation of metal ion transport (GO:0010959)	321	62	33.43	+	1.85	0.0428
regulation of protein localization (GO:0032880)	970	187	101.01	+	1.85	1.81e-11
regulation of signal transduction (GO:0009966)	2752	530	286.59	+	1.85	3.9e-41
cellular response to oxygen-containing compound (GO:1901701)	837	161	87.16	+	1.85	2.15e-09
regulation of protein kinase activity (GO:0045859)	737	140	76.75	+	1.82	1.92e-07
muscle structure development (GO:0061061)	453	86	47.17	+	1.82	0.00144
regulation of protein phosphorylation (GO:0001932)	1302	247	135.59	+	1.82	2.32e-15
actin cytoskeleton organization (GO:0030036)	409	77	42.59	+	1.81	0.00847
tissue morphogenesis (GO:0048729)	521	98	54.26	+	1.81	0.000312
regulation of homeostatic process (GO:0032844)	452	85	47.07	+	1.81	0.00249
negative regulation of protein phosphorylation (GO:0001933)	389	73	40.51	+	1.8	0.0178
response to peptide (GO:1901652)	405	76	42.18	+	1.8	0.0111
regulation of apoptotic signaling pathway (GO:2001233)	379	71	39.47	+	1.8	0.0259
positive regulation of hydrolase activity (GO:0051345)	940	176	97.89	+	1.8	1.5e-09
anatomical structure morphogenesis (GO:0009653)	1959	365	204.01	+	1.79	2.31e-23
programmed cell death (GO:0012501)	1023	190	106.53	+	1.78	3.13e-10
regulation of localization (GO:0032879)	2485	461	258.79	+	1.78	9.39e-31
regulation of kinase activity (GO:0043549)	798	148	83.1	+	1.78	2.68e-07
positive regulation of GTPase activity (GO:0043547)	653	121	68	+	1.78	1.84e-05
regulation of cell growth (GO:0001558)	405	75	42.18	+	1.78	0.0207
cell death (GO:0008219)	1061	196	110.49	+	1.77	1.95e-10
regulation of cell morphogenesis (GO:0022604)	445	82	46.34	+	1.77	0.00867
regulation of cell communication (GO:0010646)	3051	562	317.73	+	1.77	1.31e-38
embryonic organ development (GO:0048568)	419	77	43.63	+	1.76	0.0201
regulation of hydrolase activity (GO:0051336)	1358	249	141.42	+	1.76	9.26e-14
response to growth factor (GO:0070848)	486	89	50.61	+	1.76	0.00393
regulation of phosphorylation (GO:0042325)	1398	256	145.59	+	1.76	3.53e-14
negative regulation of phosphorylation (GO:0042326)	426	78	44.36	+	1.76	0.0197
transmembrane receptor protein tyrosine kinase signaling pathway (GO:0007169)	509	93	53.01	+	1.75	0.00241
regulation of signaling (GO:0023051)	3102	566	323.04	+	1.75	8.94e-38
regulation of GTPase activity (GO:0043087)	708	129	73.73	+	1.75	1.46e-05
positive regulation of protein metabolic process (GO:0051247)	1522	276	158.5	+	1.74	4.95e-15
cellular response to growth factor stimulus (GO:0071363)	459	83	47.8	+	1.74	0.0152
animal organ morphogenesis (GO:0009887)	876	158	91.23	+	1.73	4.19e-07
regulation of neuron projection development (GO:0010975)	422	76	43.95	+	1.73	0.0466
positive regulation of protein modification process (GO:0031401)	1150	207	119.76	+	1.73	4.01e-10
intracellular signal transduction (GO:0035556)	1628	293	169.54	+	1.73	9.4e-16
positive regulation of biological process (GO:0048518)	5267	947	548.5	+	1.73	6.62e-73
enzyme linked receptor protein signaling pathway (GO:0007167)	706	126	73.52	+	1.71	7.24e-05
signal transduction (GO:0007165)	4867	868	506.84	+	1.71	1.64e-62
actin filament-based process (GO:0030029)	484	86	50.4	+	1.71	0.0194
cation homeostasis (GO:0055080)	591	105	61.55	+	1.71	0.00155
cellular cation homeostasis (GO:0030003)	524	93	54.57	+	1.7	0.00803
regulation of cell development (GO:0060284)	807	143	84.04	+	1.7	1.1e-05
regulation of cellular localization (GO:0060341)	875	155	91.12	+	1.7	2.23e-06
embryonic morphogenesis (GO:0048598)	554	98	57.69	+	1.7	0.00476
positive regulation of cellular protein metabolic process (GO:0032270)	1433	252	149.23	+	1.69	6.91e-12
regulation of phosphate metabolic process (GO:0019220)	1621	285	168.81	+	1.69	6.64e-14
regulation of phosphorus metabolic process (GO:0051174)	1634	287	170.16	+	1.69	5.67e-14
inorganic ion homeostasis (GO:0098771)	606	106	63.11	+	1.68	0.00278
cellular ion homeostasis (GO:0006873)	539	94	56.13	+	1.67	0.0143
regulation of growth (GO:0040008)	654	114	68.11	+	1.67	0.00119
positive regulation of catalytic activity (GO:0043085)	1590	276	165.58	+	1.67	1.14e-12
single organism signaling (GO:0044700)	5262	913	547.98	+	1.67	2.3e-61
signaling (GO:0023052)	5266	913	548.4	+	1.66	3.34e-61
animal organ development (GO:0048513)	2958	512	308.04	+	1.66	1.41e-27
regulation of neurogenesis (GO:0050767)	694	120	72.27	+	1.66	0.000847
tissue development (GO:0009888)	1663	287	173.18	+	1.66	5.25e-13
cellular homeostasis (GO:0019725)	748	129	77.9	+	1.66	0.000323
regulation of cell projection organization (GO:0031344)	586	101	61.03	+	1.66	0.00989
ion homeostasis (GO:0050801)	634	109	66.02	+	1.65	0.00423
regulation of cellular protein localization (GO:1903827)	576	99	59.98	+	1.65	0.0141
regulation of proteolysis (GO:0030162)	712	122	74.15	+	1.65	0.00106
cell communication (GO:0007154)	5351	916	557.25	+	1.64	8.21e-59
regulation of transport (GO:0051049)	1792	306	186.62	+	1.64	1.65e-13
negative regulation of protein modification process (GO:0031400)	580	99	60.4	+	1.64	0.0188
negative regulation of protein metabolic process (GO:0051248)	1045	178	108.83	+	1.64	1.93e-06
response to organic cyclic compound (GO:0014070)	864	147	89.98	+	1.63	8.22e-05
positive regulation of molecular function (GO:0044093)	1875	318	195.26	+	1.63	8.6e-14
regulation of protein modification process (GO:0031399)	1675	284	174.43	+	1.63	6.82e-12
positive regulation of transferase activity (GO:0051347)	649	110	67.59	+	1.63	0.00719
response to hormone (GO:0009725)	764	129	79.56	+	1.62	0.00101
regulation of nervous system development (GO:0051960)	782	132	81.44	+	1.62	0.000728
system development (GO:0048731)	4138	697	430.93	+	1.62	1.77e-37
regulation of protein metabolic process (GO:0051246)	2528	423	263.26	+	1.61	7.94e-19
response to nitrogen compound (GO:1901698)	861	144	89.66	+	1.61	0.00032
positive regulation of cellular process (GO:0048522)	4716	788	491.12	+	1.6	3.72e-43
response to organonitrogen compound (GO:0010243)	758	126	78.94	+	1.6	0.00313
cellular chemical homeostasis (GO:0055082)	633	105	65.92	+	1.59	0.0317
positive regulation of cellular component organization (GO:0051130)	1168	193	121.63	+	1.59	3.51e-06
negative regulation of cellular protein metabolic process (GO:0032269)	989	163	102.99	+	1.58	0.000102
single-organism transport (GO:0044765)	2599	428	270.66	+	1.58	7.6e-18
negative regulation of molecular function (GO:0044092)	1107	182	115.28	+	1.58	1.65e-05
regulation of catalytic activity (GO:0050790)	2399	394	249.83	+	1.58	8.03e-16
single-organism localization (GO:1902578)	2820	462	293.67	+	1.57	2.77e-19
response to chemical (GO:0042221)	3875	634	403.54	+	1.57	2.85e-29
response to stimulus (GO:0050896)	7799	1276	812.18	+	1.57	5.8e-86
response to endogenous stimulus (GO:0009719)	1383	226	144.02	+	1.57	2.62e-07
regulation of transferase activity (GO:0051338)	974	159	101.43	+	1.57	0.000283
neurogenesis (GO:0022008)	1487	242	154.85	+	1.56	7.13e-08
multicellular organism development (GO:0007275)	4733	767	492.89	+	1.56	1.07e-36
negative regulation of catalytic activity (GO:0043086)	849	137	88.41	+	1.55	0.00474
homeostatic process (GO:0042592)	1428	230	148.71	+	1.55	6.32e-07
positive regulation of transcription from RNA polymerase II promoter (GO:0045944)	1044	168	108.72	+	1.55	0.000289
regulation of molecular function (GO:0065009)	2910	468	303.04	+	1.54	4.88e-18
regulation of cellular protein metabolic process (GO:0032268)	2363	380	246.08	+	1.54	1.14e-13
cell differentiation (GO:0030154)	3425	549	356.68	+	1.54	5.28e-22
negative regulation of cellular process (GO:0048523)	4252	679	442.8	+	1.53	5.72e-29
negative regulation of biological process (GO:0048519)	4592	733	478.21	+	1.53	3.19e-32
regulation of cellular component organization (GO:0051128)	2315	368	241.08	+	1.53	2.3e-12
cellular response to stimulus (GO:0051716)	6166	980	642.12	+	1.53	7.24e-49
positive regulation of macromolecule metabolic process (GO:0010604)	2841	451	295.86	+	1.52	3.88e-16
single-multicellular organism process (GO:0044707)	5509	874	573.7	+	1.52	1.31e-40
cell development (GO:0048468)	1476	234	153.71	+	1.52	1.74e-06
anatomical structure development (GO:0048856)	5059	801	526.84	+	1.52	2.42e-35
cellular developmental process (GO:0048869)	3501	554	364.59	+	1.52	5.58e-21
positive regulation of metabolic process (GO:0009893)	3033	479	315.85	+	1.52	4.6e-17
response to abiotic stimulus (GO:0009628)	1073	169	111.74	+	1.51	0.00102
generation of neurons (GO:0048699)	1391	219	144.86	+	1.51	1.24e-05
positive regulation of cellular metabolic process (GO:0031325)	2845	445	296.28	+	1.5	1.02e-14
chemical homeostasis (GO:0048878)	943	146	98.2	+	1.49	0.0186
cellular response to endogenous stimulus (GO:0071495)	1022	158	106.43	+	1.48	0.00769
embryo development (GO:0009790)	921	142	95.91	+	1.48	0.0316
single-organism developmental process (GO:0044767)	5316	819	553.6	+	1.48	3.51e-32
developmental process (GO:0032502)	5402	831	562.56	+	1.48	1.17e-32
positive regulation of biosynthetic process (GO:0009891)	1762	271	183.49	+	1.48	1.09e-06
positive regulation of cellular biosynthetic process (GO:0031328)	1732	263	180.37	+	1.46	7.02e-06
positive regulation of gene expression (GO:0010628)	1671	253	174.02	+	1.45	1.99e-05
positive regulation of macromolecule biosynthetic process (GO:0010557)	1605	242	167.14	+	1.45	6.54e-05
positive regulation of nucleic acid-templated transcription (GO:1903508)	1348	203	140.38	+	1.45	0.00128
positive regulation of transcription DNA-templated (GO:0045893)	1348	203	140.38	+	1.45	0.00128
epithelium development (GO:0060429)	1066	160	111.01	+	1.44	0.0336
regulation of biological quality (GO:0065008)	3560	534	370.73	+	1.44	4.23e-15
nervous system development (GO:0007399)	2200	329	229.11	+	1.44	2.01e-07
localization (GO:0051179)	5334	791	555.48	+	1.42	4.34e-25
positive regulation of RNA biosynthetic process (GO:1902680)	1369	203	142.57	+	1.42	0.00365
proteolysis (GO:0006508)	1313	192	136.73	+	1.4	0.0182
positive regulation of RNA metabolic process (GO:0051254)	1416	206	147.46	+	1.4	0.0106
multicellular organismal process (GO:0032501)	6584	927	685.65	+	1.35	1.08e-23
positive regulation of nucleobase-containing compound metabolic process (GO:0045935)	1661	233	172.97	+	1.35	0.0265
positive regulation of nitrogen compound metabolic process (GO:0051173)	1768	248	184.12	+	1.35	0.0124
single-organism cellular process (GO:0044763)	9651	1353	1005.04	+	1.35	1.04e-46
transport (GO:0006810)	4330	605	450.92	+	1.34	1.99e-11
establishment of localization (GO:0051234)	4456	616	464.04	+	1.33	7.89e-11
regulation of cellular process (GO:0050794)	10400	1425	1083.04	+	1.32	1.87e-45
negative regulation of macromolecule metabolic process (GO:0010605)	2302	315	239.73	+	1.31	0.00354
regulation of biological process (GO:0050789)	10940	1497	1139.28	+	1.31	1.03e-50
regulation of transcription from RNA polymerase II promoter (GO:0006357)	1896	259	197.45	+	1.31	0.0491
negative regulation of cellular metabolic process (GO:0031324)	2323	314	241.91	+	1.3	0.0106
biological regulation (GO:0065007)	11582	1548	1206.14	+	1.28	3.53e-47
negative regulation of metabolic process (GO:0009892)	2501	334	260.45	+	1.28	0.0132
single-organism process (GO:0044699)	12731	1679	1325.79	+	1.27	3.7e-54
single-organism metabolic process (GO:0044710)	3538	450	368.44	+	1.22	0.026
regulation of primary metabolic process (GO:0080090)	5800	714	604.01	+	1.18	0.00105
regulation of macromolecule metabolic process (GO:0060255)	5811	714	605.15	+	1.18	0.00141
regulation of cellular metabolic process (GO:0031323)	5843	717	608.48	+	1.18	0.0016
regulation of metabolic process (GO:0019222)	6166	756	642.12	+	1.18	0.000639
cellular process (GO:0009987)	14862	1741	1547.71	+	1.12	2.18e-17
biological_process (GO:0008150)	17209	1993	1792.13	+	1.11	2e-30
cellular macromolecule biosynthetic process (GO:0034645)	3675	303	382.71	-	0.79	0.0185
nitrogen compound metabolic process (GO:0006807)	5655	465	588.91	-	0.79	4.5e-06
organic cyclic compound metabolic process (GO:1901360)	4960	371	516.53	-	0.72	1.48e-10
gene expression (GO:0010467)	3736	277	389.06	-	0.71	3.23e-07
cellular nitrogen compound metabolic process (GO:0034641)	5160	382	537.36	-	0.71	5.89e-12
cellular aromatic compound metabolic process (GO:0006725)	4746	351	494.24	-	0.71	1.35e-10
heterocycle metabolic process (GO:0046483)	4712	348	490.7	-	0.71	1.43e-10
nucleobase-containing compound metabolic process (GO:0006139)	4534	332	472.17	-	0.7	1.67e-10
RNA metabolic process (GO:0016070)	3462	250	360.53	-	0.69	1.31e-07
nucleic acid metabolic process (GO:0090304)	3979	267	414.37	-	0.64	1.22e-13
cell cycle (GO:0007049)	1332	88	138.71	-	0.63	0.0113
cell cycle process (GO:0022402)	1089	69	113.41	-	0.61	0.024
protein modification by small protein conjugation or removal (GO:0070647)	980	59	102.06	-	0.58	0.0137
sensory perception (GO:0007600)	934	54	97.27	-	0.56	0.00632
mitotic cell cycle (GO:0000278)	792	42	82.48	-	0.51	0.00363
mitotic cell cycle process (GO:1903047)	764	40	79.56	-	0.5	0.00404
Unclassified (UNCLASSIFIED)	3763	191	391.87	-	0.49	0
chromatin organization (GO:0006325)	657	31	68.42	-	0.45	0.00192
detection of stimulus (GO:0051606)	670	30	69.77	-	0.43	0.000373
covalent chromatin modification (GO:0016569)	469	21	48.84	-	0.43	0.0409
DNA metabolic process (GO:0006259)	784	35	81.64	-	0.43	2.34e-05
cellular macromolecular complex assembly (GO:0034622)	772	32	80.4	-	0.4	3.3e-06
mitochondrion organization (GO:0007005)	523	21	54.46	-	0.39	0.00126
organelle fission (GO:0048285)	528	18	54.99	-	0.33	3.79e-05
peptide biosynthetic process (GO:0043043)	421	14	43.84	-	0.32	0.000976
methylation (GO:0032259)	307	10	31.97	-	0.31	0.0419
nuclear division (GO:0000280)	497	16	51.76	-	0.31	3.66e-05
DNA repair (GO:0006281)	488	15	50.82	-	0.3	2.15e-05
translation (GO:0006412)	399	12	41.55	-	0.29	0.000462
nucleic acid phosphodiester bond hydrolysis (GO:0090305)	287	8	29.89	-	0.27	0.0163
mitotic nuclear division (GO:0007067)	361	10	37.59	-	0.27	0.000676
detection of chemical stimulus (GO:0009593)	506	14	52.69	-	0.27	1.48e-06
chromosome organization (GO:0051276)	550	15	57.28	-	0.26	1.73e-07
ncRNA metabolic process (GO:0034660)	558	14	58.11	-	0.24	2.26e-08
chromosome segregation (GO:0007059)	294	6	30.62	-	< 0.2	0.000507
nuclear chromosome segregation (GO:0098813)	250	5	26.03	-	< 0.2	0.00446
mRNA metabolic process (GO:0016071)	639	12	66.54	-	< 0.2	9.82e-13
rRNA metabolic process (GO:0016072)	268	5	27.91	-	< 0.2	0.000937
DNA replication (GO:0006260)	219	4	22.81	-	< 0.2	0.0127
RNA processing (GO:0006396)	869	15	90.5	-	< 0.2	2.17e-19
detection of stimulus involved in sensory perception (GO:0050906)	523	9	54.46	-	< 0.2	1.56e-10
gene silencing (GO:0016458)	188	3	19.58	-	< 0.2	0.0354
rRNA processing (GO:0006364)	261	4	27.18	-	< 0.2	0.000301
sensory perception of chemical stimulus (GO:0007606)	531	8	55.3	-	< 0.2	1.19e-11
ncRNA processing (GO:0034470)	405	5	42.18	-	< 0.2	3.6e-09
ribosome biogenesis (GO:0042254)	330	4	34.37	-	< 0.2	5.16e-07
sister chromatid segregation (GO:0000819)	179	2	18.64	-	< 0.2	0.0119
ribonucleoprotein complex biogenesis (GO:0022613)	464	5	48.32	-	< 0.2	1.34e-11
ribonucleoprotein complex subunit organization (GO:0071826)	208	2	21.66	-	< 0.2	0.000756
mRNA processing (GO:0006397)	449	4	46.76	-	< 0.2	5.75e-12
RNA splicing (GO:0008380)	381	3	39.68	-	< 0.2	3.96e-10
multi-organism metabolic process (GO:0044033)	142	1	14.79	-	< 0.2	0.0469
sensory perception of smell (GO:0007608)	453	3	47.17	-	< 0.2	3.16e-13
detection of chemical stimulus involved in sensory perception (GO:0050907)	471	3	49.05	-	< 0.2	5.23e-14
ribonucleoprotein complex assembly (GO:0022618)	197	1	20.52	-	< 0.2	0.000199
mRNA splicing via spliceosome (GO:0000398)	279	1	29.05	-	< 0.2	4.95e-08
RNA splicing via transesterification reactions with bulged adenosine as nucleophile (GO:0000377)	279	1	29.05	-	< 0.2	4.95e-08
RNA splicing via transesterification reactions (GO:0000375)	282	1	29.37	-	< 0.2	3.64e-08
detection of chemical stimulus involved in sensory perception of smell (GO:0050911)	422	1	43.95	-	< 0.2	1.97e-14
