# Supplementary material for: Colonic microbiota is associated with inflammation and host epigenomic alterations in inflammatory bowel disease
Source: Nat Commun. 2020 Mar 23;11:1512. doi: 10.1038/s41467-020-15342-5 (PMC7089947; doi:10.1038/s41467-020-15342-5)
Supplement: Supplementary file 13 — Supplementary Data 11 [file 41467_2020_15342_MOESM13_ESM.xlsx]

## Sheet: Suppl. Table 11
Supplementary Table 11: GO Ontology results for differentially expressed genes associated with Crohn's Disease non-inflamed mucosa
Negative LogfoldChange DEs (associated with CD non-inflammation)
Analysis Type:	PANTHER Overrepresentation Test (Released 20171205)
Annotation Version and Release Date:	GO Ontology database Released 2018-02-02
Analyzed List:	upload_1 (Homo sapiens)
Reference List:	Homo sapiens (all genes in database)
Test Type:	FISHER
GO biological process complete	Homo sapiens - REFLIST (21042)	upload_1 (1117)	upload_1 (expected)	upload_1 (over/under)	upload_1 (fold Enrichment)	upload_1 (raw P-value)	upload_1 (FDR)
acetyl-CoA biosynthetic process (GO:0006085)	13	6	0.69	+	8.69	0.000249	0.0241
branched-chain amino acid catabolic process (GO:0009083)	21	8	1.11	+	7.18	6.75e-05	0.0097
trophectodermal cell differentiation (GO:0001829)	16	6	0.85	+	7.06	0.000601	0.0457
branched-chain amino acid metabolic process (GO:0009081)	24	8	1.27	+	6.28	0.000145	0.0167
tricarboxylic acid cycle (GO:0006099)	31	10	1.65	+	6.08	2.73e-05	0.00542
regulation of cardiac muscle cell action potential (GO:0098901)	27	8	1.43	+	5.58	0.000283	0.026
citrate metabolic process (GO:0006101)	35	10	1.86	+	5.38	6.46e-05	0.00954
mitochondrion localization (GO:0051646)	41	11	2.18	+	5.05	4.56e-05	0.00722
tricarboxylic acid metabolic process (GO:0072350)	39	10	2.07	+	4.83	0.000139	0.0165
gluconeogenesis (GO:0006094)	46	11	2.44	+	4.5	0.000111	0.0142
regulation of action potential (GO:0098900)	47	11	2.49	+	4.41	0.00013	0.0159
regulation of sodium ion transmembrane transporter activity (GO:2000649)	48	11	2.55	+	4.32	0.000153	0.0175
hexose biosynthetic process (GO:0019319)	49	11	2.6	+	4.23	0.000179	0.0194
regulation of sodium ion transmembrane transport (GO:1902305)	58	12	3.08	+	3.9	0.00018	0.0192
monosaccharide biosynthetic process (GO:0046364)	55	11	2.92	+	3.77	0.000426	0.0357
positive regulation of ion transmembrane transporter activity (GO:0032414)	81	15	4.3	+	3.49	8.85e-05	0.0116
aerobic respiration (GO:0009060)	77	14	4.09	+	3.43	0.000178	0.0196
regulation of cardiac muscle contraction (GO:0055117)	72	13	3.82	+	3.4	0.000319	0.0284
positive regulation of transporter activity (GO:0032411)	89	16	4.72	+	3.39	7.11e-05	0.0101
regulation of anion transport (GO:0044070)	84	15	4.46	+	3.36	0.000127	0.0157
regulation of sodium ion transport (GO:0002028)	85	15	4.51	+	3.32	0.000142	0.0167
regulation of protein localization to plasma membrane (GO:1903076)	83	14	4.41	+	3.18	0.000353	0.0304
glucose metabolic process (GO:0006006)	113	19	6	+	3.17	3.51e-05	0.00625
monovalent inorganic cation homeostasis (GO:0055067)	132	22	7.01	+	3.14	9.87e-06	0.00228
regulation of protein localization to cell periphery (GO:1904375)	91	15	4.83	+	3.11	0.000274	0.0253
glycolipid metabolic process (GO:0006664)	121	19	6.42	+	2.96	7.95e-05	0.0108
liposaccharide metabolic process (GO:1903509)	122	19	6.48	+	2.93	8.77e-05	0.0116
positive regulation of hormone secretion (GO:0046887)	127	19	6.74	+	2.82	0.00014	0.0166
sphingolipid metabolic process (GO:0006665)	157	23	8.33	+	2.76	3.92e-05	0.00661
cellular monovalent inorganic cation homeostasis (GO:0030004)	110	16	5.84	+	2.74	0.000603	0.0456
membrane lipid metabolic process (GO:0006643)	211	30	11.2	+	2.68	4.78e-06	0.00124
steroid hormone mediated signaling pathway (GO:0043401)	129	18	6.85	+	2.63	0.000443	0.0366
cytoskeleton-dependent intracellular transport (GO:0030705)	151	21	8.02	+	2.62	0.000161	0.0181
cellular respiration (GO:0045333)	167	23	8.87	+	2.59	0.000143	0.0167
regulation of muscle system process (GO:0090257)	215	29	11.41	+	2.54	1.98e-05	0.00421
regulation of muscle contraction (GO:0006937)	156	21	8.28	+	2.54	0.000342	0.0296
establishment or maintenance of cell polarity (GO:0007163)	164	22	8.71	+	2.53	0.000244	0.0239
energy derivation by oxidation of organic compounds (GO:0015980)	240	32	12.74	+	2.51	8.46e-06	0.00208
cellular response to steroid hormone stimulus (GO:0071383)	197	26	10.46	+	2.49	7.15e-05	0.0101
positive regulation of mitochondrion organization (GO:0010822)	170	22	9.02	+	2.44	0.000331	0.0291
regulation of Ras protein signal transduction (GO:0046578)	217	28	11.52	+	2.43	5.03e-05	0.00779
regulation of chromatin organization (GO:1902275)	164	21	8.71	+	2.41	0.000506	0.0398
regulation of blood pressure (GO:0008217)	176	22	9.34	+	2.35	0.000471	0.0384
regulation of insulin secretion (GO:0050796)	177	22	9.4	+	2.34	0.000501	0.0396
anterior/posterior pattern specification (GO:0009952)	198	24	10.51	+	2.28	0.000495	0.0395
regulation of hormone secretion (GO:0046883)	265	32	14.07	+	2.27	7.31e-05	0.0102
positive regulation of ion transport (GO:0043270)	242	29	12.85	+	2.26	0.000126	0.0158
gland development (GO:0048732)	409	48	21.71	+	2.21	2.1e-06	0.00065
regulation of transporter activity (GO:0032409)	239	28	12.69	+	2.21	0.000318	0.0285
response to steroid hormone (GO:0048545)	332	38	17.62	+	2.16	3.34e-05	0.00617
cellular response to organic cyclic compound (GO:0071407)	503	56	26.7	+	2.1	1.07e-06	0.000394
embryonic organ morphogenesis (GO:0048562)	290	32	15.39	+	2.08	0.000261	0.0244
regulation of small GTPase mediated signal transduction (GO:0051056)	318	35	16.88	+	2.07	0.00018	0.0191
regulation of neuron projection development (GO:0010975)	385	42	20.44	+	2.06	4.31e-05	0.00719
regulation of cell projection organization (GO:0031344)	550	59	29.2	+	2.02	1.85e-06	0.000586
organic anion transport (GO:0015711)	421	45	22.35	+	2.01	3.61e-05	0.00622
positive regulation of cell projection organization (GO:0031346)	312	33	16.56	+	1.99	0.00043	0.0359
epithelial tube morphogenesis (GO:0060562)	303	32	16.08	+	1.99	0.000563	0.0432
tube morphogenesis (GO:0035239)	341	36	18.1	+	1.99	0.000296	0.0269
regulation of plasma membrane bounded cell projection organization (GO:0120035)	541	57	28.72	+	1.98	4.06e-06	0.00109
blood circulation (GO:0008015)	376	39	19.96	+	1.95	0.000235	0.0234
endomembrane system organization (GO:0010256)	370	38	19.64	+	1.93	0.000329	0.0291
circulatory system process (GO:0003013)	380	39	20.17	+	1.93	0.000255	0.0244
regulation of lipid metabolic process (GO:0019216)	371	38	19.69	+	1.93	0.000335	0.0294
negative regulation of transport (GO:0051051)	475	48	25.22	+	1.9	6.57e-05	0.00961
regulation of cell morphogenesis (GO:0022604)	436	44	23.14	+	1.9	0.000127	0.0156
cellular response to lipid (GO:0071396)	486	49	25.8	+	1.9	5.36e-05	0.00815
carboxylic acid metabolic process (GO:0019752)	871	87	46.24	+	1.88	9.3e-08	4.81e-05
regulation of cellular protein localization (GO:1903827)	603	60	32.01	+	1.87	1.22e-05	0.00278
embryonic morphogenesis (GO:0048598)	563	56	29.89	+	1.87	2.29e-05	0.00468
anion transport (GO:0006820)	544	54	28.88	+	1.87	3.76e-05	0.00641
organic acid metabolic process (GO:0006082)	978	97	51.92	+	1.87	2.6e-08	1.68e-05
oxoacid metabolic process (GO:0043436)	961	95	51.01	+	1.86	4.59e-08	2.74e-05
positive regulation of secretion (GO:0051047)	386	38	20.49	+	1.85	0.000666	0.0497
positive regulation of organelle organization (GO:0010638)	622	61	33.02	+	1.85	1.62e-05	0.0035
actin filament-based process (GO:0030029)	509	49	27.02	+	1.81	0.000169	0.0189
regulation of hormone levels (GO:0010817)	514	49	27.29	+	1.8	0.00019	0.0198
organelle localization (GO:0051640)	577	55	30.63	+	1.8	9.1e-05	0.0119
cellular response to hormone stimulus (GO:0032870)	598	57	31.74	+	1.8	5.84e-05	0.0087
monocarboxylic acid metabolic process (GO:0032787)	485	46	25.75	+	1.79	0.000386	0.0325
regulation of cell development (GO:0060284)	794	75	42.15	+	1.78	5.42e-06	0.00138
cellular response to organonitrogen compound (GO:0071417)	491	46	26.06	+	1.76	0.000436	0.0362
small molecule metabolic process (GO:0044281)	1815	170	96.35	+	1.76	3.73e-12	1.93e-08
chordate embryonic development (GO:0043009)	568	53	30.15	+	1.76	0.000179	0.0195
regulation of system process (GO:0044057)	505	47	26.81	+	1.75	0.0005	0.0398
positive regulation of transport (GO:0051050)	978	91	51.92	+	1.75	8.99e-07	0.00034
regulation of neuron differentiation (GO:0045664)	538	50	28.56	+	1.75	0.000359	0.0308
positive regulation of cellular component organization (GO:0051130)	1167	108	61.95	+	1.74	1.04e-07	5.19e-05
regulation of secretion (GO:0051046)	725	67	38.49	+	1.74	3.17e-05	0.00599
embryo development ending in birth or egg hatching (GO:0009792)	574	53	30.47	+	1.74	0.000268	0.0249
regulation of protein localization (GO:0032880)	1043	96	55.37	+	1.73	6.6e-07	0.000262
regulation of peptide transport (GO:0090087)	817	75	43.37	+	1.73	1.48e-05	0.00327
regulation of protein transport (GO:0051223)	787	72	41.78	+	1.72	2.2e-05	0.00456
lipid metabolic process (GO:0006629)	1228	112	65.19	+	1.72	1.05e-07	5.08e-05
regulation of anatomical structure morphogenesis (GO:0022603)	980	89	52.02	+	1.71	2.81e-06	0.000792
negative regulation of cell proliferation (GO:0008285)	661	60	35.09	+	1.71	0.000175	0.0194
tube development (GO:0035295)	563	51	29.89	+	1.71	0.000488	0.0394
regulation of neurogenesis (GO:0050767)	675	61	35.83	+	1.7	0.000145	0.0167
nucleobase-containing small molecule metabolic process (GO:0055086)	609	55	32.33	+	1.7	0.000292	0.0266
cellular lipid metabolic process (GO:0044255)	986	89	52.34	+	1.7	4.05e-06	0.0011
regulation of cellular localization (GO:0060341)	877	79	46.55	+	1.7	1.46e-05	0.00328
regulation of secretion by cell (GO:1903530)	670	60	35.57	+	1.69	0.000197	0.0202
regulation of establishment of protein localization (GO:0070201)	830	74	44.06	+	1.68	4.76e-05	0.00746
response to hormone (GO:0009725)	877	78	46.55	+	1.68	2.8e-05	0.00543
regulation of locomotion (GO:0040012)	855	76	45.39	+	1.67	3.24e-05	0.00605
response to organic cyclic compound (GO:0014070)	879	78	46.66	+	1.67	2.88e-05	0.00551
regulation of cellular component movement (GO:0051270)	858	76	45.55	+	1.67	4.5e-05	0.00735
regulation of organelle organization (GO:0033043)	1227	108	65.13	+	1.66	1.09e-06	0.000394
carbohydrate derivative metabolic process (GO:1901135)	1094	96	58.07	+	1.65	4.48e-06	0.00118
regulation of cell migration (GO:0030334)	733	64	38.91	+	1.64	0.000259	0.0245
cellular response to oxygen-containing compound (GO:1901701)	905	79	48.04	+	1.64	5.06e-05	0.00777
organic substance transport (GO:0071702)	2043	178	108.45	+	1.64	2.49e-10	5.52e-07
regulation of nervous system development (GO:0051960)	770	67	40.87	+	1.64	0.000192	0.0199
embryo development (GO:0009790)	924	80	49.05	+	1.63	4.56e-05	0.00728
regulation of cellular component organization (GO:0051128)	2326	201	123.47	+	1.63	2.67e-11	1.04e-07
response to lipid (GO:0033993)	834	72	44.27	+	1.63	0.000133	0.0159
animal organ morphogenesis (GO:0009887)	881	76	46.77	+	1.63	8.02e-05	0.0108
response to endogenous stimulus (GO:0009719)	1368	118	72.62	+	1.62	7.75e-07	0.000301
cellular response to endogenous stimulus (GO:0071495)	1113	96	59.08	+	1.62	9.78e-06	0.0023
regulation of cell motility (GO:2000145)	784	67	41.62	+	1.61	0.0003	0.0271
regulation of transport (GO:0051049)	1849	158	98.15	+	1.61	1.17e-08	8.25e-06
anatomical structure formation involved in morphogenesis (GO:0048646)	840	71	44.59	+	1.59	0.000261	0.0245
nitrogen compound transport (GO:0071705)	1672	140	88.76	+	1.58	2.96e-07	0.000135
membrane organization (GO:0061024)	836	70	44.38	+	1.58	0.000449	0.0368
chemical homeostasis (GO:0048878)	969	81	51.44	+	1.57	0.000157	0.0178
oxidation-reduction process (GO:0055114)	949	79	50.38	+	1.57	0.000184	0.0193
regulation of localization (GO:0032879)	2595	216	137.75	+	1.57	1.11e-10	2.86e-07
regulation of cellular component biogenesis (GO:0044087)	858	71	45.55	+	1.56	0.000527	0.0408
neurogenesis (GO:0022008)	1471	120	78.09	+	1.54	7.53e-06	0.00188
generation of neurons (GO:0048699)	1374	111	72.94	+	1.52	2.75e-05	0.00539
ion transport (GO:0006811)	1316	106	69.86	+	1.52	4.42e-05	0.00728
macromolecule localization (GO:0033036)	2262	182	120.08	+	1.52	4.65e-08	2.67e-05
response to oxygen-containing compound (GO:1901700)	1445	114	76.71	+	1.49	5.41e-05	0.00815
amide transport (GO:0042886)	1408	111	74.74	+	1.49	7.34e-05	0.0102
peptide transport (GO:0015833)	1386	109	73.57	+	1.48	8.58e-05	0.0115
regulation of developmental process (GO:0050793)	2379	186	126.29	+	1.47	2.51e-07	0.000118
regulation of cell cycle (GO:0051726)	1164	91	61.79	+	1.47	0.000523	0.0408
positive regulation of developmental process (GO:0051094)	1241	96	65.88	+	1.46	0.000473	0.0384
establishment of protein localization (GO:0045184)	1439	111	76.39	+	1.45	0.000179	0.0193
protein transport (GO:0015031)	1362	105	72.3	+	1.45	0.000257	0.0245
phosphorus metabolic process (GO:0006793)	2199	169	116.73	+	1.45	2.74e-06	0.000788
anatomical structure morphogenesis (GO:0009653)	2021	155	107.28	+	1.44	8.48e-06	0.00206
intracellular transport (GO:0046907)	1265	97	67.15	+	1.44	0.000537	0.0414
protein localization (GO:0008104)	1949	149	103.46	+	1.44	1.59e-05	0.00348
regulation of multicellular organismal process (GO:0051239)	2777	209	147.42	+	1.42	4.44e-07	0.000191
regulation of biological quality (GO:0065008)	3628	273	192.59	+	1.42	3.48e-09	3.37e-06
positive regulation of RNA metabolic process (GO:0051254)	1504	113	79.84	+	1.42	0.000382	0.0324
phosphate-containing compound metabolic process (GO:0006796)	2107	158	111.85	+	1.41	1.99e-05	0.00417
regulation of cell differentiation (GO:0045595)	1643	123	87.22	+	1.41	0.000221	0.0224
transport (GO:0006810)	4324	319	229.54	+	1.39	6.75e-10	1.31e-06
positive regulation of gene expression (GO:0010628)	1818	133	96.51	+	1.38	0.000336	0.0292
nervous system development (GO:0007399)	2206	161	117.1	+	1.37	6.74e-05	0.00976
establishment of localization (GO:0051234)	4440	324	235.69	+	1.37	1.56e-09	2.2e-06
cellular localization (GO:0051641)	2127	155	112.91	+	1.37	9.79e-05	0.0126
positive regulation of nucleobase-containing compound metabolic process (GO:0045935)	1744	127	92.58	+	1.37	0.000494	0.0397
regulation of signaling (GO:0023051)	3423	248	181.71	+	1.36	5.43e-07	0.000222
negative regulation of cellular process (GO:0048523)	4454	321	236.44	+	1.36	6.45e-09	5.55e-06
cellular response to chemical stimulus (GO:0070887)	2624	189	139.29	+	1.36	2.62e-05	0.00527
regulation of cell communication (GO:0010646)	3374	242	179.11	+	1.35	1.67e-06	0.00054
positive regulation of metabolic process (GO:0009893)	3268	231	173.48	+	1.33	9.36e-06	0.00223
positive regulation of macromolecule metabolic process (GO:0010604)	3034	213	161.06	+	1.32	3.58e-05	0.00623
positive regulation of cellular metabolic process (GO:0031325)	3051	213	161.96	+	1.32	4.55e-05	0.00735
organelle organization (GO:0006996)	3182	222	168.91	+	1.31	3.49e-05	0.00629
positive regulation of cellular process (GO:0048522)	4978	346	264.25	+	1.31	5.4e-08	2.99e-05
negative regulation of biological process (GO:0048519)	4952	344	262.87	+	1.31	7.54e-08	4.03e-05
localization (GO:0051179)	5436	377	288.57	+	1.31	1.17e-08	8.64e-06
organonitrogen compound metabolic process (GO:1901564)	5534	383	293.77	+	1.3	9.48e-09	7.35e-06
regulation of signal transduction (GO:0009966)	3083	212	163.66	+	1.3	0.00012	0.0152
positive regulation of biological process (GO:0048518)	5607	385	297.64	+	1.29	2.42e-08	1.63e-05
positive regulation of nitrogen compound metabolic process (GO:0051173)	2940	201	156.07	+	1.29	0.000255	0.0245
cellular component organization (GO:0016043)	5273	358	279.91	+	1.28	3.59e-07	0.000159
cellular developmental process (GO:0048869)	3565	242	189.25	+	1.28	7.66e-05	0.0105
cell differentiation (GO:0030154)	3491	236	185.32	+	1.27	0.000131	0.0159
regulation of molecular function (GO:0065009)	3391	229	180.01	+	1.27	0.000181	0.0191
multicellular organism development (GO:0007275)	4769	322	253.16	+	1.27	3.42e-06	0.000947
anatomical structure development (GO:0048856)	5137	346	272.69	+	1.27	1.26e-06	0.000434
system development (GO:0048731)	4173	280	221.52	+	1.26	3.41e-05	0.00622
macromolecule modification (GO:0043412)	3451	230	183.19	+	1.26	0.000381	0.0325
developmental process (GO:0032502)	5497	365	291.8	+	1.25	2.13e-06	0.000647
cellular component organization or biogenesis (GO:0071840)	5498	365	291.86	+	1.25	2.14e-06	0.000637
cellular metabolic process (GO:0044237)	9069	595	481.42	+	1.24	3.09e-11	9.58e-08
organic substance metabolic process (GO:0071704)	9520	605	505.36	+	1.2	6.4e-09	5.83e-06
primary metabolic process (GO:0044238)	9162	581	486.36	+	1.19	3.46e-08	2.14e-05
metabolic process (GO:0008152)	9969	631	529.2	+	1.19	3.33e-09	3.44e-06
nitrogen compound metabolic process (GO:0006807)	8640	541	458.65	+	1.18	1.32e-06	0.000444
regulation of cellular metabolic process (GO:0031323)	6187	387	328.43	+	1.18	0.000245	0.0239
regulation of primary metabolic process (GO:0080090)	6124	380	325.09	+	1.17	0.000512	0.0401
regulation of metabolic process (GO:0019222)	6672	414	354.18	+	1.17	0.000224	0.0226
biological regulation (GO:0065007)	12072	726	640.83	+	1.13	4.57e-07	0.000192
regulation of biological process (GO:0050789)	11425	677	606.49	+	1.12	3.54e-05	0.00624
cellular process (GO:0009987)	15084	890	800.72	+	1.11	2.89e-09	3.2e-06
regulation of cellular process (GO:0050794)	10764	635	571.4	+	1.11	0.000225	0.0225
biological_process (GO:0008150)	17500	1021	928.98	+	1.1	8.35e-15	6.48e-11
nervous system process (GO:0050877)	1281	41	68	-	0.6	0.000565	0.0431
Unclassified (UNCLASSIFIED)	3542	96	188.02	-	0.51	8.35e-15	1.3e-10
sensory perception (GO:0007600)	946	20	50.22	-	0.4	2.55e-06	0.000745
adaptive immune response (GO:0002250)	434	7	23.04	-	0.3	0.00024	0.0237
humoral immune response (GO:0006959)	312	4	16.56	-	0.24	0.000635	0.0478
sensory perception of chemical stimulus (GO:0007606)	533	6	28.29	-	0.21	1.16e-06	0.000408
detection of stimulus (GO:0051606)	675	6	35.83	-	0.17	2.2e-09	2.62e-06
sensory perception of smell (GO:0007608)	458	4	24.31	-	0.16	1.39e-06	0.00046
lymphocyte mediated immunity (GO:0002449)	233	1	12.37	-	0.08	0.000125	0.0157
detection of chemical stimulus (GO:0009593)	507	2	26.91	-	0.07	1.97e-09	2.55e-06
detection of stimulus involved in sensory perception (GO:0050906)	524	2	27.82	-	0.07	9.34e-10	1.45e-06
detection of chemical stimulus involved in sensory perception of smell (GO:0050911)	429	1	22.77	-	0.04	9.14e-09	7.46e-06
detection of chemical stimulus involved in sensory perception (GO:0050907)	472	1	25.06	-	0.04	8.51e-10	1.47e-06
complement activation (GO:0006956)	157	0	8.33	-	< 0.01	0.000651	0.0487
protein activation cascade (GO:0072376)	181	0	9.61	-	< 0.01	0.000204	0.0208
