# Supplementary material for: Colonic microbiota is associated with inflammation and host epigenomic alterations in inflammatory bowel disease
Source: Nat Commun. 2020 Mar 23;11:1512. doi: 10.1038/s41467-020-15342-5 (PMC7089947; doi:10.1038/s41467-020-15342-5)
Supplement: Supplementary file 14 — Supplementary Data 12 [file 41467_2020_15342_MOESM14_ESM.xlsx]

## Sheet: Suppl. Table 12
Supplementary Table 12: GO Ontology results for differentially expressed genes associated with Ulcerative Colitis non-inflamed mucosa
Negative LogfoldChange DEs (associated with UC non-inflammation)
Analysis Type:	PANTHER Overrepresentation Test (release 20160715)
Annotation Version and Release Date:	GO Ontology database Released 2016-12-28
Analyzed List:	upload_1 (Homo sapiens)
Reference List:	Homo sapiens (all genes in database)
Bonferroni count:	8204
GO biological process complete	Homo sapiens - REFLIST (20972)	upload_1 (1617)	upload_1 (expected)	upload_1 (over/under)	upload_1 (fold Enrichment)	upload_1 (P-value)
mitochondrial electron transport cytochrome c to oxygen (GO:0006123)	21	11	1.62	+	6.79	0.00919
tricarboxylic acid cycle (GO:0006099)	32	16	2.47	+	6.48	6.95e-05
branched-chain amino acid catabolic process (GO:0009083)	20	10	1.54	+	6.48	0.0418
fatty acid beta-oxidation (GO:0006635)	61	28	4.7	+	5.95	1.66e-09
acylglycerol biosynthetic process (GO:0046463)	29	13	2.24	+	5.81	0.00565
neutral lipid biosynthetic process (GO:0046460)	29	13	2.24	+	5.81	0.00565
citrate metabolic process (GO:0006101)	36	16	2.78	+	5.76	0.000344
triglyceride biosynthetic process (GO:0019432)	27	12	2.08	+	5.76	0.0163
purine nucleoside bisphosphate metabolic process (GO:0034032)	34	15	2.62	+	5.72	0.000988
ribonucleoside bisphosphate metabolic process (GO:0033875)	34	15	2.62	+	5.72	0.000988
nucleoside bisphosphate metabolic process (GO:0033865)	34	15	2.62	+	5.72	0.000988
fatty acid catabolic process (GO:0009062)	84	37	6.48	+	5.71	8.71e-13
fatty acid oxidation (GO:0019395)	79	34	6.09	+	5.58	2.87e-11
tricarboxylic acid metabolic process (GO:0072350)	40	17	3.08	+	5.51	0.000248
lipid oxidation (GO:0034440)	80	34	6.17	+	5.51	4.09e-11
aerobic respiration (GO:0009060)	64	26	4.93	+	5.27	1.66e-07
monocarboxylic acid catabolic process (GO:0072329)	106	40	8.17	+	4.89	8.12e-12
ATP biosynthetic process (GO:0006754)	41	14	3.16	+	4.43	0.0484
cellular respiration (GO:0045333)	166	53	12.8	+	4.14	2.02e-13
oxidative phosphorylation (GO:0006119)	101	31	7.79	+	3.98	1.99e-06
respiratory electron transport chain (GO:0022904)	111	34	8.56	+	3.97	2.91e-07
mitochondrial ATP synthesis coupled electron transport (GO:0042775)	92	28	7.09	+	3.95	1.72e-05
ATP synthesis coupled electron transport (GO:0042773)	93	28	7.17	+	3.9	2.17e-05
electron transport chain (GO:0022900)	113	34	8.71	+	3.9	4.61e-07
mitochondrial transmembrane transport (GO:1990542)	74	22	5.71	+	3.86	0.00129
cellular lipid catabolic process (GO:0044242)	166	48	12.8	+	3.75	2.35e-10
energy derivation by oxidation of organic compounds (GO:0015980)	239	64	18.43	+	3.47	4.58e-13
acyl-CoA metabolic process (GO:0006637)	91	24	7.02	+	3.42	0.00305
thioester metabolic process (GO:0035383)	91	24	7.02	+	3.42	0.00305
hydrogen ion transmembrane transport (GO:1902600)	119	31	9.18	+	3.38	8.66e-05
fatty acid metabolic process (GO:0006631)	311	81	23.98	+	3.38	1.62e-16
organic acid catabolic process (GO:0016054)	224	57	17.27	+	3.3	1.87e-10
carboxylic acid catabolic process (GO:0046395)	224	57	17.27	+	3.3	1.87e-10
lipid modification (GO:0030258)	242	61	18.66	+	3.27	3.48e-11
dicarboxylic acid metabolic process (GO:0043648)	101	25	7.79	+	3.21	0.00549
generation of precursor metabolites and energy (GO:0006091)	315	77	24.29	+	3.17	4.58e-14
ATP metabolic process (GO:0046034)	205	50	15.81	+	3.16	3.24e-08
purine ribonucleoside metabolic process (GO:0046128)	313	75	24.13	+	3.11	3.52e-13
purine nucleoside metabolic process (GO:0042278)	316	75	24.36	+	3.08	5.78e-13
acylglycerol metabolic process (GO:0006639)	97	23	7.48	+	3.08	0.0302
neutral lipid metabolic process (GO:0006638)	98	23	7.56	+	3.04	0.0355
nucleoside triphosphate metabolic process (GO:0009141)	258	60	19.89	+	3.02	1.69e-09
purine ribonucleoside triphosphate metabolic process (GO:0009205)	228	53	17.58	+	3.01	4.31e-08
ribonucleoside triphosphate metabolic process (GO:0009199)	234	54	18.04	+	2.99	3.56e-08
purine nucleoside triphosphate metabolic process (GO:0009144)	235	54	18.12	+	2.98	4.16e-08
monocarboxylic acid metabolic process (GO:0032787)	516	117	39.79	+	2.94	3.57e-20
purine ribonucleoside monophosphate metabolic process (GO:0009167)	247	56	19.04	+	2.94	2.81e-08
purine nucleoside monophosphate metabolic process (GO:0009126)	248	56	19.12	+	2.93	3.27e-08
unsaturated fatty acid metabolic process (GO:0033559)	111	25	8.56	+	2.92	0.0282
ribonucleoside metabolic process (GO:0009119)	342	76	26.37	+	2.88	1.08e-11
small molecule catabolic process (GO:0044282)	338	75	26.06	+	2.88	1.8e-11
purine ribonucleotide metabolic process (GO:0009150)	358	79	27.6	+	2.86	4.28e-12
lipid catabolic process (GO:0016042)	262	57	20.2	+	2.82	8.71e-08
ribonucleoside monophosphate metabolic process (GO:0009161)	259	56	19.97	+	2.8	1.66e-07
purine nucleotide metabolic process (GO:0006163)	376	81	28.99	+	2.79	6.62e-12
ribonucleotide metabolic process (GO:0009259)	373	80	28.76	+	2.78	1.26e-11
cofactor biosynthetic process (GO:0051188)	184	39	14.19	+	2.75	0.000296
glycosyl compound metabolic process (GO:1901657)	389	82	29.99	+	2.73	1.41e-11
proton transport (GO:0015992)	152	32	11.72	+	2.73	0.00552
nucleoside metabolic process (GO:0009116)	367	77	28.3	+	2.72	1.31e-10
ribose phosphate metabolic process (GO:0019693)	387	81	29.84	+	2.71	3.06e-11
hydrogen transport (GO:0006818)	154	32	11.87	+	2.7	0.00725
purine-containing compound metabolic process (GO:0072521)	414	86	31.92	+	2.69	6.49e-12
monocarboxylic acid transport (GO:0015718)	135	28	10.41	+	2.69	0.0351
coenzyme biosynthetic process (GO:0009108)	146	30	11.26	+	2.67	0.0195
nucleoside monophosphate metabolic process (GO:0009123)	273	56	21.05	+	2.66	1.13e-06
steroid metabolic process (GO:0008202)	235	48	18.12	+	2.65	2.63e-05
organic hydroxy compound transport (GO:0015850)	145	29	11.18	+	2.59	0.0471
mitochondrial transport (GO:0006839)	195	39	15.04	+	2.59	0.00128
alcohol metabolic process (GO:0006066)	261	52	20.12	+	2.58	1.34e-05
carboxylic acid metabolic process (GO:0019752)	854	170	65.85	+	2.58	1.86e-24
glycerolipid biosynthetic process (GO:0045017)	239	47	18.43	+	2.55	0.000118
nucleoside phosphate metabolic process (GO:0006753)	512	99	39.48	+	2.51	3.65e-12
organic acid metabolic process (GO:0006082)	978	185	75.41	+	2.45	2.33e-24
cofactor metabolic process (GO:0051186)	355	67	27.37	+	2.45	5.9e-07
nucleotide metabolic process (GO:0009117)	504	95	38.86	+	2.44	6.5e-11
oxidation-reduction process (GO:0055114)	950	179	73.25	+	2.44	2.98e-23
oxoacid metabolic process (GO:0043436)	961	181	74.1	+	2.44	1.55e-23
organic hydroxy compound metabolic process (GO:1901615)	411	77	31.69	+	2.43	3.18e-08
lipid metabolic process (GO:0006629)	1230	230	94.84	+	2.43	1.23e-30
coenzyme metabolic process (GO:0006732)	287	53	22.13	+	2.4	0.000113
organophosphate metabolic process (GO:0019637)	967	177	74.56	+	2.37	1.41e-21
cellular lipid metabolic process (GO:0044255)	999	181	77.03	+	2.35	1.16e-21
glycerophospholipid biosynthetic process (GO:0046474)	227	41	17.5	+	2.34	0.00814
nucleobase-containing small molecule metabolic process (GO:0055086)	568	102	43.79	+	2.33	1.27e-10
glycerolipid metabolic process (GO:0046486)	408	73	31.46	+	2.32	8.65e-07
carboxylic acid transport (GO:0046942)	269	48	20.74	+	2.31	0.00143
phospholipid biosynthetic process (GO:0008654)	266	47	20.51	+	2.29	0.0025
organic acid transport (GO:0015849)	272	48	20.97	+	2.29	0.00195
small molecule metabolic process (GO:0044281)	1783	314	137.47	+	2.28	6.11e-39
glycerophospholipid metabolic process (GO:0006650)	337	59	25.98	+	2.27	0.000112
lipid biosynthetic process (GO:0008610)	585	101	45.11	+	2.24	1.75e-09
lipid localization (GO:0010876)	283	48	21.82	+	2.2	0.00585
lipid transport (GO:0006869)	260	44	20.05	+	2.19	0.0176
organophosphate biosynthetic process (GO:0090407)	500	84	38.55	+	2.18	7.11e-07
phospholipid metabolic process (GO:0006644)	411	68	31.69	+	2.15	7.96e-05
organic anion transport (GO:0015711)	401	65	30.92	+	2.1	0.00035
sulfur compound metabolic process (GO:0006790)	379	59	29.22	+	2.02	0.00525
anion transport (GO:0006820)	524	81	40.4	+	2	6.09e-05
single-organism biosynthetic process (GO:0044711)	1183	182	91.21	+	2	2.05e-14
monovalent inorganic cation transport (GO:0015672)	410	63	31.61	+	1.99	0.00341
single-organism carbohydrate metabolic process (GO:0044723)	378	58	29.14	+	1.99	0.0101
small molecule biosynthetic process (GO:0044283)	436	66	33.62	+	1.96	0.00304
single-organism catabolic process (GO:0044712)	797	117	61.45	+	1.9	5.82e-07
inorganic cation transmembrane transport (GO:0098662)	512	74	39.48	+	1.87	0.0034
cation transmembrane transport (GO:0098655)	569	82	43.87	+	1.87	0.000914
ion transport (GO:0006811)	1314	188	101.31	+	1.86	6.04e-12
inorganic ion transmembrane transport (GO:0098660)	612	87	47.19	+	1.84	0.00067
ion transmembrane transport (GO:0034220)	854	121	65.85	+	1.84	2.25e-06
cation transport (GO:0006812)	819	116	63.15	+	1.84	5.46e-06
phosphorus metabolic process (GO:0006793)	2182	309	168.24	+	1.84	1.21e-21
single-organism metabolic process (GO:0044710)	3538	498	272.79	+	1.83	2.79e-39
actin filament-based process (GO:0030029)	484	68	37.32	+	1.82	0.0253
carbohydrate metabolic process (GO:0005975)	503	70	38.78	+	1.8	0.025
phosphate-containing compound metabolic process (GO:0006796)	2090	289	161.14	+	1.79	2.15e-18
transmembrane transport (GO:0055085)	1202	166	92.68	+	1.79	6.25e-09
mitochondrion organization (GO:0007005)	523	72	40.32	+	1.79	0.0261
ion homeostasis (GO:0050801)	634	85	48.88	+	1.74	0.00971
inorganic ion homeostasis (GO:0098771)	606	81	46.72	+	1.73	0.0193
carbohydrate derivative metabolic process (GO:1901135)	1055	139	81.34	+	1.71	1.08e-05
organonitrogen compound metabolic process (GO:1901564)	1880	243	144.95	+	1.68	2.05e-11
chemical homeostasis (GO:0048878)	943	120	72.71	+	1.65	0.00094
phosphorylation (GO:0016310)	1290	158	99.46	+	1.59	9.98e-05
organic substance transport (GO:0071702)	2036	240	156.98	+	1.53	3.39e-07
cellular catabolic process (GO:0044248)	1409	161	108.64	+	1.48	0.00516
response to endogenous stimulus (GO:0009719)	1383	156	106.63	+	1.46	0.016
organic substance catabolic process (GO:1901575)	1614	181	124.44	+	1.45	0.00323
catabolic process (GO:0009056)	1725	188	133	+	1.41	0.0117
transport (GO:0006810)	4330	455	333.86	+	1.36	3.94e-09
establishment of localization (GO:0051234)	4456	461	343.57	+	1.34	2.8e-08
macromolecule localization (GO:0033036)	2195	227	169.24	+	1.34	0.0338
single-organism localization (GO:1902578)	2820	288	217.43	+	1.32	0.00369
single-organism transport (GO:0044765)	2599	265	200.39	+	1.32	0.0135
localization (GO:0051179)	5334	524	411.27	+	1.27	1.73e-06
regulation of biological quality (GO:0065008)	3560	349	274.49	+	1.27	0.0082
cellular metabolic process (GO:0044237)	8729	848	673.03	+	1.26	1.04e-14
metabolic process (GO:0008152)	9651	922	744.12	+	1.24	4.12e-15
organic substance metabolic process (GO:0071704)	9291	877	716.36	+	1.22	5.85e-12
primary metabolic process (GO:0044238)	8880	836	684.67	+	1.22	1.91e-10
single-organism cellular process (GO:0044763)	9651	905	744.12	+	1.22	5.69e-12
single-organism process (GO:0044699)	12731	1142	981.6	+	1.16	4.42e-13
cellular process (GO:0009987)	14862	1273	1145.9	+	1.11	3.8e-09
biological_process (GO:0008150)	17209	1457	1326.86	+	1.1	7.75e-16
nucleic acid metabolic process (GO:0090304)	3979	235	306.79	-	0.77	0.0126
G-protein coupled receptor signaling pathway (GO:0007186)	1196	52	92.21	-	0.56	0.0174
Unclassified (UNCLASSIFIED)	3763	160	290.14	-	0.55	0
neurological system process (GO:0050877)	1251	53	96.46	-	0.55	0.00421
defense response (GO:0006952)	1147	46	88.44	-	0.52	0.00229
RNA processing (GO:0006396)	869	30	67	-	0.45	0.0017
DNA metabolic process (GO:0006259)	784	27	60.45	-	0.45	0.00648
sensory perception (GO:0007600)	934	27	72.01	-	0.37	4.63e-06
ribonucleoprotein complex biogenesis (GO:0022613)	464	10	35.78	-	0.28	0.0025
adaptive immune response (GO:0002250)	377	8	29.07	-	0.28	0.0291
detection of stimulus (GO:0051606)	670	10	51.66	-	< 0.2	7.97e-09
detection of stimulus involved in sensory perception (GO:0050906)	523	2	40.32	-	< 0.2	1.35e-11
sensory perception of chemical stimulus (GO:0007606)	531	2	40.94	-	< 0.2	7.42e-12
sensory perception of smell (GO:0007608)	453	1	34.93	-	< 0.2	1.39e-10
detection of chemical stimulus (GO:0009593)	506	1	39.01	-	< 0.2	2.37e-12
