# Supplementary material for: Colonic microbiota is associated with inflammation and host epigenomic alterations in inflammatory bowel disease
Source: Nat Commun. 2020 Mar 23;11:1512. doi: 10.1038/s41467-020-15342-5 (PMC7089947; doi:10.1038/s41467-020-15342-5)
Supplement: Supplementary file 15 — Supplementary Data 13 [file 41467_2020_15342_MOESM15_ESM.xlsx]

## Sheet: Suppl. Table 13
Supplementary Table 13: Classification models AUC results for different data type of omics combinations
Disease Status Prediction
Data combination	n	AUC	P-value
microbiota	119	0.68	>0.05
microbiota+genotype	119	0.62	>0.05
microbiota+diet	119	0.66	>0.05
genotype	119	0.5	>0.05
diet	119	0.51	>0.05
genotype+diet	119	0.56	>0.05
microbiota+genotype+diet	119	0.75	0.000745
transcriptome	61	0.62	>0.05
transcriptome+microbiota	61	0.6	>0.05
transcriptome+diet	61	0.5	>0.05
transcriptome+genotype	61	0.5	>0.05
transcriptome+microbiota+genotype	61	0.55	>0.05
transcriptome+diet+genotype	61	0.69	>0.05
transcriptome+diet+genotype+microbiota	61	0.5	>0.05
epigenome	61	0.62	>0.05
epigenome+microbiota	61	0.87	0.00085
epigenome+genotype	61	0.6	>0.05
epigenome+diet+genptype	61	0.6	>0.05
epigenome+diet+microbiota	61	0.86	0.001
epigenome+microbiota+genotype	61	0.85	0.008754
epigenome+transcrtiptome	61	0.6	>0.05
epigenome+transcriptome+microbiota	61	0.7	>0.05
epigenome+transcriptome+microbiota+diet+genotype	61	0.8	0.01548
Inflammation Status Prediction
Data combination	Disease	n	AUC	P-value
microbiota	UC	118	0.58	>0.05
microbiota+genotype	UC	118	0.51	>0.05
microbiota+diet	UC	118	0.55	>0.05
microbiota+genotype+diet	UC	118	0.61	0.0008
transcriptome	UC	6	0.83	0.01456
transcriptome+microbiota	UC	6	0.83	0.01
transcriptome+diet	UC	6	0.83	0.01
transcriptome+genotype	UC	6	0.83	0.01
transcriptome+microbiota+genotype	UC	6	0.83	0.01
transcriptome+diet+genotype	UC	6	0.83	0.01
transcriptome+diet+genotype+microbiota	UC	6	0.83	0.01
microbiota	CD	55	0.57	>0.05
microbiota+genotype	CD	55	0.55	>0.05
microbiota+diet	CD	55	0.56	>0.05
microbiota+genotype+diet	CD	49	0.59	>0.05
transcriptome	CD	55	0.63	>0.05
transcriptome+microbiota	CD	55	0.75	0.009
transcriptome+diet	CD	49	0.63	>0.05
transcriptome+genotype	CD	55	0.63	>0.05
transcriptome+microbiota+genotype	CD	55	0.75	0.009
transcriptome+diet+genotype	CD	49	0.63	>0.05
transcriptome+diet+genotype+microbiota	CD	49	0.75	0.009
epigenome	CD	55	0.72	>0.05
epigenome+microbiota	CD	55	0.86	0.005
epigenome+genotype	CD	55	0.72	>0.05
epigenome+diet+genotype	CD	49	0.72	>0.05
epigenome+diet+microbiota	CD	49	0.72	>0.05
epigenome+microbiota+genotype	CD	55	0.86	0.005
epigenome+transcriptome	CD	55	0.76	>0.05
epigenome+transcriptome+microbiota	CD	55	0.86	0.005
epigenome+transcriptome+microbiota+diet+genotype	CD	49	0.82	0.01
Data combination
microbiota
microbiota+genotype
microbiota+diet
genotype
diet
genotype+diet
microbiota+genotype+diet
transcriptome
transcriptome
transcriptome+microbiota
transcriptome+diet
transcriptome+genotype
transcriptome+diet. genotype
transcriptome+diet+genotype+microbiota
Data combination
microbiota
microbiota+genotype
microbiota+diet
genotype
diet
genotype+diet
microbiota+genotype+diet
transcriptome
transcriptome
transcriptome+microbiota
transcriptome+diet
transcriptome+genotype
transcriptome+diet. genotype
transcriptome+diet+genotype+microbiota
Data combination
microbiota
microbiota+genotype
microbiota+diet
genotype
diet
genotype+diet
microbiota+genotype+diet
transcriptome
transcriptome
transcriptome+microbiota
transcriptome+diet
transcriptome+genotype
transcriptome+diet. genotype
transcriptome+diet+genotype+microbiota
Data combination
microbiota
microbiota+genotype
microbiota+diet
genotype
diet
genotype+diet
microbiota+genotype+diet
transcriptome
transcriptome
transcriptome+microbiota
transcriptome+diet
transcriptome+genotype
transcriptome+diet. genotype
transcriptome+diet+genotype+microbiota
Data combination
microbiota
microbiota+genotype
microbiota+diet
genotype
diet
genotype+diet
microbiota+genotype+diet
transcriptome
transcriptome
transcriptome+microbiota
transcriptome+diet
transcriptome+genotype
transcriptome+diet. genotype
transcriptome+diet+genotype+microbiota
Data combination
microbiota
microbiota+genotype
microbiota+diet
genotype
diet
genotype+diet
microbiota+genotype+diet
transcriptome
transcriptome
transcriptome+microbiota
transcriptome+diet
transcriptome+genotype
transcriptome+diet. genotype
transcriptome+diet+genotype+microbiota
Data combination
microbiota
microbiota+genotype
microbiota+diet
genotype
diet
genotype+diet
microbiota+genotype+diet
transcriptome
transcriptome
transcriptome+microbiota
transcriptome+diet
transcriptome+genotype
transcriptome+diet. genotype
transcriptome+diet+genotype+microbiota
Data combination
microbiota
microbiota+genotype
microbiota+diet
genotype
diet
genotype+diet
microbiota+genotype+diet
transcriptome
transcriptome
transcriptome+microbiota
transcriptome+diet
transcriptome+genotype
transcriptome+diet. genotype
transcriptome+diet+genotype+microbiota
Data combination
microbiota
microbiota+genotype
microbiota+diet
genotype
diet
genotype+diet
microbiota+genotype+diet
transcriptome
transcriptome
transcriptome+microbiota
transcriptome+diet
transcriptome+genotype
transcriptome+diet. genotype
transcriptome+diet+genotype+microbiota
Data combination
microbiota
microbiota+genotype
microbiota+diet
genotype
diet
genotype+diet
microbiota+genotype+diet
transcriptome
transcriptome
transcriptome+microbiota
transcriptome+diet
transcriptome+genotype
transcriptome+diet. genotype
transcriptome+diet+genotype+microbiota
Data combination
microbiota
microbiota+genotype
microbiota+diet
genotype
diet
genotype+diet
microbiota+genotype+diet
transcriptome
transcriptome
transcriptome+microbiota
transcriptome+diet
transcriptome+genotype
transcriptome+diet. genotype
transcriptome+diet+genotype+microbiota
Data combination
microbiota
microbiota+genotype
microbiota+diet
genotype
diet
genotype+diet
microbiota+genotype+diet
transcriptome
transcriptome
transcriptome+microbiota
transcriptome+diet
transcriptome+genotype
transcriptome+diet. genotype
transcriptome+diet+genotype+microbiota
Data combination
microbiota
microbiota+genotype
microbiota+diet
genotype
diet
genotype+diet
microbiota+genotype+diet
transcriptome
transcriptome
transcriptome+microbiota
transcriptome+diet
transcriptome+genotype
transcriptome+diet. genotype
transcriptome+diet+genotype+microbiota
Data combination
microbiota
microbiota+genotype
microbiota+diet
genotype
diet
genotype+diet
microbiota+genotype+diet
transcriptome
transcriptome
transcriptome+microbiota
transcriptome+diet
transcriptome+genotype
transcriptome+diet. genotype
transcriptome+diet+genotype+microbiota
Data combination
microbiota
microbiota+genotype
microbiota+diet
genotype
diet
genotype+diet
microbiota+genotype+diet
transcriptome
transcriptome
transcriptome+microbiota
transcriptome+diet
transcriptome+genotype
transcriptome+diet. genotype
transcriptome+diet+genotype+microbiota
Data combination
microbiota
microbiota+genotype
microbiota+diet
genotype
diet
genotype+diet
microbiota+genotype+diet
transcriptome
transcriptome
transcriptome+microbiota
transcriptome+diet
transcriptome+genotype
transcriptome+diet. genotype
transcriptome+diet+genotype+microbiota
Data combination
microbiota
microbiota+genotype
microbiota+diet
genotype
diet
genotype+diet
microbiota+genotype+diet
transcriptome
transcriptome
transcriptome+microbiota
transcriptome+diet
transcriptome+genotype
transcriptome+diet. genotype
transcriptome+diet+genotype+microbiota
Data combination
microbiota
microbiota+genotype
microbiota+diet
genotype
diet
genotype+diet
microbiota+genotype+diet
transcriptome
transcriptome
transcriptome+microbiota
transcriptome+diet
transcriptome+genotype
transcriptome+diet. genotype
transcriptome+diet+genotype+microbiota
Data combination
microbiota
microbiota+genotype
microbiota+diet
genotype
diet
genotype+diet
microbiota+genotype+diet
transcriptome
transcriptome
transcriptome+microbiota
transcriptome+diet
transcriptome+genotype
transcriptome+diet. genotype
transcriptome+diet+genotype+microbiota
Data combination
microbiota
microbiota+genotype
microbiota+diet
genotype
diet
genotype+diet
microbiota+genotype+diet
transcriptome
transcriptome
transcriptome+microbiota
transcriptome+diet
transcriptome+genotype
transcriptome+diet. genotype
transcriptome+diet+genotype+microbiota
Data combination
microbiota
microbiota+genotype
microbiota+diet
genotype
diet
genotype+diet
microbiota+genotype+diet
transcriptome
transcriptome
transcriptome+microbiota
transcriptome+diet
transcriptome+genotype
transcriptome+diet. genotype
transcriptome+diet+genotype+microbiota
Data combination
microbiota
microbiota+genotype
microbiota+diet
genotype
diet
genotype+diet
microbiota+genotype+diet
transcriptome
transcriptome
transcriptome+microbiota
transcriptome+diet
transcriptome+genotype
transcriptome+diet. genotype
transcriptome+diet+genotype+microbiota
Data combination
microbiota
microbiota+genotype
microbiota+diet
genotype
diet
genotype+diet
microbiota+genotype+diet
transcriptome
transcriptome
transcriptome+microbiota
transcriptome+diet
transcriptome+genotype
transcriptome+diet. genotype
transcriptome+diet+genotype+microbiota
Data combination
microbiota
microbiota+genotype
microbiota+diet
genotype
diet
genotype+diet
microbiota+genotype+diet
transcriptome
transcriptome
transcriptome+microbiota
transcriptome+diet
transcriptome+genotype
transcriptome+diet. genotype
transcriptome+diet+genotype+microbiota
Data combination
microbiota
microbiota+genotype
microbiota+diet
genotype
diet
genotype+diet
microbiota+genotype+diet
transcriptome
transcriptome
transcriptome+microbiota
transcriptome+diet
transcriptome+genotype
transcriptome+diet. genotype
transcriptome+diet+genotype+microbiota
Data combination
microbiota
microbiota+genotype
microbiota+diet
genotype
diet
genotype+diet
microbiota+genotype+diet
transcriptome
transcriptome
transcriptome+microbiota
transcriptome+diet
transcriptome+genotype
transcriptome+diet. genotype
transcriptome+diet+genotype+microbiota
Data combination
microbiota
microbiota+genotype
microbiota+diet
genotype
diet
genotype+diet
microbiota+genotype+diet
transcriptome
transcriptome
transcriptome+microbiota
transcriptome+diet
transcriptome+genotype
transcriptome+diet. genotype
transcriptome+diet+genotype+microbiota
Data combination
microbiota
microbiota+genotype
microbiota+diet
genotype
diet
genotype+diet
microbiota+genotype+diet
transcriptome
transcriptome
transcriptome+microbiota
transcriptome+diet
transcriptome+genotype
transcriptome+diet. genotype
transcriptome+diet+genotype+microbiota
Data combination
microbiota
microbiota+genotype
microbiota+diet
genotype
diet
genotype+diet
microbiota+genotype+diet
transcriptome
transcriptome
transcriptome+microbiota
transcriptome+diet
transcriptome+genotype
transcriptome+diet. genotype
transcriptome+diet+genotype+microbiota
Data combination
microbiota
microbiota+genotype
microbiota+diet
genotype
diet
genotype+diet
microbiota+genotype+diet
transcriptome
transcriptome
transcriptome+microbiota
transcriptome+diet
transcriptome+genotype
transcriptome+diet. genotype
transcriptome+diet+genotype+microbiota
Data combination
microbiota
microbiota+genotype
microbiota+diet
genotype
diet
genotype+diet
microbiota+genotype+diet
transcriptome
transcriptome
transcriptome+microbiota
transcriptome+diet
transcriptome+genotype
transcriptome+diet. genotype
transcriptome+diet+genotype+microbiota
Data combination
microbiota
microbiota+genotype
microbiota+diet
genotype
diet
genotype+diet
microbiota+genotype+diet
transcriptome
transcriptome
transcriptome+microbiota
transcriptome+diet
transcriptome+genotype
transcriptome+diet. genotype
transcriptome+diet+genotype+microbiota
Data combination
microbiota
microbiota+genotype
microbiota+diet
genotype
diet
genotype+diet
microbiota+genotype+diet
transcriptome
transcriptome
transcriptome+microbiota
transcriptome+diet
transcriptome+genotype
transcriptome+diet. genotype
transcriptome+diet+genotype+microbiota
Data combination
microbiota
microbiota+genotype
microbiota+diet
genotype
diet
genotype+diet
microbiota+genotype+diet
transcriptome
transcriptome
transcriptome+microbiota
transcriptome+diet
transcriptome+genotype
transcriptome+diet. genotype
transcriptome+diet+genotype+microbiota
Data combination
microbiota
microbiota+genotype
microbiota+diet
genotype
diet
genotype+diet
microbiota+genotype+diet
transcriptome
transcriptome
transcriptome+microbiota
transcriptome+diet
transcriptome+genotype
transcriptome+diet. genotype
transcriptome+diet+genotype+microbiota
Data combination
microbiota
microbiota+genotype
microbiota+diet
genotype
diet
genotype+diet
microbiota+genotype+diet
transcriptome
transcriptome
transcriptome+microbiota
transcriptome+diet
transcriptome+genotype
transcriptome+diet. genotype
transcriptome+diet+genotype+microbiota
Data combination
microbiota
microbiota+genotype
microbiota+diet
genotype
diet
genotype+diet
microbiota+genotype+diet
transcriptome
transcriptome
transcriptome+microbiota
transcriptome+diet
transcriptome+genotype
transcriptome+diet. genotype
transcriptome+diet+genotype+microbiota
Data combination
microbiota
microbiota+genotype
microbiota+diet
genotype
diet
genotype+diet
microbiota+genotype+diet
transcriptome
transcriptome
transcriptome+microbiota
transcriptome+diet
transcriptome+genotype
transcriptome+diet. genotype
transcriptome+diet+genotype+microbiota
Data combination
microbiota
microbiota+genotype
microbiota+diet
genotype
diet
genotype+diet
microbiota+genotype+diet
transcriptome
transcriptome
transcriptome+microbiota
transcriptome+diet
transcriptome+genotype
transcriptome+diet. genotype
transcriptome+diet+genotype+microbiota
Data combination
microbiota
microbiota+genotype
microbiota+diet
genotype
diet
genotype+diet
microbiota+genotype+diet
transcriptome
transcriptome
transcriptome+microbiota
transcriptome+diet
transcriptome+genotype
transcriptome+diet. genotype
transcriptome+diet+genotype+microbiota
Data combination
microbiota
microbiota+genotype
microbiota+diet
genotype
diet
genotype+diet
microbiota+genotype+diet
transcriptome
transcriptome
transcriptome+microbiota
transcriptome+diet
transcriptome+genotype
transcriptome+diet. genotype
transcriptome+diet+genotype+microbiota
Data combination
microbiota
microbiota+genotype
microbiota+diet
genotype
diet
genotype+diet
microbiota+genotype+diet
transcriptome
transcriptome
transcriptome+microbiota
transcriptome+diet
transcriptome+genotype
transcriptome+diet. genotype
transcriptome+diet+genotype+microbiota
Data combination
microbiota
microbiota+genotype
microbiota+diet
genotype
diet
genotype+diet
microbiota+genotype+diet
transcriptome
transcriptome
transcriptome+microbiota
transcriptome+diet
transcriptome+genotype
transcriptome+diet. genotype
transcriptome+diet+genotype+microbiota
Data combination
microbiota
microbiota+genotype
microbiota+diet
genotype
diet
genotype+diet
microbiota+genotype+diet
transcriptome
transcriptome
transcriptome+microbiota
transcriptome+diet
transcriptome+genotype
transcriptome+diet. genotype
transcriptome+diet+genotype+microbiota
Data combination
microbiota
microbiota+genotype
microbiota+diet
genotype
diet
genotype+diet
microbiota+genotype+diet
transcriptome
transcriptome
transcriptome+microbiota
transcriptome+diet
transcriptome+genotype
transcriptome+diet. genotype
transcriptome+diet+genotype+microbiota
Data combination
microbiota
microbiota+genotype
microbiota+diet
genotype
diet
genotype+diet
microbiota+genotype+diet
transcriptome
transcriptome
transcriptome+microbiota
transcriptome+diet
transcriptome+genotype
transcriptome+diet. genotype
transcriptome+diet+genotype+microbiota
Data combination
microbiota
microbiota+genotype
microbiota+diet
genotype
diet
genotype+diet
microbiota+genotype+diet
transcriptome
transcriptome
transcriptome+microbiota
transcriptome+diet
transcriptome+genotype
transcriptome+diet. genotype
transcriptome+diet+genotype+microbiota
Data combination
microbiota
microbiota+genotype
microbiota+diet
genotype
diet
genotype+diet
microbiota+genotype+diet
transcriptome
transcriptome
transcriptome+microbiota
transcriptome+diet
transcriptome+genotype
transcriptome+diet. genotype
transcriptome+diet+genotype+microbiota
Data combination
microbiota
microbiota+genotype
microbiota+diet
genotype
diet
genotype+diet
microbiota+genotype+diet
transcriptome
transcriptome
transcriptome+microbiota
transcriptome+diet
transcriptome+genotype
transcriptome+diet. genotype
transcriptome+diet+genotype+microbiota
Data combination
microbiota
microbiota+genotype
microbiota+diet
genotype
diet
genotype+diet
microbiota+genotype+diet
transcriptome
transcriptome
transcriptome+microbiota
transcriptome+diet
transcriptome+genotype
transcriptome+diet. genotype
transcriptome+diet+genotype+microbiota
Data combination
microbiota
microbiota+genotype
microbiota+diet
genotype
diet
genotype+diet
microbiota+genotype+diet
transcriptome
transcriptome
transcriptome+microbiota
transcriptome+diet
transcriptome+genotype
transcriptome+diet. genotype
transcriptome+diet+genotype+microbiota
Data combination
microbiota
microbiota+genotype
microbiota+diet
genotype
diet
genotype+diet
microbiota+genotype+diet
transcriptome
transcriptome
transcriptome+microbiota
transcriptome+diet
transcriptome+genotype
transcriptome+diet. genotype
transcriptome+diet+genotype+microbiota
Data combination
microbiota
microbiota+genotype
microbiota+diet
genotype
diet
genotype+diet
microbiota+genotype+diet
transcriptome
transcriptome
transcriptome+microbiota
transcriptome+diet
transcriptome+genotype
transcriptome+diet. genotype
transcriptome+diet+genotype+microbiota
Data combination
microbiota
microbiota+genotype
microbiota+diet
genotype
diet
genotype+diet
microbiota+genotype+diet
transcriptome
transcriptome
transcriptome+microbiota
transcriptome+diet
transcriptome+genotype
transcriptome+diet. genotype
transcriptome+diet+genotype+microbiota
Data combination
microbiota
microbiota+genotype
microbiota+diet
genotype
diet
genotype+diet
microbiota+genotype+diet
transcriptome
transcriptome
transcriptome+microbiota
transcriptome+diet
transcriptome+genotype
transcriptome+diet. genotype
transcriptome+diet+genotype+microbiota
Data combination
microbiota
microbiota+genotype
microbiota+diet
genotype
diet
genotype+diet
microbiota+genotype+diet
transcriptome
transcriptome
transcriptome+microbiota
transcriptome+diet
transcriptome+genotype
transcriptome+diet. genotype
transcriptome+diet+genotype+microbiota
Data combination
microbiota
microbiota+genotype
microbiota+diet
genotype
diet
genotype+diet
microbiota+genotype+diet
transcriptome
transcriptome
transcriptome+microbiota
transcriptome+diet
transcriptome+genotype
transcriptome+diet. genotype
transcriptome+diet+genotype+microbiota
Data combination
microbiota
microbiota+genotype
microbiota+diet
genotype
diet
genotype+diet
microbiota+genotype+diet
transcriptome
transcriptome
transcriptome+microbiota
transcriptome+diet
transcriptome+genotype
transcriptome+diet. genotype
transcriptome+diet+genotype+microbiota
Data combination
microbiota
microbiota+genotype
microbiota+diet
genotype
diet
genotype+diet
microbiota+genotype+diet
transcriptome
transcriptome
transcriptome+microbiota
transcriptome+diet
transcriptome+genotype
transcriptome+diet. genotype
transcriptome+diet+genotype+microbiota
Data combination
microbiota
microbiota+genotype
microbiota+diet
genotype
diet
genotype+diet
microbiota+genotype+diet
transcriptome
transcriptome
transcriptome+microbiota
transcriptome+diet
transcriptome+genotype
transcriptome+diet. genotype
transcriptome+diet+genotype+microbiota
Data combination
microbiota
microbiota+genotype
microbiota+diet
genotype
diet
genotype+diet
microbiota+genotype+diet
transcriptome
transcriptome
transcriptome+microbiota
transcriptome+diet
transcriptome+genotype
transcriptome+diet. genotype
transcriptome+diet+genotype+microbiota
Data combination
microbiota
microbiota+genotype
microbiota+diet
genotype
diet
genotype+diet
microbiota+genotype+diet
transcriptome
transcriptome
transcriptome+microbiota
transcriptome+diet
transcriptome+genotype
transcriptome+diet. genotype
transcriptome+diet+genotype+microbiota
Data combination
microbiota
microbiota+genotype
microbiota+diet
genotype
diet
genotype+diet
microbiota+genotype+diet
transcriptome
transcriptome
transcriptome+microbiota
transcriptome+diet
transcriptome+genotype
transcriptome+diet. genotype
transcriptome+diet+genotype+microbiota
Data combination
microbiota
microbiota+genotype
microbiota+diet
genotype
diet
genotype+diet
microbiota+genotype+diet
transcriptome
transcriptome
transcriptome+microbiota
transcriptome+diet
transcriptome+genotype
transcriptome+diet. genotype
transcriptome+diet+genotype+microbiota
Data combination
microbiota
microbiota+genotype
microbiota+diet
genotype
diet
genotype+diet
microbiota+genotype+diet
transcriptome
transcriptome
transcriptome+microbiota
transcriptome+diet
transcriptome+genotype
transcriptome+diet. genotype
transcriptome+diet+genotype+microbiota
Data combination
microbiota
microbiota+genotype
microbiota+diet
genotype
diet
genotype+diet
microbiota+genotype+diet
transcriptome
transcriptome
transcriptome+microbiota
transcriptome+diet
transcriptome+genotype
transcriptome+diet. genotype
transcriptome+diet+genotype+microbiota
Data combination
microbiota
microbiota+genotype
microbiota+diet
genotype
diet
genotype+diet
microbiota+genotype+diet
transcriptome
transcriptome
transcriptome+microbiota
transcriptome+diet
transcriptome+genotype
transcriptome+diet. genotype
transcriptome+diet+genotype+microbiota
Data combination
microbiota
microbiota+genotype
microbiota+diet
genotype
diet
genotype+diet
microbiota+genotype+diet
transcriptome
transcriptome
transcriptome+microbiota
transcriptome+diet
transcriptome+genotype
transcriptome+diet. genotype
transcriptome+diet+genotype+microbiota
Data combination
microbiota
microbiota+genotype
microbiota+diet
genotype
diet
genotype+diet
microbiota+genotype+diet
transcriptome
transcriptome
transcriptome+microbiota
transcriptome+diet
transcriptome+genotype
transcriptome+diet. genotype
transcriptome+diet+genotype+microbiota
Data combination
microbiota
microbiota+genotype
microbiota+diet
genotype
diet
genotype+diet
microbiota+genotype+diet
transcriptome
transcriptome
transcriptome+microbiota
transcriptome+diet
transcriptome+genotype
transcriptome+diet. genotype
transcriptome+diet+genotype+microbiota
Data combination
microbiota
microbiota+genotype
microbiota+diet
genotype
diet
genotype+diet
microbiota+genotype+diet
transcriptome
transcriptome
transcriptome+microbiota
transcriptome+diet
transcriptome+genotype
transcriptome+diet. genotype
transcriptome+diet+genotype+microbiota
Data combination
microbiota
microbiota+genotype
microbiota+diet
genotype
diet
genotype+diet
microbiota+genotype+diet
transcriptome
transcriptome
transcriptome+microbiota
transcriptome+diet
transcriptome+genotype
transcriptome+diet. genotype
transcriptome+diet+genotype+microbiota
Data combination
microbiota
microbiota+genotype
microbiota+diet
genotype
diet
genotype+diet
microbiota+genotype+diet
transcriptome
transcriptome
transcriptome+microbiota
transcriptome+diet
transcriptome+genotype
transcriptome+diet. genotype
transcriptome+diet+genotype+microbiota
Data combination
microbiota
microbiota+genotype
microbiota+diet
genotype
diet
genotype+diet
microbiota+genotype+diet
transcriptome
transcriptome
transcriptome+microbiota
transcriptome+diet
transcriptome+genotype
transcriptome+diet. genotype
transcriptome+diet+genotype+microbiota
Data combination
microbiota
microbiota+genotype
microbiota+diet
genotype
diet
genotype+diet
microbiota+genotype+diet
transcriptome
transcriptome
transcriptome+microbiota
transcriptome+diet
transcriptome+genotype
transcriptome+diet. genotype
transcriptome+diet+genotype+microbiota
Data combination
microbiota
microbiota+genotype
microbiota+diet
genotype
diet
genotype+diet
microbiota+genotype+diet
transcriptome
transcriptome
transcriptome+microbiota
transcriptome+diet
transcriptome+genotype
transcriptome+diet. genotype
transcriptome+diet+genotype+microbiota
Data combination
microbiota
microbiota+genotype
microbiota+diet
genotype
diet
genotype+diet
microbiota+genotype+diet
transcriptome
transcriptome
transcriptome+microbiota
transcriptome+diet
transcriptome+genotype
transcriptome+diet. genotype
transcriptome+diet+genotype+microbiota
Data combination
microbiota
microbiota+genotype
microbiota+diet
genotype
diet
genotype+diet
microbiota+genotype+diet
transcriptome
transcriptome
transcriptome+microbiota
transcriptome+diet
transcriptome+genotype
transcriptome+diet. genotype
transcriptome+diet+genotype+microbiota
Data combination
microbiota
microbiota+genotype
microbiota+diet
genotype
diet
genotype+diet
microbiota+genotype+diet
transcriptome
transcriptome
transcriptome+microbiota
transcriptome+diet
transcriptome+genotype
transcriptome+diet. genotype
transcriptome+diet+genotype+microbiota
Data combination
microbiota
microbiota+genotype
microbiota+diet
genotype
diet
genotype+diet
microbiota+genotype+diet
transcriptome
transcriptome
transcriptome+microbiota
transcriptome+diet
transcriptome+genotype
transcriptome+diet. genotype
transcriptome+diet+genotype+microbiota
Data combination
microbiota
microbiota+genotype
microbiota+diet
genotype
diet
genotype+diet
microbiota+genotype+diet
transcriptome
transcriptome
transcriptome+microbiota
transcriptome+diet
transcriptome+genotype
transcriptome+diet. genotype
transcriptome+diet+genotype+microbiota
Data combination
microbiota
microbiota+genotype
microbiota+diet
genotype
diet
genotype+diet
microbiota+genotype+diet
transcriptome
transcriptome
transcriptome+microbiota
transcriptome+diet
transcriptome+genotype
transcriptome+diet. genotype
transcriptome+diet+genotype+microbiota
Data combination
microbiota
microbiota+genotype
microbiota+diet
genotype
diet
genotype+diet
microbiota+genotype+diet
transcriptome
transcriptome
transcriptome+microbiota
transcriptome+diet
transcriptome+genotype
transcriptome+diet. genotype
transcriptome+diet+genotype+microbiota
Data combination
microbiota
microbiota+genotype
microbiota+diet
genotype
diet
genotype+diet
microbiota+genotype+diet
transcriptome
transcriptome
transcriptome+microbiota
transcriptome+diet
transcriptome+genotype
transcriptome+diet. genotype
transcriptome+diet+genotype+microbiota
Data combination
microbiota
microbiota+genotype
microbiota+diet
genotype
diet
genotype+diet
microbiota+genotype+diet
transcriptome
transcriptome
transcriptome+microbiota
transcriptome+diet
transcriptome+genotype
transcriptome+diet. genotype
transcriptome+diet+genotype+microbiota
Data combination
microbiota
microbiota+genotype
microbiota+diet
genotype
diet
genotype+diet
microbiota+genotype+diet
transcriptome
transcriptome
transcriptome+microbiota
transcriptome+diet
transcriptome+genotype
transcriptome+diet. genotype
transcriptome+diet+genotype+microbiota
Data combination
microbiota
microbiota+genotype
microbiota+diet
genotype
diet
genotype+diet
microbiota+genotype+diet
transcriptome
transcriptome
transcriptome+microbiota
transcriptome+diet
transcriptome+genotype
transcriptome+diet. genotype
transcriptome+diet+genotype+microbiota
Data combination
microbiota
microbiota+genotype
microbiota+diet
genotype
diet
genotype+diet
microbiota+genotype+diet
transcriptome
transcriptome
transcriptome+microbiota
transcriptome+diet
transcriptome+genotype
transcriptome+diet. genotype
transcriptome+diet+genotype+microbiota
Data combination
microbiota
microbiota+genotype
microbiota+diet
genotype
diet
genotype+diet
microbiota+genotype+diet
transcriptome
transcriptome
transcriptome+microbiota
transcriptome+diet
transcriptome+genotype
transcriptome+diet. genotype
transcriptome+diet+genotype+microbiota
Data combination
microbiota
microbiota+genotype
microbiota+diet
genotype
diet
genotype+diet
microbiota+genotype+diet
transcriptome
transcriptome
transcriptome+microbiota
transcriptome+diet
transcriptome+genotype
transcriptome+diet. genotype
transcriptome+diet+genotype+microbiota
Data combination
microbiota
microbiota+genotype
microbiota+diet
genotype
diet
genotype+diet
microbiota+genotype+diet
transcriptome
transcriptome
transcriptome+microbiota
transcriptome+diet
transcriptome+genotype
transcriptome+diet. genotype
transcriptome+diet+genotype+microbiota
Data combination
microbiota
microbiota+genotype
microbiota+diet
genotype
diet
genotype+diet
microbiota+genotype+diet
transcriptome
transcriptome
transcriptome+microbiota
transcriptome+diet
transcriptome+genotype
transcriptome+diet. genotype
transcriptome+diet+genotype+microbiota
Data combination
microbiota
microbiota+genotype
microbiota+diet
genotype
diet
genotype+diet
microbiota+genotype+diet
transcriptome
transcriptome
transcriptome+microbiota
transcriptome+diet
transcriptome+genotype
transcriptome+diet. genotype
transcriptome+diet+genotype+microbiota
Data combination
microbiota
microbiota+genotype
microbiota+diet
genotype
diet
genotype+diet
microbiota+genotype+diet
transcriptome
transcriptome
transcriptome+microbiota
transcriptome+diet
transcriptome+genotype
transcriptome+diet. genotype
transcriptome+diet+genotype+microbiota
Data combination
microbiota
microbiota+genotype
microbiota+diet
genotype
diet
genotype+diet
microbiota+genotype+diet
transcriptome
transcriptome
transcriptome+microbiota
transcriptome+diet
transcriptome+genotype
transcriptome+diet. genotype
transcriptome+diet+genotype+microbiota
Data combination
microbiota
microbiota+genotype
microbiota+diet
genotype
diet
genotype+diet
microbiota+genotype+diet
transcriptome
transcriptome
transcriptome+microbiota
transcriptome+diet
transcriptome+genotype
transcriptome+diet. genotype
transcriptome+diet+genotype+microbiota
Data combination
microbiota
microbiota+genotype
microbiota+diet
genotype
diet
genotype+diet
microbiota+genotype+diet
transcriptome
transcriptome
transcriptome+microbiota
transcriptome+diet
transcriptome+genotype
transcriptome+diet. genotype
transcriptome+diet+genotype+microbiota
Data combination
microbiota
microbiota+genotype
microbiota+diet
genotype
diet
genotype+diet
microbiota+genotype+diet
transcriptome
transcriptome
transcriptome+microbiota
transcriptome+diet
transcriptome+genotype
transcriptome+diet. genotype
transcriptome+diet+genotype+microbiota
Data combination
microbiota
microbiota+genotype
microbiota+diet
genotype
diet
genotype+diet
microbiota+genotype+diet
transcriptome
transcriptome
transcriptome+microbiota
transcriptome+diet
transcriptome+genotype
transcriptome+diet. genotype
transcriptome+diet+genotype+microbiota
Data combination
microbiota
microbiota+genotype
microbiota+diet
genotype
diet
genotype+diet
microbiota+genotype+diet
transcriptome
transcriptome
transcriptome+microbiota
transcriptome+diet
transcriptome+genotype
transcriptome+diet. genotype
transcriptome+diet+genotype+microbiota
Data combination
microbiota
microbiota+genotype
microbiota+diet
genotype
diet
genotype+diet
microbiota+genotype+diet
transcriptome
transcriptome
transcriptome+microbiota
transcriptome+diet
transcriptome+genotype
transcriptome+diet. genotype
transcriptome+diet+genotype+microbiota
Data combination
microbiota
microbiota+genotype
microbiota+diet
genotype
diet
genotype+diet
microbiota+genotype+diet
transcriptome
transcriptome
transcriptome+microbiota
transcriptome+diet
transcriptome+genotype
transcriptome+diet. genotype
transcriptome+diet+genotype+microbiota
Data combination
microbiota
microbiota+genotype
microbiota+diet
genotype
diet
genotype+diet
microbiota+genotype+diet
transcriptome
transcriptome
transcriptome+microbiota
transcriptome+diet
transcriptome+genotype
transcriptome+diet. genotype
transcriptome+diet+genotype+microbiota
Data combination
microbiota
microbiota+genotype
microbiota+diet
genotype
diet
genotype+diet
microbiota+genotype+diet
transcriptome
transcriptome
transcriptome+microbiota
transcriptome+diet
transcriptome+genotype
transcriptome+diet. genotype
transcriptome+diet+genotype+microbiota
Data combination
microbiota
microbiota+genotype
microbiota+diet
genotype
diet
genotype+diet
microbiota+genotype+diet
transcriptome
transcriptome
transcriptome+microbiota
transcriptome+diet
transcriptome+genotype
transcriptome+diet. genotype
transcriptome+diet+genotype+microbiota
Data combination
microbiota
microbiota+genotype
microbiota+diet
genotype
diet
genotype+diet
microbiota+genotype+diet
transcriptome
transcriptome
transcriptome+microbiota
transcriptome+diet
transcriptome+genotype
transcriptome+diet. genotype
transcriptome+diet+genotype+microbiota
Data combination
microbiota
microbiota+genotype
microbiota+diet
genotype
diet
genotype+diet
microbiota+genotype+diet
transcriptome
transcriptome
transcriptome+microbiota
transcriptome+diet
transcriptome+genotype
transcriptome+diet. genotype
transcriptome+diet+genotype+microbiota
Data combination
microbiota
microbiota+genotype
microbiota+diet
genotype
diet
genotype+diet
microbiota+genotype+diet
transcriptome
transcriptome
transcriptome+microbiota
transcriptome+diet
transcriptome+genotype
transcriptome+diet. genotype
transcriptome+diet+genotype+microbiota
Data combination
microbiota
microbiota+genotype
microbiota+diet
genotype
diet
genotype+diet
microbiota+genotype+diet
transcriptome
transcriptome
transcriptome+microbiota
transcriptome+diet
transcriptome+genotype
transcriptome+diet. genotype
transcriptome+diet+genotype+microbiota
Data combination
microbiota
microbiota+genotype
microbiota+diet
genotype
diet
genotype+diet
microbiota+genotype+diet
transcriptome
transcriptome
transcriptome+microbiota
transcriptome+diet
transcriptome+genotype
transcriptome+diet. genotype
transcriptome+diet+genotype+microbiota
Data combination
microbiota
microbiota+genotype
microbiota+diet
genotype
diet
genotype+diet
microbiota+genotype+diet
transcriptome
transcriptome
transcriptome+microbiota
transcriptome+diet
transcriptome+genotype
transcriptome+diet. genotype
transcriptome+diet+genotype+microbiota
Data combination
microbiota
microbiota+genotype
microbiota+diet
genotype
diet
genotype+diet
microbiota+genotype+diet
transcriptome
transcriptome
transcriptome+microbiota
transcriptome+diet
transcriptome+genotype
transcriptome+diet. genotype
transcriptome+diet+genotype+microbiota
Data combination
microbiota
microbiota+genotype
microbiota+diet
genotype
diet
genotype+diet
microbiota+genotype+diet
transcriptome
transcriptome
transcriptome+microbiota
transcriptome+diet
transcriptome+genotype
transcriptome+diet. genotype
transcriptome+diet+genotype+microbiota
Data combination
microbiota
microbiota+genotype
microbiota+diet
genotype
diet
genotype+diet
microbiota+genotype+diet
transcriptome
transcriptome
transcriptome+microbiota
transcriptome+diet
transcriptome+genotype
transcriptome+diet. genotype
transcriptome+diet+genotype+microbiota
Data combination
microbiota
microbiota+genotype
microbiota+diet
genotype
diet
genotype+diet
microbiota+genotype+diet
transcriptome
transcriptome
transcriptome+microbiota
transcriptome+diet
transcriptome+genotype
transcriptome+diet. genotype
transcriptome+diet+genotype+microbiota
Data combination
microbiota
microbiota+genotype
microbiota+diet
genotype
diet
genotype+diet
microbiota+genotype+diet
transcriptome
transcriptome
transcriptome+microbiota
transcriptome+diet
transcriptome+genotype
transcriptome+diet. genotype
transcriptome+diet+genotype+microbiota
Data combination
microbiota
microbiota+genotype
microbiota+diet
genotype
diet
genotype+diet
microbiota+genotype+diet
transcriptome
transcriptome
transcriptome+microbiota
transcriptome+diet
transcriptome+genotype
transcriptome+diet. genotype
transcriptome+diet+genotype+microbiota
Data combination
microbiota
microbiota+genotype
microbiota+diet
genotype
diet
genotype+diet
microbiota+genotype+diet
transcriptome
transcriptome
transcriptome+microbiota
transcriptome+diet
transcriptome+genotype
transcriptome+diet. genotype
transcriptome+diet+genotype+microbiota
Data combination
microbiota
microbiota+genotype
microbiota+diet
genotype
diet
genotype+diet
microbiota+genotype+diet
transcriptome
transcriptome
transcriptome+microbiota
transcriptome+diet
transcriptome+genotype
transcriptome+diet. genotype
transcriptome+diet+genotype+microbiota
Data combination
microbiota
microbiota+genotype
microbiota+diet
genotype
diet
genotype+diet
microbiota+genotype+diet
transcriptome
transcriptome
transcriptome+microbiota
transcriptome+diet
transcriptome+genotype
transcriptome+diet. genotype
transcriptome+diet+genotype+microbiota
Data combination
microbiota
microbiota+genotype
microbiota+diet
genotype
diet
genotype+diet
microbiota+genotype+diet
transcriptome
transcriptome
transcriptome+microbiota
transcriptome+diet
transcriptome+genotype
transcriptome+diet. genotype
transcriptome+diet+genotype+microbiota
Data combination
microbiota
microbiota+genotype
microbiota+diet
genotype
diet
genotype+diet
microbiota+genotype+diet
transcriptome
transcriptome
transcriptome+microbiota
transcriptome+diet
transcriptome+genotype
transcriptome+diet. genotype
transcriptome+diet+genotype+microbiota
Data combination
microbiota
microbiota+genotype
microbiota+diet
genotype
diet
genotype+diet
microbiota+genotype+diet
transcriptome
transcriptome
transcriptome+microbiota
transcriptome+diet
transcriptome+genotype
transcriptome+diet. genotype
transcriptome+diet+genotype+microbiota
Data combination
microbiota
microbiota+genotype
microbiota+diet
genotype
diet
genotype+diet
microbiota+genotype+diet
transcriptome
transcriptome
transcriptome+microbiota
transcriptome+diet
transcriptome+genotype
transcriptome+diet. genotype
transcriptome+diet+genotype+microbiota
Data combination
microbiota
microbiota+genotype
microbiota+diet
genotype
diet
genotype+diet
microbiota+genotype+diet
transcriptome
transcriptome
transcriptome+microbiota
transcriptome+diet
transcriptome+genotype
transcriptome+diet. genotype
transcriptome+diet+genotype+microbiota
Data combination
microbiota
microbiota+genotype
microbiota+diet
genotype
diet
genotype+diet
microbiota+genotype+diet
transcriptome
transcriptome
transcriptome+microbiota
transcriptome+diet
transcriptome+genotype
transcriptome+diet. genotype
transcriptome+diet+genotype+microbiota
Data combination
microbiota
microbiota+genotype
microbiota+diet
genotype
diet
genotype+diet
microbiota+genotype+diet
transcriptome
transcriptome
transcriptome+microbiota
transcriptome+diet
transcriptome+genotype
transcriptome+diet. genotype
transcriptome+diet+genotype+microbiota
Data combination
microbiota
microbiota+genotype
microbiota+diet
genotype
diet
genotype+diet
microbiota+genotype+diet
transcriptome
transcriptome
transcriptome+microbiota
transcriptome+diet
transcriptome+genotype
transcriptome+diet. genotype
transcriptome+diet+genotype+microbiota
Data combination
microbiota
microbiota+genotype
microbiota+diet
genotype
diet
genotype+diet
microbiota+genotype+diet
transcriptome
transcriptome
transcriptome+microbiota
transcriptome+diet
transcriptome+genotype
transcriptome+diet. genotype
transcriptome+diet+genotype+microbiota
Data combination
microbiota
microbiota+genotype
microbiota+diet
genotype
diet
[truncated: 13,404 more rows]
