# Supplementary material for: Colonic microbiota is associated with inflammation and host epigenomic alterations in inflammatory bowel disease
Source: Nat Commun. 2020 Mar 23;11:1512. doi: 10.1038/s41467-020-15342-5 (PMC7089947; doi:10.1038/s41467-020-15342-5)
Supplement: Supplementary file 16 — Supplementary Data 14 [file 41467_2020_15342_MOESM16_ESM.xlsx]

## Sheet: Suppl. Table 14
Supplementary Table 14: Kruskal Wallis test for experimental batch effects
Kruskal Wallis P values (FDR adjusted) for taxa enriched in cluster membership
Cluster-domniant RSV	MiSeq Run	ConcDNA<60 ng/µL	Person processing sample
Seq_0000001	0.568438	0.763043	0.947072
Seq_0000002	0.339169	0.763043	0.800404
Seq_0000003	0.122062	0.763043	0.900723
Seq_0000006	0.427227	0.763043	0.976736
Seq_0000007	0.568438	0.763043	0.900723
Seq_0000008	0.420126	0.763043	0.800404
Seq_0000012	0.420126	0.774181	0.900723
